# Supplementary material for: Nasal Staphylococcus aureus carriage promotes depressive behaviour in mice via sex hormone degradation
Source: Nat Microbiol. 2025 Sep 22;10(10):2425–40. doi: 10.1038/s41564-025-02120-6 (PMC12488488; doi:10.1038/s41564-025-02120-6)
Supplement: Supplementary file 4 — All taxa detected in 16S rRNA gene sequencing of individual extraction blanks (n = 21). [file 41564_2025_2120_MOESM4_ESM.xlsx]

## Sheet: neg
Table. All taxa detected in 16S rRNA gene sequencing of individual extraction blanks (n=21).
	Batch 1: negative control														Batch 2: negative control
	Extraction blank 1	Extraction blank 2	Extraction blank 3	Extraction blank 4	Extraction blank 5	Extraction blank 6	Extraction blank 7	Extraction blank 8	Extraction blank 9	Extraction blank 10	Extraction blank 11	Extraction blank 12	Extraction blank 13	Extraction blank 14	Extraction blank 15	Extraction blank 16	Extraction blank 17	Extraction blank 18	Extraction blank 19	Extraction blank 20	Extraction blank 21		Phylum	Class	Order	Family	Genus	Species
ASV_5	0	0	0	0	0	0	0	0	0	0	0	0	0	0	3760	1086	6768	7174	6435	7333	7235	39791	Pseudomonadota	Alphaproteobacteria	Hyphomicrobiales	Nitrobacteraceae	Tardiphaga	Tardiphaga_robiniae
ASV_7	0	0	0	0	0	0	0	0	0	0	0	0	0	0	9534	2086	6574	5489	7343	2329	4019	37374	Pseudomonadota	Betaproteobacteria	Burkholderiales	Comamonadaceae	Pelomonas	Pelomonas_saccharophila
ASV_9	1569	0	0	89	0	0	0	0	0	0	0	52	32	0	0	0	0	0	0	0	0	1742	Pseudomonadota	Gammaproteobacteria	Alteromonadales	Pseudoalteromonadaceae	Pseudoalteromonas	unclassified_g__Pseudoalteromonas
ASV_12	0	196	3980	6297	2416	772	5236	10188	1056	3086	15413	6519	3028	13582	0	0	0	0	0	0	0	71769	Pseudomonadota	Betaproteobacteria	Burkholderiales	Burkholderiaceae	Ralstonia	Ralstonia_pickettii
ASV_16	0	0	0	0	0	0	0	0	0	0	0	0	0	0	6182	2415	3443	2700	2994	1250	1889	20873	Pseudomonadota	Alphaproteobacteria	Sphingomonadales	Sphingomonadaceae	Sphingomonas	Sphingomonas_echinoides
ASV_18	1028	0	0	78	0	0	0	0	0	14	0	56	0	12	0	0	0	0	0	0	0	1188	Pseudomonadota	Gammaproteobacteria	Alteromonadales	Pseudoalteromonadaceae	Pseudoalteromonas	unclassified_g__Pseudoalteromonas
ASV_34	0	0	0	0	0	0	0	0	0	0	0	0	0	0	980	279	912	881	538	324	464	4378	Pseudomonadota	Gammaproteobacteria	Pseudomonadales	Pseudomonadaceae	Pseudomonas	unclassified_g__Pseudomonas
ASV_36	0	0	0	0	0	0	0	0	0	0	0	0	0	0	596	176	995	430	663	348	957	4165	Pseudomonadota	Gammaproteobacteria	Moraxellales	Moraxellaceae	Acinetobacter	Acinetobacter_sp._WCHA55
ASV_38	0	0	0	0	0	0	0	0	0	0	0	0	0	0	1983	433	1207	1243	834	438	907	7045	Pseudomonadota	Alphaproteobacteria	Hyphomicrobiales	Nitrobacteraceae	Bradyrhizobium	Bradyrhizobium_sp._UNPA324
ASV_40	0	0	0	0	0	0	0	0	0	0	0	0	0	0	621	196	483	540	408	263	277	2788	Pseudomonadota	Betaproteobacteria	Burkholderiales	Comamonadaceae	Delftia	Delftia_sp._BR1
ASV_42	0	0	0	0	0	0	0	0	0	0	0	0	0	0	440	459	648	433	471	251	503	3205	Pseudomonadota	Alphaproteobacteria	Sphingomonadales	Sphingomonadaceae	Sphingomonas	Sphingomonas_sp._FARSPH
ASV_46	0	0	0	0	0	0	0	0	0	0	0	0	0	0	1246	325	1121	617	404	345	1024	5082	Pseudomonadota	Betaproteobacteria	Burkholderiales	Comamonadaceae	Paracidovorax	Paracidovorax_wautersii
ASV_47	0	0	0	0	0	0	0	0	0	0	0	0	0	0	2567	703	4606	4794	4323	5018	4844	26855	Pseudomonadota	Alphaproteobacteria	Hyphomicrobiales	Nitrobacteraceae	Tardiphaga	Tardiphaga_sp.
ASV_48	375	0	0	0	0	0	0	19	0	0	0	0	0	52	0	0	0	0	0	0	0	446	Pseudomonadota	Gammaproteobacteria	Alteromonadales	Pseudoalteromonadaceae	Pseudoalteromonas	Pseudoalteromonas_nigrifaciens
ASV_50	0	0	0	0	0	0	0	0	0	0	0	0	0	0	6393	1298	4172	3667	4821	1588	2583	24522	Pseudomonadota	Betaproteobacteria	Burkholderiales	Sphaerotilaceae	Roseateles	Pelomonas_sp.
ASV_53	0	0	0	0	0	0	0	0	0	0	0	0	0	0	105	12556	0	0	0	0	0	12661	Pseudomonadota	Gammaproteobacteria	Pseudomonadales	Pseudomonadaceae	Pseudomonas	Pseudomonas_fluorescens
ASV_56	4082	0	0	0	0	0	0	0	0	0	0	0	0	0	0	0	0	0	0	0	0	4082	Bacillota	Bacillota	Bacillales	Staphylococcaceae	Staphylococcus	Staphylococcus_hominis
ASV_64	269	0	0	24	0	0	0	60	0	0	0	0	10	0	0	0	0	0	0	0	0	363	Pseudomonadota	Gammaproteobacteria	Alteromonadales	Pseudoalteromonadaceae	Pseudoalteromonas	Pseudoalteromonas_nigrifaciens
ASV_67	0	0	0	0	0	0	0	0	0	0	0	0	0	0	360	92	402	317	233	55	539	1998	Pseudomonadota	Betaproteobacteria	Burkholderiales	Burkholderiaceae	Burkholderia	Burkholderia_sp._Bp8984
ASV_71	291	0	0	17	0	0	0	0	0	0	0	31	0	0	0	0	0	0	0	0	0	339	Pseudomonadota	Gammaproteobacteria	Alteromonadales	Pseudoalteromonadaceae	Pseudoalteromonas	Pseudoalteromonas_nigrifaciens
ASV_72	119	0	0	12	0	0	0	0	0	0	0	0	0	0	0	0	0	0	0	0	0	131	Pseudomonadota	Gammaproteobacteria	Vibrionales	Vibrionaceae	Vibrio	Vibrio_metschnikovii
ASV_73	270	0	0	21	0	0	0	0	0	0	0	0	0	0	0	0	0	0	0	0	0	291	Pseudomonadota	Gammaproteobacteria	Alteromonadales	Pseudoalteromonadaceae	Pseudoalteromonas	unclassified_g__Pseudoalteromonas
ASV_81	308	0	0	0	0	0	0	19	0	0	0	0	0	0	0	0	0	0	0	0	0	327	Pseudomonadota	Gammaproteobacteria	Alteromonadales	Pseudoalteromonadaceae	Pseudoalteromonas	unclassified_g__Pseudoalteromonas
ASV_83	144	0	0	0	0	0	0	0	0	0	0	0	0	0	0	0	0	0	0	0	0	144	Bacillota	Bacillota	Bacillales	Staphylococcaceae	Staphylococcus	Staphylococcus_xylosus
ASV_84	0	0	0	0	0	0	0	0	0	0	0	0	0	0	434	214	371	910	686	208	427	3250	Pseudomonadota	Betaproteobacteria	Burkholderiales	Comamonadaceae	Acidovorax	Acidovorax_sp._CF316
ASV_85	122	0	0	0	0	0	0	0	0	0	0	0	0	0	0	0	0	0	0	0	0	122	Pseudomonadota	Pseudomonadota	Alteromonadales	Pseudoalteromonadaceae	Pseudoalteromonas	unclassified_g__Pseudoalteromonas
ASV_89	0	0	0	0	0	0	0	0	0	0	0	0	0	0	332	110	228	197	230	109	267	1473	Pseudomonadota	Gammaproteobacteria	Moraxellales	Moraxellaceae	Acinetobacter	Acinetobacter_johnsonii
ASV_90	0	0	0	0	0	0	0	0	0	0	0	0	0	0	511	78	275	40	374	418	243	1939	Pseudomonadota	Alphaproteobacteria	Hyphomicrobiales	Nitrobacteraceae	Rhodopseudomonas	RhodoPseudomonas_boonkerdii
ASV_91	0	0	0	0	0	0	0	0	0	0	0	0	0	0	662	124	509	669	326	231	330	2851	Pseudomonadota	Betaproteobacteria	Burkholderiales	Comamonadaceae	Paracidovorax	Paracidovorax_wautersii
ASV_93	0	0	0	0	0	0	0	0	0	0	0	0	0	0	508	107	210	438	282	114	217	1876	Pseudomonadota	Betaproteobacteria	Burkholderiales	norank_o__Burkholderiales	Aquabacterium	Aquabacterium_commune
ASV_94	351	0	0	0	0	0	0	33	0	0	0	0	0	0	0	0	0	0	0	0	0	384	Pseudomonadota	Gammaproteobacteria	Alteromonadales	Pseudoalteromonadaceae	Pseudoalteromonas	unclassified_g__Pseudoalteromonas
ASV_95	0	0	0	0	0	0	0	0	0	0	0	0	0	0	598	71	143	232	253	140	224	1661	Pseudomonadota	Alphaproteobacteria	Hyphomicrobiales	Nitrobacteraceae	Bradyrhizobium	Bradyrhizobium_embrapense
ASV_96	0	0	0	0	0	0	0	0	0	0	0	0	0	0	0	0	0	4	0	0	0	4	Actinomycetota	Actinomycetes	Propionibacteriales	Propionibacteriaceae	Cutibacterium	Cutibacterium_acnes
ASV_104	0	0	0	0	0	0	0	0	0	0	0	0	0	0	637	222	609	538	385	260	326	2977	Pseudomonadota	Gammaproteobacteria	Pseudomonadales	Pseudomonadaceae	Pseudomonas	Pseudomonas_azotoformans
ASV_107	0	0	0	0	0	0	0	0	0	0	0	0	0	0	3775	1464	2177	1749	1760	839	1161	12925	Pseudomonadota	Alphaproteobacteria	Sphingomonadales	Sphingomonadaceae	Sphingomonas	Sphingomonas_echinoides
ASV_108	0	0	0	0	0	0	0	0	0	0	0	0	0	0	75	73	317	377	519	142	196	1699	Pseudomonadota	Alphaproteobacteria	Hyphomicrobiales	Methylobacteriaceae	Methylobacterium	Methylobacterium_jeotgali
ASV_110	0	0	0	0	0	0	0	0	0	0	0	0	0	0	126	0	156	344	113	47	134	920	Pseudomonadota	Gammaproteobacteria	Moraxellales	Moraxellaceae	Acinetobacter	Acinetobacter_johnsonii
ASV_111	0	0	0	0	0	0	0	0	0	0	0	0	0	0	253	95	211	246	208	97	128	1238	Pseudomonadota	Gammaproteobacteria	Moraxellales	Moraxellaceae	Acinetobacter	Acinetobacter_johnsonii
ASV_114	0	0	0	0	0	0	0	0	0	0	0	0	0	0	388	149	629	270	430	237	515	2618	Pseudomonadota	Gammaproteobacteria	Moraxellales	Moraxellaceae	Acinetobacter	Acinetobacter_johnsonii
ASV_117	0	0	0	0	0	0	0	0	0	0	0	0	0	0	204	40	330	107	235	147	111	1174	Pseudomonadota	Gammaproteobacteria	Pseudomonadales	Pseudomonadaceae	Pseudomonas	unclassified_g__Pseudomonas
ASV_118	25	0	0	0	0	0	0	0	0	0	0	0	0	0	0	0	0	0	0	0	0	25	Pseudomonadota	Pseudomonadota	Vibrionales	Vibrionaceae	Vibrio	Vibrio_metschnikovii
ASV_122	0	0	0	0	0	0	0	0	0	0	0	0	0	0	488	46	126	204	168	62	106	1200	Pseudomonadota	Gammaproteobacteria	Pseudomonadales	Pseudomonadaceae	Pseudomonas	Pseudomonas_sp._SM-1
ASV_124	0	0	0	0	0	0	0	0	0	0	0	0	0	0	399	109	329	363	346	161	226	1933	Pseudomonadota	Betaproteobacteria	Burkholderiales	Comamonadaceae	Delftia	Delftia_tsuruhatensis
ASV_128	3662	0	0	0	0	0	0	0	0	0	0	0	0	0	0	0	0	0	0	0	0	3662	Pseudomonadota	Pseudomonadota	Pseudomonadales	Pseudomonadaceae	Pseudomonas	unclassified_g__Pseudomonas
ASV_132	0	0	0	0	0	0	0	0	0	0	0	0	0	0	264	92	432	418	411	158	256	2031	Pseudomonadota	Gammaproteobacteria	Moraxellales	Moraxellaceae	Acinetobacter	Acinetobacter_johnsonii
ASV_134	0	0	0	0	0	0	0	0	0	0	0	0	0	0	246	69	245	312	164	95	139	1270	Pseudomonadota	Gammaproteobacteria	Pseudomonadales	Pseudomonadaceae	Pseudomonas	Pseudomonas_fluorescens
ASV_136	0	0	0	0	0	0	0	0	0	0	0	0	0	0	302	275	422	275	280	175	299	2028	Pseudomonadota	Alphaproteobacteria	Sphingomonadales	Sphingomonadaceae	Sphingomonas	Sphingomonas_sp.
ASV_137	0	0	0	0	0	0	0	0	0	0	0	0	0	0	395	88	243	113	208	138	371	1556	Pseudomonadota	Gammaproteobacteria	Moraxellales	Moraxellaceae	Acinetobacter	Acinetobacter_johnsonii
ASV_143	0	0	0	0	0	0	0	0	0	0	0	0	0	0	230	111	372	398	134	165	143	1553	Pseudomonadota	Alphaproteobacteria	Hyphomicrobiales	Phyllobacteriaceae	Phyllobacterium	Phyllobacterium_myrsinacearum
ASV_144	0	0	0	0	0	0	0	0	0	0	0	0	0	0	243	55	185	168	52	78	66	847	Pseudomonadota	Gammaproteobacteria	Pseudomonadales	Pseudomonadaceae	Pseudomonas	unclassified_g__Pseudomonas
ASV_148	187	0	0	26	0	0	0	0	0	0	0	0	0	11	0	0	0	0	0	0	0	224	Pseudomonadota	Gammaproteobacteria	Vibrionales	Vibrionaceae	Vibrio	Vibrio_metschnikovii
ASV_150	0	0	0	0	0	0	0	0	0	0	0	0	0	0	55	87	208	0	84	124	149	707	Pseudomonadota	Alphaproteobacteria	Hyphomicrobiales	Nitrobacteraceae	Afipia	Afipia_sp._OHSU_II-C2
ASV_155	0	0	0	0	0	0	0	0	0	0	0	0	0	0	174	0	252	72	0	73	169	740	Pseudomonadota	Gammaproteobacteria	Pseudomonadales	Pseudomonadaceae	Pseudomonas	Pseudomonas_fluorescens
ASV_161	0	0	0	0	0	0	0	0	0	0	0	0	0	0	248	73	327	91	363	119	168	1389	Pseudomonadota	Betaproteobacteria	Burkholderiales	Comamonadaceae	Acidovorax	Acidovorax_facilis
ASV_172	0	0	0	0	0	0	0	0	0	0	0	0	0	0	66	7881	0	0	0	0	0	7947	Pseudomonadota	Gammaproteobacteria	Pseudomonadales	Pseudomonadaceae	Pseudomonas	Pseudomonas_azotoformans
ASV_174	785	0	0	0	0	0	0	0	0	0	0	0	0	0	0	0	0	0	0	0	0	785	Pseudomonadota	Pseudomonadota	Enterobacterales	Enterobacteriaceae	Escherichia	Escherichia_coli
ASV_175	62	0	0	0	0	0	0	0	0	0	0	0	0	0	0	0	0	0	0	0	0	62	Pseudomonadota	Pseudomonadota	Alteromonadales	Pseudoalteromonadaceae	Pseudoalteromonas	Pseudoalteromonas_nigrifaciens
ASV_177	0	0	0	0	0	0	0	0	0	0	0	0	0	0	0	0	111	0	241	50	74	476	Pseudomonadota	Gammaproteobacteria	Xanthomonadales	Xanthomonadaceae	Stenotrophomonas	Stenotrophomonas_rhizophila
ASV_182	595	0	0	0	0	0	0	0	0	0	0	0	6	0	0	0	0	0	0	0	0	601	Pseudomonadota	Gammaproteobacteria	Enterobacterales	Enterobacteriaceae	Escherichia	Escherichia_coli
ASV_184	0	0	0	0	0	0	0	0	0	0	0	0	0	0	216	68	272	217	188	40	324	1325	Pseudomonadota	Betaproteobacteria	Burkholderiales	Burkholderiaceae	Burkholderia_Caballeronia_Paraburkholderia	Burkholderia-Caballeronia-Paraburkholderia_cenocepacia
ASV_185	1639	0	0	0	0	0	0	0	0	0	0	0	0	0	0	0	0	0	0	0	0	1639	Bacillota	Bacillota	Bacillales	Staphylococcaceae	Staphylococcus	Staphylococcus_hominis
ASV_187	2017	0	0	0	0	0	0	0	0	0	0	0	0	0	0	0	0	0	0	0	0	2017	Bacillota	Bacillota	Bacillales	Staphylococcaceae	Staphylococcus	Staphylococcus_hominis
ASV_192	73	0	0	0	0	0	0	0	0	0	0	0	0	0	0	0	0	0	0	0	0	73	Pseudomonadota	Pseudomonadota	Alteromonadales	Pseudoalteromonadaceae	Pseudoalteromonas	Pseudoalteromonas_nigrifaciens
ASV_193	0	0	0	0	0	0	0	0	0	0	0	0	0	0	147	15	187	162	184	50	76	821	Pseudomonadota	Alphaproteobacteria	Hyphomicrobiales	Kaistiaceae	Prosthecomicrobium	Prosthecomicrobium_hirschii
ASV_196	1372	0	0	0	0	0	0	0	0	0	0	0	0	0	0	0	0	0	0	0	0	1372	Bacillota	Bacillota	Bacillales	Staphylococcaceae	Staphylococcus	Staphylococcus_hominis
ASV_203	583	0	0	0	0	0	0	0	0	0	0	0	0	0	0	0	0	0	0	0	0	583	Pseudomonadota	Pseudomonadota	Enterobacterales	Enterobacteriaceae	Escherichia	Escherichia_coli
ASV_205	167	0	0	0	0	0	0	0	0	0	0	0	0	0	0	0	0	0	0	0	0	167	Pseudomonadota	Pseudomonadota	Alteromonadales	Pseudoalteromonadaceae	Pseudoalteromonas	unclassified_g__Pseudoalteromonas
ASV_208	1960	0	0	0	0	0	0	0	0	0	0	0	0	0	0	0	0	0	0	0	0	1960	Pseudomonadota	Pseudomonadota	Pseudomonadales	Pseudomonadaceae	Pseudomonas	unclassified_g__Pseudomonas
ASV_212	0	0	0	0	0	0	0	0	0	0	0	0	0	0	99	81	218	171	0	57	20	646	Pseudomonadota	Alphaproteobacteria	Hyphomicrobiales	Devosiaceae	Devosia	Devosia_limi
ASV_216	0	0	0	0	0	0	0	0	0	0	0	0	0	0	91	0	129	76	86	97	121	600	Pseudomonadota	Alphaproteobacteria	Hyphomicrobiales	Boseaceae	Bosea	Bosea_massiliensis
ASV_224	0	0	0	0	0	0	0	0	0	0	0	0	0	0	157	0	128	0	101	104	53	543	Pseudomonadota	Alphaproteobacteria	Caulobacterales	Caulobacteraceae	Brevundimonas	Brevundimonas_sp._SH203
ASV_227	575	0	0	0	0	0	0	0	0	4	0	0	0	0	0	0	0	0	0	0	0	579	Pseudomonadota	Pseudomonadota	Enterobacterales	Enterobacteriaceae	Escherichia	Escherichia_coli
ASV_230	0	0	0	0	0	0	0	0	0	0	0	0	0	0	0	31	222	54	205	0	0	512	Pseudomonadota	Alphaproteobacteria	Caulobacterales	Caulobacteraceae	Brevundimonas	unclassified_g__Brevundimonas
ASV_231	453	0	0	0	0	0	0	0	0	0	0	0	0	0	0	0	0	0	0	0	0	453	Pseudomonadota	Pseudomonadota	Enterobacterales	Enterobacteriaceae	Escherichia	Escherichia_coli
ASV_237	0	0	0	0	0	0	0	0	0	0	0	0	0	0	200	0	63	0	147	83	254	747	Pseudomonadota	Gammaproteobacteria	Moraxellales	Moraxellaceae	Acinetobacter	Acinetobacter_johnsonii
ASV_239	0	0	0	0	0	0	0	0	0	0	0	0	0	0	224	121	166	147	156	85	185	1084	Pseudomonadota	Gammaproteobacteria	Moraxellales	Moraxellaceae	Acinetobacter	Acinetobacter_johnsonii
ASV_240	0	0	0	0	0	0	0	0	0	0	0	0	0	0	295	38	193	21	243	295	172	1257	Pseudomonadota	Alphaproteobacteria	Hyphomicrobiales	Nitrobacteraceae	Rhodopseudomonas	RhodoPseudomonas_sp.
ASV_244	1649	0	0	0	0	0	0	0	0	0	0	0	0	0	0	0	0	0	0	0	0	1649	Pseudomonadota	Pseudomonadota	Pseudomonadales	Pseudomonadaceae	Pseudomonas	unclassified_g__Pseudomonas
ASV_249	1355	0	0	0	0	0	0	0	0	0	0	0	0	0	0	0	0	0	0	0	0	1355	Pseudomonadota	Pseudomonadota	Pseudomonadales	Pseudomonadaceae	Pseudomonas	unclassified_g__Pseudomonas
ASV_251	0	0	0	0	0	0	0	0	0	0	0	0	0	0	414	53	87	155	161	84	157	1111	Pseudomonadota	Alphaproteobacteria	Hyphomicrobiales	Nitrobacteraceae	Bradyrhizobium	Bradyrhizobium_elkanii
ASV_252	0	0	0	0	0	0	0	0	0	0	0	0	0	0	0	22	93	30	73	77	40	335	Pseudomonadota	Alphaproteobacteria	Hyphomicrobiales	Nitrobacteraceae	Bradyrhizobium	unclassified_g__Bradyrhizobium
ASV_257	0	0	0	0	0	0	0	0	0	0	0	0	0	0	315	56	119	280	175	86	133	1164	Pseudomonadota	Betaproteobacteria	Burkholderiales	Comamonadaceae	Aquabacterium	Aquabacterium_sp.
ASV_261	1517	0	0	0	0	0	0	0	0	0	0	0	0	0	0	0	0	0	0	0	0	1517	Pseudomonadota	Pseudomonadota	Pseudomonadales	Pseudomonadaceae	Pseudomonas	unclassified_g__Pseudomonas
ASV_263	574	0	0	0	0	0	0	0	0	0	0	0	0	0	0	0	0	0	0	0	0	574	Pseudomonadota	Pseudomonadota	Enterobacterales	Enterobacteriaceae	Escherichia	Escherichia_coli
ASV_270	0	0	0	0	0	0	0	0	0	0	0	0	0	0	0	0	17	0	0	0	13	30	Pseudomonadota	Gammaproteobacteria	Pseudomonadales	Pseudomonadaceae	Pseudomonas	Pseudomonas_aeruginosa
ASV_280	0	0	0	0	0	0	0	0	0	0	0	0	0	0	305	273	81	88	0	39	0	786	Pseudomonadota	Alphaproteobacteria	Sphingomonadales	Sphingomonadaceae	Sphingomonas	Sphingomonas_sp._CBMAI_2297
ASV_282	0	0	0	0	0	0	0	0	0	0	0	0	0	0	33	32	94	51	35	0	65	310	Bacillota	Bacilli	Lactobacillales	Lactobacillaceae	Lactobacillus	Lactobacillus_iners
ASV_285	0	0	0	0	0	0	0	0	0	0	0	0	0	0	1307	316	833	730	571	288	604	4649	Pseudomonadota	Alphaproteobacteria	Hyphomicrobiales	Nitrobacteraceae	Bradyrhizobium	Bradyrhizobium_sp.
ASV_289	514	0	0	0	0	0	0	0	0	0	0	0	0	0	0	0	0	0	0	0	0	514	Pseudomonadota	Pseudomonadota	Enterobacterales	Enterobacteriaceae	Escherichia	Escherichia_coli
ASV_290	0	0	0	0	0	0	0	0	0	0	0	0	0	0	0	34	46	74	73	0	80	307	Pseudomonadota	Alphaproteobacteria	norank_c__Alphaproteobacteria	norank_c__Alphaproteobacteria	norank_c__Alphaproteobacteria	soil_bacterium_TWE165
ASV_297	0	0	0	0	0	0	0	0	0	0	0	0	0	0	203	0	98	119	0	0	83	503	Pseudomonadota	Gammaproteobacteria	Xanthomonadales	Xanthomonadaceae	Stenotrophomonas	Stenotrophomonas_rhizophila
ASV_298	0	0	0	0	0	0	0	0	0	0	0	0	0	0	50	40	227	244	288	81	122	1052	Pseudomonadota	Alphaproteobacteria	Hyphomicrobiales	Methylobacteriaceae	Methylobacterium	Methylobacterium-Methylorubrum_jeotgali
ASV_300	0	0	0	0	0	0	0	0	0	0	0	0	0	0	121	0	82	97	154	21	90	565	Pseudomonadota	Gammaproteobacteria	Moraxellales	Moraxellaceae	Acinetobacter	Acinetobacter_johnsonii
ASV_304	0	0	0	0	0	0	0	0	0	0	0	0	0	0	0	0	0	0	0	0	4	4	Pseudomonadota	Gammaproteobacteria	Enterobacterales	Enterobacteriaceae	Klebsiella	Klebsiella_aerogenes
ASV_306	0	0	0	0	0	0	0	0	0	0	0	0	0	0	180	17	153	85	91	70	63	659	Pseudomonadota	Alphaproteobacteria	Hyphomicrobiales	Nitrobacteraceae	Bradyrhizobium	Bradyrhizobium_oligotrophicum
ASV_325	0	0	0	0	0	0	0	0	0	0	0	0	0	0	175	56	127	159	127	77	89	810	Pseudomonadota	Gammaproteobacteria	Moraxellales	Moraxellaceae	Acinetobacter	Acinetobacter_johnsonii
ASV_335	0	0	0	0	0	0	0	0	0	0	0	0	0	0	0	0	133	127	176	0	115	551	Pseudomonadota	Gammaproteobacteria	Pseudomonadales	Pseudomonadaceae	Pseudomonas	Pseudomonas_fluorescens
ASV_340	0	0	0	0	0	0	0	0	0	0	0	0	0	0	340	27	109	147	105	52	63	843	Pseudomonadota	Gammaproteobacteria	Pseudomonadales	Pseudomonadaceae	Pseudomonas	Pseudomonas_putida
ASV_344	0	0	0	0	0	0	0	0	0	0	0	0	0	0	166	0	235	71	171	100	74	817	Pseudomonadota	Gammaproteobacteria	Pseudomonadales	Pseudomonadaceae	Pseudomonas	Pseudomonas_azotoformans
ASV_352	0	0	0	0	0	0	0	0	0	0	0	0	0	0	0	75	72	166	47	0	57	417	Pseudomonadota	Gammaproteobacteria	Moraxellales	Moraxellaceae	Acinetobacter	Acinetobacter_johnsonii
ASV_363	0	0	0	0	0	0	0	0	0	0	0	0	4	0	0	0	191	52	0	0	91	338	Pseudomonadota	Gammaproteobacteria	Moraxellales	Moraxellaceae	Acinetobacter	Acinetobacter_junii
ASV_377	69	0	0	0	0	0	0	0	0	0	0	0	0	0	0	0	0	0	0	0	0	69	Pseudomonadota	Pseudomonadota	Moraxellales	Moraxellaceae	Acinetobacter	Acinetobacter_guillouiae
ASV_379	0	0	0	0	0	0	0	0	0	0	0	0	0	0	836	198	731	379	230	227	621	3222	Pseudomonadota	Betaproteobacteria	Burkholderiales	Comamonadaceae	Acidovorax	Acidovorax_sp.
ASV_387	0	0	0	0	0	0	0	0	0	0	0	0	0	0	58	25	29	66	90	0	0	268	Pseudomonadota	Gammaproteobacteria	Moraxellales	Moraxellaceae	Acinetobacter	Acinetobacter_johnsonii
ASV_393	0	0	0	0	0	0	0	0	0	0	0	0	0	0	189	50	144	190	113	42	70	798	Pseudomonadota	Gammaproteobacteria	Pseudomonadales	Pseudomonadaceae	Pseudomonas	Pseudomonas_azotoformans
ASV_404	0	0	0	0	0	0	0	0	0	0	0	0	0	0	39	49	130	0	0	103	86	407	Pseudomonadota	Alphaproteobacteria	Hyphomicrobiales	Nitrobacteraceae	Afipia	Afipia_broomeae
ASV_410	0	0	0	0	0	0	0	0	0	0	0	0	0	0	118	67	0	166	175	100	0	626	Pseudomonadota	Gammaproteobacteria	Moraxellales	Moraxellaceae	Acinetobacter	Acinetobacter_johnsonii
ASV_414	0	0	0	0	0	0	0	0	0	0	0	0	0	0	127	64	189	254	82	104	114	934	Pseudomonadota	Alphaproteobacteria	Hyphomicrobiales	Phyllobacteriaceae	Phyllobacterium	Phyllobacterium_myrsinacearum
ASV_417	0	0	0	0	0	0	0	0	0	0	0	0	0	0	0	0	35	0	0	0	0	35	Bacillota	Bacilli	Lactobacillales	Enterococcaceae	Enterococcus	Enterococcus_faecalis
ASV_418	0	0	0	0	0	0	0	0	0	9	0	0	0	0	0	0	76	152	35	17	0	289	Pseudomonadota	Gammaproteobacteria	Xanthomonadales	Xanthomonadaceae	Stenotrophomonas	Stenotrophomonas_maltophilia
ASV_420	79	0	0	0	0	0	0	0	0	0	0	0	0	0	0	0	0	0	0	0	0	79	Bacillota	Bacillota	Bacillales	Staphylococcaceae	Staphylococcus	Staphylococcus_nepalensis
ASV_424	30	0	0	0	0	0	0	0	0	0	0	0	0	0	0	0	0	0	0	0	0	30	Bacillota	Bacillota	Tissierellales	Peptoniphilaceae	Finegoldia	Finegoldia_magna
ASV_431	0	0	0	0	0	0	0	0	0	0	0	0	0	0	143	78	171	0	57	0	135	584	Pseudomonadota	Gammaproteobacteria	Alteromonadales	Pseudoalteromonadaceae	Pseudoalteromonas	Pseudomonas_brenneri
ASV_433	0	0	0	0	0	0	0	0	0	0	0	0	0	0	71	0	15	0	0	0	0	86	Pseudomonadota	Betaproteobacteria	Burkholderiales	norank_o__Burkholderiales	Aquabacterium	Aquabacterium_sp._NJ1
ASV_447	0	0	0	0	0	0	0	0	0	0	0	0	0	0	59	0	0	79	51	8	10	207	Actinomycetota	Actinomycetes	Micrococcales	Microbacteriaceae	Microbacterium	Microbacterium_sp._AG790
ASV_468	0	0	0	0	0	0	0	0	0	0	0	0	0	0	0	0	0	119	67	0	81	267	Pseudomonadota	Gammaproteobacteria	Moraxellales	Moraxellaceae	Acinetobacter	Acinetobacter_johnsonii
ASV_473	0	0	0	0	0	0	0	0	0	0	0	0	0	0	95	0	139	85	0	42	165	526	Pseudomonadota	Gammaproteobacteria	Moraxellales	Moraxellaceae	Acinetobacter	Acinetobacter_johnsonii
ASV_477	0	0	0	0	0	0	0	0	0	0	0	0	0	0	137	31	119	114	0	0	29	430	Pseudomonadota	Gammaproteobacteria	Pseudomonadales	Pseudomonadaceae	Pseudomonas	Pseudomonas_azotoformans
ASV_494	0	0	0	0	0	0	0	0	0	0	0	0	0	0	116	0	67	0	165	42	72	462	Pseudomonadota	Gammaproteobacteria	Moraxellales	Moraxellaceae	Acinetobacter	Acinetobacter_johnsonii
ASV_500	0	0	0	0	0	0	0	0	0	0	0	0	0	0	308	132	257	558	462	134	257	2108	Pseudomonadota	Betaproteobacteria	Burkholderiales	Comamonadaceae	Acidovorax	Acidovorax_sp.
ASV_513	0	0	0	0	0	0	0	0	0	0	0	0	0	0	0	0	54	0	138	25	30	247	Pseudomonadota	Gammaproteobacteria	Xanthomonadales	Xanthomonadaceae	Stenotrophomonas	Stenotrophomonas_rhizophila
ASV_517	0	0	0	0	0	0	0	0	0	0	0	0	0	0	430	76	320	410	225	155	220	1836	Pseudomonadota	Betaproteobacteria	Burkholderiales	Comamonadaceae	Acidovorax	Acidovorax_sp.
ASV_528	0	0	0	0	0	0	0	0	0	0	0	0	0	0	213	0	0	107	48	0	58	426	Pseudomonadota	Gammaproteobacteria	Xanthomonadales	Xanthomonadaceae	Stenotrophomonas	Stenotrophomonas_maltophilia
ASV_536	0	0	0	0	0	0	0	5	0	4	0	0	0	0	0	0	0	0	0	0	0	9	Pseudomonadota	Gammaproteobacteria	Moraxellales	Moraxellaceae	Moraxella	Moraxella_catarrhalis
ASV_539	0	0	0	0	0	0	0	0	0	0	0	0	0	0	72	40	121	101	7	33	13	387	Pseudomonadota	Alphaproteobacteria	Hyphomicrobiales	Devosiaceae	Devosia	Devosia_sp.
ASV_542	0	0	0	0	0	0	0	0	0	0	0	0	0	0	73	0	52	87	0	0	66	278	Pseudomonadota	Gammaproteobacteria	Pseudomonadales	Pseudomonadaceae	Pseudomonas	Pseudomonas_fluorescens
ASV_553	0	0	0	0	0	0	0	0	0	0	0	0	0	0	108	16	88	0	69	72	0	353	Pseudomonadota	Alphaproteobacteria	Caulobacterales	Caulobacteraceae	Brevundimonas	Brevundimonas_vesicularis
ASV_554	0	0	0	0	0	0	0	0	0	0	0	0	0	0	0	0	98	87	122	27	53	387	Pseudomonadota	Alphaproteobacteria	Hyphomicrobiales	Pleomorphomonadaceae	unclassified	unclassified
ASV_566	0	0	0	0	0	0	0	0	0	0	0	0	0	0	0	29	63	0	0	18	0	110	Pseudomonadota	Betaproteobacteria	Burkholderiales	norank_o__Burkholderiales	Aquabacterium	Aquabacterium_sp._NJ1
ASV_570	32	0	0	0	0	0	0	0	0	0	0	0	0	0	0	0	0	0	0	0	0	32	Pseudomonadota	Pseudomonadota	Alteromonadales	Pseudoalteromonadaceae	Pseudoalteromonas	Pseudoalteromonas_translucida
ASV_572	0	0	0	0	0	0	0	0	0	0	0	0	0	0	55	0	98	38	48	60	62	361	Pseudomonadota	Alphaproteobacteria	Hyphomicrobiales	Boseaceae	Bosea	Bosea_massiliensis
ASV_576	0	0	0	0	0	0	0	0	0	0	0	0	0	0	114	49	82	0	82	46	153	526	Pseudomonadota	Gammaproteobacteria	Moraxellales	Moraxellaceae	Acinetobacter	Acinetobacter_johnsonii
ASV_602	86	0	0	0	0	0	0	0	0	0	0	0	0	0	0	0	0	0	0	0	0	86	Bacillota	Bacillota	Bacillales	Staphylococcaceae	Staphylococcus	Staphylococcus_nepalensis
ASV_608	78	0	0	0	0	0	0	0	0	0	0	0	0	0	0	0	0	0	0	0	0	78	Pseudomonadota	Pseudomonadota	Vibrionales	Vibrionaceae	Vibrio	Vibrio_metschnikovii
ASV_611	0	0	0	0	0	0	0	0	0	0	0	0	0	0	0	19	42	0	42	27	28	158	Pseudomonadota	Alphaproteobacteria	Hyphomicrobiales	Nitrobacteraceae	Bradyrhizobium	Bradyrhizobium_sp.
ASV_618	38	0	0	0	0	0	0	0	0	0	0	0	0	0	0	0	0	0	0	0	0	38	Pseudomonadota	Pseudomonadota	Vibrionales	Vibrionaceae	Vibrio	Vibrio_metschnikovii
ASV_626	0	0	0	0	0	0	0	0	0	0	0	0	0	0	39	29	19	22	13	0	136	258	Actinomycetota	Actinomycetes	Bifidobacteriales	Bifidobacteriaceae	Bifidobacterium	Bifidobacterium_dentium
ASV_628	0	0	0	0	0	0	0	0	0	0	0	0	0	0	0	0	129	32	120	0	0	281	Pseudomonadota	Alphaproteobacteria	Caulobacterales	Caulobacteraceae	Brevundimonas	Brevundimonas_vesicularis
ASV_639	0	0	0	0	0	0	0	0	0	0	0	0	0	0	225	165	67	44	0	29	0	530	Pseudomonadota	Alphaproteobacteria	Sphingomonadales	Sphingomonadaceae	Sphingomonas	Sphingomonas_leidyi
ASV_655	0	0	0	0	0	0	0	0	0	0	0	0	0	0	41	0	17	4	88	0	0	150	Pseudomonadota	Alphaproteobacteria	Hyphomicrobiales	Nitrobacteraceae	Bradyrhizobium	Bradyrhizobium_sp._WD16
ASV_658	0	0	0	0	0	0	0	0	0	0	0	0	0	0	46	0	0	0	73	0	0	119	Bacillota	Bacilli	Lactobacillales	Lactobacillaceae	Lactobacillus	Lactobacillus_crispatus
ASV_661	0	0	0	0	0	0	0	0	0	0	0	0	0	0	92	0	0	0	68	44	41	245	Pseudomonadota	Betaproteobacteria	Burkholderiales	Burkholderiaceae	Burkholderia	unclassified_g__Burkholderia
ASV_664	0	0	0	0	0	0	0	0	0	0	0	0	0	0	65	0	72	163	81	0	0	381	Pseudomonadota	Gammaproteobacteria	Xanthomonadales	Xanthomonadaceae	Stenotrophomonas	Stenotrophomonas_rhizophila
ASV_686	0	0	0	0	0	0	0	0	0	0	0	0	0	21	0	0	0	0	0	0	0	21	Pseudomonadota	Gammaproteobacteria	Vibrionales	Vibrionaceae	Vibrio	Vibrio_metschnikovii
ASV_688	0	0	0	0	0	0	0	0	0	0	0	0	0	0	0	0	0	0	0	9	0	9	Pseudomonadota	Alphaproteobacteria	Hyphomicrobiales	Nitrobacteraceae	Tardiphaga	Tardiphaga_sp.
ASV_689	0	0	0	0	0	0	0	0	0	0	0	0	0	0	304	73	167	217	67	72	268	1168	Pseudomonadota	Gammaproteobacteria	Moraxellales	Moraxellaceae	Acinetobacter	Acinetobacter_johnsonii
ASV_694	0	0	0	0	0	0	0	0	0	0	0	0	0	0	46	0	0	0	109	19	0	174	Pseudomonadota	Alphaproteobacteria	Hyphomicrobiales	Rhizobiaceae	Agrobacterium	Agrobacterium_radiobacter
ASV_697	0	0	0	0	0	0	0	0	0	0	0	0	0	0	120	0	141	66	47	54	58	486	Pseudomonadota	Alphaproteobacteria	Hyphomicrobiales	Nitrobacteraceae	Bradyrhizobium	Bradyrhizobium_oligotrophicum
ASV_703	0	0	0	0	0	0	0	0	0	0	0	0	0	0	48	0	132	0	0	51	23	254	Pseudomonadota	Gammaproteobacteria	Pseudomonadales	Pseudomonadaceae	Pseudomonas	Pseudomonas_putida
ASV_705	393	0	0	0	0	0	0	0	0	0	0	0	0	0	0	0	0	0	0	0	0	393	Pseudomonadota	Pseudomonadota	Moraxellales	Moraxellaceae	Psychrobacter	Psychrobacter_faecalis
ASV_707	0	0	0	0	0	0	0	0	0	0	0	0	0	0	24	29	105	0	0	0	26	184	Pseudomonadota	Betaproteobacteria	Burkholderiales	Burkholderiaceae	Cupriavidus	Cupriavidus_metallidurans
ASV_710	0	0	0	0	0	0	0	0	0	0	0	0	0	0	164	0	49	73	40	0	0	326	Pseudomonadota	Gammaproteobacteria	Xanthomonadales	Xanthomonadaceae	Stenotrophomonas	Stenotrophomonas_rhizophila
ASV_712	0	0	0	0	0	0	0	0	0	0	0	0	0	0	56	0	0	0	65	40	40	201	Pseudomonadota	Gammaproteobacteria	Moraxellales	Moraxellaceae	Acinetobacter	Acinetobacter_sp._WCHA55
ASV_742	210	0	0	0	0	0	0	0	0	0	0	0	0	0	0	0	0	0	0	0	0	210	Pseudomonadota	Pseudomonadota	Xanthomonadales	Xanthomonadaceae	Stenotrophomonas	unclassified_g__Stenotrophomonas
ASV_744	0	0	0	0	0	0	0	0	0	0	0	0	0	0	0	24	32	28	53	32	60	229	Pseudomonadota	Alphaproteobacteria	Caulobacterales	Caulobacteraceae	unclassified	unclassified
ASV_753	80	0	0	0	0	0	0	0	0	0	0	0	0	0	0	0	0	0	0	0	0	80	Pseudomonadota	Pseudomonadota	Xanthomonadales	Xanthomonadaceae	Stenotrophomonas	Stenotrophomonas_rhizophila
ASV_761	51	0	0	0	0	0	0	0	0	0	0	0	0	0	0	0	0	0	0	0	0	51	Pseudomonadota	Pseudomonadota	Vibrionales	Vibrionaceae	Vibrio	Vibrio_metschnikovii
ASV_770	0	0	0	0	0	0	0	0	0	0	0	0	0	0	70	35	0	0	0	0	72	177	Pseudomonadota	Gammaproteobacteria	Moraxellales	Moraxellaceae	Acinetobacter	Acinetobacter_johnsonii
ASV_782	0	0	0	0	0	0	0	0	0	0	0	0	0	0	0	111	0	25	0	0	0	136	Pseudomonadota	Gammaproteobacteria	Pseudomonadales	Pseudomonadaceae	Pseudomonas	Pseudomonas_fluorescens
ASV_830	0	0	0	0	0	0	0	0	0	0	0	0	0	0	199	58	269	195	201	92	145	1159	Pseudomonadota	Gammaproteobacteria	Moraxellales	Moraxellaceae	Acinetobacter	Acinetobacter_johnsonii
ASV_849	0	0	0	0	0	0	0	0	0	0	0	0	0	0	0	0	0	91	31	0	46	168	Pseudomonadota	Gammaproteobacteria	Moraxellales	Moraxellaceae	Acinetobacter	Acinetobacter_johnsonii
ASV_887	0	0	0	0	0	0	0	0	0	0	0	0	0	0	0	0	48	0	0	0	43	91	Pseudomonadota	Alphaproteobacteria	Hyphomicrobiales	Rhizobiaceae	Agrobacterium	Agrobacterium_radiobacter
ASV_921	0	0	0	0	0	0	0	0	0	0	0	0	0	0	0	8	94	36	0	7	68	213	Pseudomonadota	Gammaproteobacteria	Moraxellales	Moraxellaceae	Acinetobacter	Acinetobacter_junii
ASV_941	0	0	0	0	0	0	0	0	0	0	0	0	0	0	0	0	94	62	83	0	0	239	Pseudomonadota	Gammaproteobacteria	Pseudomonadales	Pseudomonadaceae	Pseudomonas	Pseudomonas_azotoformans
ASV_952	0	0	0	0	0	0	0	0	0	0	0	0	0	0	164	48	212	57	214	81	104	880	Pseudomonadota	Betaproteobacteria	Burkholderiales	Comamonadaceae	Acidovorax	Acidovorax_facilis
ASV_978	0	0	0	0	0	0	0	0	0	0	0	0	0	0	0	0	0	0	0	0	83	83	Pseudomonadota	Betaproteobacteria	Burkholderiales	Burkholderiaceae	Ralstonia	Ralstonia_pickettii
ASV_979	0	0	0	0	0	0	0	0	0	0	0	0	0	0	0	0	0	0	43	0	0	43	Pseudomonadota	Betaproteobacteria	Burkholderiales	norank_o__Burkholderiales	Aquabacterium	Aquabacterium_parvum
ASV_983	0	0	0	0	0	0	0	0	0	0	0	0	0	0	0	0	0	0	0	469	0	469	Cyanobacteriota	Cyanophyceae	Chroococcidiopsidales	Aliterellaceae	Aliterella	Aliterella_atlantica
ASV_992	0	0	0	0	0	0	0	0	0	0	0	0	0	0	48	0	21	32	64	0	0	165	Pseudomonadota	Gammaproteobacteria	Moraxellales	Moraxellaceae	Acinetobacter	Acinetobacter_johnsonii
ASV_998	0	0	0	0	0	0	0	0	0	0	0	0	0	0	52	0	0	0	0	0	0	52	Pseudomonadota	Alphaproteobacteria	Hyphomicrobiales	Nitrobacteraceae	Bradyrhizobium	Bradyrhizobium_diazoefficiens
ASV_1002	0	0	0	0	0	0	0	0	0	0	0	0	0	0	64	23	0	0	0	30	87	204	Pseudomonadota	Gammaproteobacteria	Moraxellales	Moraxellaceae	Acinetobacter	Acinetobacter_sp._WCHA55
ASV_1041	0	0	0	0	0	0	0	0	0	0	0	0	0	0	0	10	0	58	116	0	0	184	Pseudomonadota	Gammaproteobacteria	Pseudomonadales	Pseudomonadaceae	Pseudomonas	unclassified_g__Pseudomonas
ASV_1081	0	0	0	0	0	0	0	0	0	0	0	0	0	0	0	0	44	103	28	15	4	194	Pseudomonadota	Gammaproteobacteria	Xanthomonadales	Xanthomonadaceae	Stenotrophomonas	Stenotrophomonas_maltophilia
ASV_1102	0	0	0	0	0	0	0	0	0	0	0	0	0	0	0	0	9	0	0	0	0	9	Pseudomonadota	Betaproteobacteria	Burkholderiales	Comamonadaceae	Aquabacterium	Aquabacterium_sp.
ASV_1119	0	0	0	0	0	0	0	0	0	0	0	0	0	0	27	0	0	41	30	0	8	106	Actinobacteriota	Actinobacteria	Micrococcales	Microbacteriaceae	Microbacterium	Microbacterium_laevaniformans
ASV_1130	74	0	0	0	0	0	0	0	0	0	0	0	0	0	0	0	0	0	0	0	0	74	Pseudomonadota	Pseudomonadota	Xanthomonadales	Xanthomonadaceae	Stenotrophomonas	unclassified_g__Stenotrophomonas
ASV_1144	0	0	0	0	0	0	0	0	0	0	0	0	0	0	26	0	0	87	0	0	0	113	Pseudomonadota	Gammaproteobacteria	Pseudomonadales	Pseudomonadaceae	Pseudomonas	unclassified_g__Pseudomonas
ASV_1150	0	0	0	0	0	0	0	0	0	0	0	0	0	0	0	0	63	0	0	41	0	104	Pseudomonadota	Gammaproteobacteria	Moraxellales	Moraxellaceae	Acinetobacter	Acinetobacter_bereziniae
ASV_1164	121	0	0	0	0	0	0	0	0	0	0	0	0	0	0	0	0	0	0	0	0	121	Bacillota	Bacillota	Bacillales	Staphylococcaceae	Mammaliicoccus	Mammaliicoccus_vitulinus
ASV_1181	8	0	0	0	0	0	0	0	0	0	0	0	0	0	0	0	0	0	0	0	0	8	Bacillota	Bacillota	Lactobacillales	Carnobacteriaceae	Atopostipes	Atopostipes_suicloacalis
ASV_1188	0	0	0	0	0	0	0	0	0	0	0	0	0	0	0	0	0	0	0	0	172	172	Pseudomonadota	Gammaproteobacteria	Moraxellales	Moraxellaceae	Acinetobacter	Acinetobacter_sp._WCHA55
ASV_1196	0	0	0	0	0	0	0	0	0	0	0	0	0	0	57	0	48	0	73	0	42	220	Pseudomonadota	Alphaproteobacteria	Hyphomicrobiales	Methylobacteriaceae	Methylobacterium	Methylobacterium_sp._J-067
ASV_1225	0	0	0	0	0	0	0	0	0	0	0	0	0	0	0	0	64	0	0	0	70	134	Pseudomonadota	Gammaproteobacteria	Moraxellales	Moraxellaceae	Acinetobacter	Acinetobacter_guillouiae
ASV_1236	0	0	0	0	0	0	0	0	0	0	0	0	0	0	0	0	0	0	43	0	0	43	Pseudomonadota	Gammaproteobacteria	Nevskiales	Steroidobacteraceae	Steroidobacter	Steroidobacter_sp._JC2953
ASV_1240	0	0	0	0	0	0	0	0	0	0	0	0	0	0	0	0	0	131	0	0	0	131	Pseudomonadota	Gammaproteobacteria	Alteromonadales	Pseudoalteromonadaceae	Pseudoalteromonas	Pseudomonas_brenneri
ASV_1278	0	0	0	0	0	0	0	0	0	0	0	0	0	0	0	0	0	0	0	6	0	6	Pseudomonadota	Alphaproteobacteria	Rhodobacterales	Paracoccaceae	Paracoccus	Paracoccus_sanguinis
ASV_1280	0	0	0	0	0	0	0	0	0	0	0	0	0	0	0	0	0	65	0	0	92	157	Pseudomonadota	Gammaproteobacteria	Pseudomonadales	Pseudomonadaceae	Pseudomonas	Pseudomonas_fluorescens
ASV_1306	0	0	0	0	0	0	0	0	0	0	0	0	0	0	0	0	0	0	0	0	130	130	Pseudomonadota	Gammaproteobacteria	Moraxellales	Moraxellaceae	Acinetobacter	Acinetobacter_sp._WCHA55
ASV_1359	0	0	0	0	0	0	0	0	0	0	0	0	0	0	125	0	0	70	36	0	24	255	Pseudomonadota	Gammaproteobacteria	Xanthomonadales	Xanthomonadaceae	Stenotrophomonas	Stenotrophomonas_maltophilia
ASV_1382	0	0	0	0	0	0	0	0	0	0	0	0	0	0	78	0	0	81	0	0	0	159	Pseudomonadota	Gammaproteobacteria	Moraxellales	Moraxellaceae	Acinetobacter	Acinetobacter_johnsonii
ASV_1402	0	0	0	0	0	0	0	0	0	0	0	0	0	0	16	17	18	11	12	0	66	140	Actinobacteriota	Actinobacteria	Bifidobacteriales	Bifidobacteriaceae	Bifidobacterium	Bifidobacterium_dentium
ASV_1427	0	0	0	0	0	0	0	0	0	0	0	0	0	0	0	0	0	0	0	0	210	210	Pseudomonadota	Gammaproteobacteria	Moraxellales	Moraxellaceae	Acinetobacter	Acinetobacter_johnsonii
ASV_1435	0	0	0	0	0	0	0	0	0	0	0	0	0	0	0	10	11	0	22	0	25	68	Pseudomonadota	Alphaproteobacteria	Sphingomonadales	Sphingomonadaceae	Sphingomonas	unclassified_g__Sphingomonas
ASV_1458	0	0	0	0	0	0	0	0	0	0	0	0	0	0	0	15	42	0	0	12	0	69	Pseudomonadota	Betaproteobacteria	Burkholderiales	Comamonadaceae	Aquabacterium	Aquabacterium_sp.
ASV_1460	0	0	0	0	0	0	0	0	0	0	0	0	23	0	0	0	0	0	0	0	0	23	Bacillota	Bacilli	Bacillales	Bacillaceae	Lysinibacillus	Lysinibacillus_sphaericus
ASV_1534	0	0	0	0	0	0	0	0	0	0	0	0	0	0	28	0	0	0	0	0	36	64	Pseudomonadota	Alphaproteobacteria	Caulobacterales	Caulobacteraceae	Caulobacter	Caulobacter_vibrioides
ASV_1558	0	0	0	0	0	0	0	0	0	0	0	0	0	0	0	0	0	0	0	0	26	26	Pseudomonadota	Betaproteobacteria	Burkholderiales	Comamonadaceae	unclassified_f__Comamonadaceae	unclassified_f__Comamonadaceae
ASV_1571	0	0	0	0	0	0	0	0	0	0	0	0	0	0	0	53	0	43	0	0	0	96	Pseudomonadota	Gammaproteobacteria	Moraxellales	Moraxellaceae	Acinetobacter	Acinetobacter_johnsonii
ASV_1608	55	0	0	0	0	0	0	0	0	0	0	0	0	0	0	0	0	0	0	0	0	55	Bacillota	Bacillota	Lactobacillales	Carnobacteriaceae	Desemzia	Desemzia_incerta
ASV_1617	0	0	0	0	0	0	0	0	0	0	0	0	0	0	0	20	95	0	0	0	0	115	Pseudomonadota	Gammaproteobacteria	Pseudomonadales	Pseudomonadaceae	Pseudomonas	Pseudomonas_faucium
ASV_1621	0	0	0	0	0	0	0	0	0	0	0	0	0	0	0	0	0	0	88	0	0	88	Pseudomonadota	Gammaproteobacteria	Moraxellales	Moraxellaceae	Acinetobacter	Acinetobacter_bereziniae
ASV_1624	0	0	0	0	0	0	0	0	0	0	0	0	0	0	44	0	0	9	0	0	0	53	Pseudomonadota	Alphaproteobacteria	Sphingomonadales	Sphingomonadaceae	Sphingomonas	unclassified_g__Sphingomonas
ASV_1642	0	0	0	0	0	0	0	0	0	0	0	0	0	0	30	0	59	36	32	0	61	218	Bacillota	Bacilli	Lactobacillales	Lactobacillaceae	Lactobacillus	Lactobacillus_iners
ASV_1655	0	0	0	0	0	0	0	0	0	0	0	0	0	0	63	0	139	0	0	0	13	215	Pseudomonadota	Gammaproteobacteria	Pseudomonadales	Pseudomonadaceae	Pseudomonas	Pseudomonas_putida
ASV_1684	0	0	0	0	0	0	0	0	0	0	0	0	0	0	0	0	0	0	0	0	77	77	Pseudomonadota	Betaproteobacteria	Burkholderiales	norank_o__Burkholderiales	Aquabacterium	Aquabacterium_commune
ASV_1701	0	0	0	0	0	0	0	0	0	0	0	0	0	0	0	0	0	55	0	0	0	55	Pseudomonadota	Alphaproteobacteria	Caulobacterales	Caulobacteraceae	Brevundimonas	unclassified_g__Brevundimonas
ASV_1705	15	0	0	0	0	0	0	0	0	0	0	0	0	0	0	0	0	0	0	0	0	15	Campylobacterota	Campylobacterota	Campylobacterales	Helicobacteraceae	Helicobacter	Helicobacter_hepaticus
ASV_1722	0	0	0	0	0	0	0	0	0	0	0	0	0	0	0	0	59	84	0	0	59	202	Pseudomonadota	Gammaproteobacteria	Xanthomonadales	Xanthomonadaceae	Stenotrophomonas	Stenotrophomonas_rhizophila
ASV_1733	0	0	0	0	0	0	0	0	0	0	0	0	0	0	55	0	0	0	0	37	60	152	Pseudomonadota	Gammaproteobacteria	Moraxellales	Moraxellaceae	Acinetobacter	Acinetobacter_johnsonii
ASV_1735	0	0	0	0	0	0	0	0	0	0	0	0	0	0	72	0	64	95	154	0	0	385	Pseudomonadota	Gammaproteobacteria	Moraxellales	Moraxellaceae	Acinetobacter	Acinetobacter_johnsonii
ASV_1741	0	0	0	0	0	0	0	0	0	0	0	0	0	0	0	47	31	0	0	0	18	96	Pseudomonadota	Betaproteobacteria	Nitrosomonadales	Sterolibacteriaceae	Methyloversatilis	Methyloversatilis_discipulorum
ASV_1754	0	0	0	0	0	0	0	0	0	0	0	0	0	0	34	0	0	0	43	14	0	91	Pseudomonadota	Alphaproteobacteria	Hyphomicrobiales	Rhizobiaceae	unclassified	Allorhizobium-Neorhizobium-Pararhizobium-Rhizobium_sp.
ASV_1757	0	0	0	0	0	0	0	0	0	0	0	0	0	0	0	0	12	0	0	0	0	12	Pseudomonadota	Betaproteobacteria	Rhodocyclales	Rhodocyclaceae	Azospira	unclassified_g__Azospira
ASV_1763	0	0	0	0	0	0	0	0	0	0	0	0	0	0	24	0	0	0	0	0	0	24	Pseudomonadota	Alphaproteobacteria	Hyphomicrobiales	Nitrobacteraceae	Afipia	Afipia_sp.
ASV_1780	0	0	0	0	0	0	0	0	0	0	0	0	0	0	0	0	0	46	14	0	75	135	Pseudomonadota	Betaproteobacteria	Burkholderiales	Burkholderiaceae	Ralstonia	Ralstonia_pickettii
ASV_1803	0	0	0	0	0	0	0	0	0	0	0	0	0	0	51	0	73	96	0	0	82	302	Pseudomonadota	Gammaproteobacteria	Moraxellales	Moraxellaceae	Acinetobacter	Acinetobacter_johnsonii
ASV_1856	0	0	0	0	0	0	0	0	0	0	0	0	0	0	0	0	0	0	0	0	177	177	Bacteroidota	Chitinophagia	Chitinophagales	Chitinophagaceae	Flavitalea	Flavitalea_flava
ASV_1873	0	0	0	0	0	0	0	0	0	0	0	0	0	0	0	13	0	0	50	0	0	63	Pseudomonadota	Alphaproteobacteria	Hyphomicrobiales	Boseaceae	Bosea	Bosea_sp._RAC05
ASV_1893	0	0	0	0	0	0	0	0	0	0	0	0	0	0	0	0	34	0	0	0	0	34	Pseudomonadota	Alphaproteobacteria	Hyphomicrobiales	Nitrobacteraceae	Bradyrhizobium	Bradyrhizobium_japonicum
ASV_2038	0	0	0	0	0	0	0	0	0	0	0	34	0	0	0	0	0	0	0	0	0	34	Actinomycetota	Actinomycetes	Mycobacteriales	Gordoniaceae	Gordonia	unclassified_g__Gordonia
ASV_2046	0	0	0	0	0	0	0	0	0	0	0	0	0	0	0	0	0	0	0	0	156	156	Pseudomonadota	Gammaproteobacteria	Moraxellales	Moraxellaceae	Acinetobacter	unclassified_g__Acinetobacter
ASV_2075	0	0	0	0	0	0	0	0	0	0	0	0	0	0	48	0	0	0	0	0	0	48	Pseudomonadota	Betaproteobacteria	Burkholderiales	Oxalobacteraceae	unclassified_f__Oxalobacteraceae	unclassified_f__Oxalobacteraceae
ASV_2089	0	0	0	0	0	0	0	0	0	0	0	0	0	0	0	0	0	55	0	69	75	199	Pseudomonadota	Gammaproteobacteria	Moraxellales	Moraxellaceae	Acinetobacter	Acinetobacter_johnsonii
ASV_2103	0	0	0	0	0	0	0	0	0	0	0	0	0	0	0	0	41	0	83	0	59	183	Pseudomonadota	Gammaproteobacteria	Moraxellales	Moraxellaceae	Acinetobacter	Acinetobacter_guillouiae
ASV_2107	0	0	0	0	0	0	0	0	0	0	0	0	0	0	78	0	29	0	82	23	36	248	Pseudomonadota	Gammaproteobacteria	Moraxellales	Moraxellaceae	Acinetobacter	Acinetobacter_johnsonii
ASV_2130	81	0	0	0	0	0	0	0	0	0	0	0	0	0	0	0	0	0	0	0	0	81	Pseudomonadota	Pseudomonadota	Alteromonadales	Pseudoalteromonadaceae	Pseudoalteromonas	unclassified_g__Pseudoalteromonas
ASV_2136	0	0	0	0	0	0	0	0	0	0	0	0	0	0	39	0	0	0	0	38	28	105	Pseudomonadota	Betaproteobacteria	Burkholderiales	Burkholderiaceae	Burkholderia_Caballeronia_Paraburkholderia	Burkholderia-Caballeronia-Paraburkholderia_cenocepacia
ASV_2148	0	0	0	0	0	0	0	0	0	0	0	0	0	0	0	0	0	36	0	0	0	36	Pseudomonadota	Alphaproteobacteria	Hyphomicrobiales	Methylobacteriaceae	Methylorubrum	unclassified_g__Methylorubrum
ASV_2161	0	0	0	0	0	0	0	0	0	0	0	0	0	0	0	0	0	41	0	0	0	41	Pseudomonadota	Alphaproteobacteria	Hyphomicrobiales	Nitrobacteraceae	Bradyrhizobium	unclassified_g__Bradyrhizobium
ASV_2176	0	0	0	0	0	0	0	0	0	0	0	0	0	0	0	13	0	0	0	0	8	21	Pseudomonadota	Betaproteobacteria	Burkholderiales	Burkholderiaceae	Cupriavidus	Cupriavidus_metallidurans
ASV_2200	0	0	0	0	0	0	0	0	0	0	0	0	0	0	0	0	0	0	0	0	151	151	Pseudomonadota	Gammaproteobacteria	Moraxellales	Moraxellaceae	Acinetobacter	Acinetobacter_johnsonii
ASV_2252	0	0	0	0	0	0	0	36	0	0	0	0	0	0	0	0	0	0	0	0	0	36	Pseudomonadota	Betaproteobacteria	Burkholderiales	Comamonadaceae	Melaminivora	Melaminivora_alkalimesophila
ASV_2286	0	0	0	0	0	0	0	0	0	0	0	0	0	0	0	0	0	0	0	278	0	278	Cyanobacteria	Cyanobacteriia	Cyanobacteriales	Chroococcidiopsaceae	Chroococcidiopsis SAG 2023	Chroococcidiopsis SAG 2023_sp.
ASV_2327	0	0	0	0	0	0	0	0	0	0	0	0	0	0	0	0	0	0	110	0	0	110	Pseudomonadota	Betaproteobacteria	Rhodocyclales	Rhodocyclaceae	Azospira	unclassified_g__Azospira
ASV_2333	0	0	0	0	0	0	0	0	0	0	0	0	0	0	0	0	0	0	0	0	14	14	Pseudomonadota	Alphaproteobacteria	Hyphomicrobiales	Rhizobiaceae	Rhizobium	Rhizobium_sp._CJ5
ASV_2339	0	0	0	0	0	0	0	0	0	0	0	0	0	0	0	0	65	0	0	0	0	65	Pseudomonadota	Alphaproteobacteria	Hyphomicrobiales	Phyllobacteriaceae	Phyllobacterium	Phyllobacterium_myrsinacearum
ASV_2343	0	0	0	0	0	0	0	0	0	0	0	0	0	0	0	0	23	9	0	0	0	32	Pseudomonadota	Alphaproteobacteria	Hyphomicrobiales	Rhizobiaceae	unclassified	Allorhizobium-Neorhizobium-Pararhizobium-Rhizobium_sp.
ASV_2381	0	0	0	0	0	0	0	0	0	0	0	0	0	0	0	0	0	0	0	0	109	109	Pseudomonadota	Alphaproteobacteria	Hyphomicrobiales	Nitrobacteraceae	Bradyrhizobium	unclassified_g__Bradyrhizobium
ASV_2382	0	0	0	0	0	0	0	0	0	0	0	0	0	0	0	0	0	0	0	11	0	11	Pseudomonadota	Gammaproteobacteria	Xanthomonadales	Xanthomonadaceae	Stenotrophomonas	unclassified_g__Stenotrophomonas
ASV_2389	4	0	0	0	0	0	0	0	0	0	0	0	0	0	0	0	0	0	0	0	0	4	Pseudomonadota	Pseudomonadota	Oceanospirillales	Halomonadaceae	Halomonas	Halomonas_sp._YT2
ASV_2401	0	0	0	0	0	0	0	0	0	0	0	0	0	0	0	0	0	0	0	0	44	44	Pseudomonadota	Gammaproteobacteria	Moraxellales	Moraxellaceae	Acinetobacter	Acinetobacter_johnsonii
ASV_2436	0	0	0	0	0	0	0	0	0	0	0	0	0	0	0	0	0	0	0	0	101	101	Pseudomonadota	Gammaproteobacteria	Moraxellales	Moraxellaceae	Acinetobacter	Acinetobacter_sp._WCHA55
ASV_2440	0	0	0	0	0	0	0	0	0	0	0	0	0	0	0	0	0	0	0	0	74	74	Pseudomonadota	Betaproteobacteria	Rhodocyclales	Azonexaceae	Dechloromonas	Dechloromonas_sp._PC1
ASV_2444	0	0	0	0	0	0	0	0	0	0	0	0	0	0	0	0	128	0	0	0	0	128	Pseudomonadota	Gammaproteobacteria	Moraxellales	Moraxellaceae	Acinetobacter	unclassified_g__Acinetobacter
ASV_2467	0	0	0	0	0	0	0	0	0	0	0	0	0	0	0	0	0	0	13	0	0	13	Pseudomonadota	Betaproteobacteria	Burkholderiales	Comamonadaceae	Comamonas	Comamonas_aquatica
ASV_2481	0	0	0	0	0	0	0	0	0	0	0	0	0	0	83	0	29	0	0	0	0	112	Pseudomonadota	Alphaproteobacteria	Hyphomicrobiales	Nitrobacteraceae	Afipia	unclassified_g__Afipia
ASV_2492	38	0	0	0	0	0	0	0	0	0	0	0	0	0	0	0	0	0	0	0	0	38	Bacillota	Bacillota	Lactobacillales	Enterococcaceae	Enterococcus	Enterococcus_pseudoavium
ASV_2497	0	0	0	0	0	0	0	0	0	0	0	0	0	0	0	0	0	0	30	0	0	30	Pseudomonadota	Pseudomonadota	Rhodospirillales	Acetobacteraceae	Acidibrevibacterium	Acidibacter_sp.
ASV_2498	0	0	0	0	0	0	0	0	0	0	0	0	0	0	0	0	106	0	0	0	0	106	Pseudomonadota	Gammaproteobacteria	Moraxellales	Moraxellaceae	Acinetobacter	Acinetobacter_johnsonii
ASV_2499	0	0	0	0	0	0	0	0	0	0	0	0	0	0	0	0	0	0	0	0	55	55	Pseudomonadota	Gammaproteobacteria	Moraxellales	Moraxellaceae	Acinetobacter	Acinetobacter_septicus
ASV_2533	0	0	0	0	0	0	0	0	0	0	0	35	0	0	0	0	0	0	0	0	0	35	Actinomycetota	Actinomycetes	Micrococcales	Dermacoccaceae	Branchiibius	Branchiibius_hedensis
ASV_2556	0	0	0	0	0	0	0	0	0	0	0	0	0	0	0	0	0	52	42	0	0	94	Bacillota	Bacilli	Lactobacillales	Lactobacillaceae	Lactobacillus	Lactobacillus_crispatus
ASV_2561	0	0	0	0	0	0	0	0	0	0	0	0	0	0	0	0	0	0	0	0	68	68	Pseudomonadota	Gammaproteobacteria	Moraxellales	Moraxellaceae	Acinetobacter	Acinetobacter_johnsonii
ASV_2572	0	0	0	0	0	0	0	0	0	0	0	0	0	0	0	0	0	0	0	0	42	42	Pseudomonadota	Alphaproteobacteria	Caulobacterales	Caulobacteraceae	Brevundimonas	unclassified_g__Brevundimonas
ASV_2594	0	0	0	0	0	0	0	0	0	0	0	0	0	0	119	0	0	0	0	0	0	119	Pseudomonadota	Alphaproteobacteria	Hyphomicrobiales	Nitrobacteraceae	Bradyrhizobium	unclassified_g__Bradyrhizobium
ASV_2628	0	0	0	0	0	0	0	0	0	0	0	0	0	0	0	0	12	0	0	0	0	12	Pseudomonadota	Alphaproteobacteria	Hyphomicrobiales	Methylobacteriaceae	Methylobacterium	Methylobacterium_oryzae
ASV_2645	0	0	0	0	0	0	0	0	0	0	0	0	0	0	0	0	30	0	0	0	0	30	Pseudomonadota	Gammaproteobacteria	Pseudomonadales	Pseudomonadaceae	Pseudomonas	Pseudomonas_fluorescens
ASV_2681	0	0	0	0	0	0	0	0	0	0	0	0	0	0	0	0	0	0	0	34	0	34	Pseudomonadota	Gammaproteobacteria	Moraxellales	Moraxellaceae	Acinetobacter	Acinetobacter_bereziniae
ASV_2692	0	0	0	0	0	0	0	0	0	0	0	0	0	0	41	0	0	0	0	0	0	41	Pseudomonadota	Alphaproteobacteria	Hyphomicrobiales	Methylobacteriaceae	Methylobacterium	Methylobacterium_tardum
ASV_2697	0	0	0	0	0	0	0	0	0	0	0	0	0	0	0	0	0	0	0	102	0	102	Cyanobacteriota	Cyanophyceae	Chroococcidiopsidales	Aliterellaceae	Aliterella	Aliterella_atlantica
ASV_2709	0	0	0	0	0	0	0	0	0	0	0	0	0	0	0	0	0	0	34	0	0	34	Pseudomonadota	Betaproteobacteria	Burkholderiales	Comamonadaceae	Aquabacterium	Aquabacterium_sp.
ASV_2712	112	0	0	0	0	0	0	0	0	0	0	0	0	0	0	0	0	0	0	0	0	112	Pseudomonadota	Pseudomonadota	Pseudomonadales	Pseudomonadaceae	Pseudomonas	Pseudomonas_fulva
ASV_2713	0	0	0	0	0	0	0	0	0	0	0	0	0	0	0	0	48	0	0	0	0	48	Pseudomonadota	Gammaproteobacteria	Enterobacterales	Enterobacteriaceae	Escherichia	Escherichia_fergusonii
ASV_2727	0	0	0	0	0	0	0	0	0	0	0	0	0	0	0	0	0	0	47	0	0	47	Pseudomonadota	Alphaproteobacteria	Caulobacterales	Caulobacteraceae	Brevundimonas	Brevundimonas_sp._MN12-19
ASV_2729	0	0	0	0	0	0	0	0	0	0	0	0	0	0	0	0	0	0	0	0	91	91	Bacillota	Clostridia	Eubacteriales	Lachnospiraceae	Blautia	Blautia_wexlerae
ASV_2740	0	0	0	0	0	0	0	0	0	0	0	0	0	0	58	0	0	0	0	0	0	58	Actinomycetota	Actinomycetes	Bifidobacteriales	Bifidobacteriaceae	Gardnerella	Gardnerella_vaginalis
ASV_2773	0	0	0	0	0	0	0	0	0	0	0	0	0	0	0	0	0	29	0	0	93	122	Pseudomonadota	Gammaproteobacteria	Pseudomonadales	Pseudomonadaceae	Pseudomonas	Pseudomonas_azotoformans
ASV_2780	0	0	0	0	0	0	0	0	0	0	0	0	0	0	0	0	101	0	0	0	0	101	Pseudomonadota	Betaproteobacteria	Burkholderiales	Alcaligenaceae	Derxia	Derxia_sp._enrichment_culture_clone_ANA-RAS-59
ASV_2789	0	0	0	0	0	0	0	0	0	0	0	0	0	0	0	0	0	0	0	0	101	101	Bacillota	Clostridia	Eubacteriales	Lachnospiraceae	Fusicatenibacter	Fusicatenibacter_saccharivorans
ASV_2790	0	0	0	0	0	0	0	0	0	0	0	0	0	0	0	0	0	0	0	0	101	101	Bacillota	Clostridia	Eubacteriales	Peptostreptococcaceae	Romboutsia	Romboutsia_ilealis
ASV_2794	0	0	0	0	0	0	0	0	0	0	0	0	0	0	0	0	0	0	27	0	0	27	Pseudomonadota	Alphaproteobacteria	Rhodospirillales	Acetobacteraceae	unclassified_f__Acetobacteraceae	unclassified_f__Acetobacteraceae
ASV_2800	0	0	0	0	0	0	0	0	0	0	0	0	0	0	0	0	40	0	0	0	42	82	Pseudomonadota	Gammaproteobacteria	Moraxellales	Moraxellaceae	Acinetobacter	Acinetobacter_lwoffii
ASV_2847	0	0	0	0	0	0	0	0	0	0	0	0	0	0	0	0	0	0	0	0	103	103	Abditibacteriota	Abditibacteriia	Abditibacteriales	Abditibacteriaceae	Abditibacterium	Abditibacterium_utsteinense
ASV_2870	0	0	0	0	0	0	0	0	0	0	0	0	0	0	0	0	53	0	0	25	0	78	Pseudomonadota	Alphaproteobacteria	Hyphomicrobiales	Methylobacteriaceae	Methylorubrum	unclassified_g__Methylorubrum
ASV_2886	0	0	0	0	0	0	0	0	0	0	0	0	0	0	0	0	0	0	21	0	0	21	Pseudomonadota	Betaproteobacteria	Burkholderiales	norank_o__Burkholderiales	Aquabacterium	Aquabacterium_olei
ASV_2921	0	0	0	0	0	0	0	0	0	0	0	0	0	0	86	0	0	0	0	0	0	86	Pseudomonadota	Gammaproteobacteria	Pseudomonadales	Pseudomonadaceae	Pseudomonas	Pseudomonas_putida
ASV_2923	0	0	0	0	0	0	0	0	0	0	0	0	0	0	0	0	0	58	0	0	0	58	Pseudomonadota	Gammaproteobacteria	Alteromonadales	Pseudoalteromonadaceae	Pseudoalteromonas	Pseudomonas_monteilii
ASV_2955	22	0	0	0	0	0	0	0	0	0	0	0	0	0	0	0	0	0	0	0	0	22	Bacillota	Bacillota	Bacillales	Staphylococcaceae	Staphylococcus	Staphylococcus_hominis
ASV_2981	0	0	0	0	0	0	0	0	0	0	0	0	0	0	31	0	0	0	24	0	32	87	Pseudomonadota	Alphaproteobacteria	Hyphomicrobiales	Methylobacteriaceae	Methylobacterium	Methylobacterium-Methylorubrum_komagatae
ASV_3004	0	0	0	0	0	0	0	0	0	0	0	0	0	0	87	0	0	0	0	0	0	87	Pseudomonadota	Betaproteobacteria	Burkholderiales	Comamonadaceae	Acidovorax	Acidovorax_sp._CF316
ASV_3023	0	0	0	11	0	0	0	0	0	0	0	0	0	0	0	0	0	0	0	0	0	11	Pseudomonadota	Gammaproteobacteria	Vibrionales	Vibrionaceae	Vibrio	Vibrio_metschnikovii
ASV_3025	0	0	0	0	0	0	0	0	0	0	0	0	0	0	31	0	0	0	22	0	0	53	Pseudomonadota	Gammaproteobacteria	Aeromonadales	Aeromonadaceae	Aeromonas	Aeromonas_hydrophila
ASV_3027	31	0	0	0	0	0	0	0	0	0	0	0	0	0	0	0	0	0	0	0	0	31	Pseudomonadota	Pseudomonadota	Burkholderiales	Comamonadaceae	Melaminivora	Melaminivora_suipulveris
ASV_3031	0	0	0	0	0	0	0	0	0	0	0	0	0	0	0	0	0	0	69	0	0	69	Pseudomonadota	Alphaproteobacteria	Caulobacterales	Caulobacteraceae	Brevundimonas	Brevundimonas_sp._UBA5936
ASV_3033	0	0	0	0	0	0	0	0	0	0	0	0	0	0	0	0	0	0	0	0	87	87	Acidobacteriota	Vicinamibacteria	Vicinamibacterales	Vicinamibacteraceae	unclassified_f__Vicinamibacteraceae	unclassified_f__Vicinamibacteraceae
ASV_3034	0	0	0	0	0	0	0	0	0	0	0	0	0	0	0	0	0	0	0	0	9	9	Pseudomonadota	Betaproteobacteria	Rhodocyclales	Rhodocyclaceae	Azospira	Azospira_sp._I09
ASV_3061	0	0	0	0	0	0	0	0	0	0	0	0	0	0	83	0	0	0	0	0	0	83	Pseudomonadota	Gammaproteobacteria	Moraxellales	Moraxellaceae	Moraxella	Moraxella_sp._ex_LMG_21877
ASV_3099	0	0	0	0	0	0	0	0	0	0	0	0	0	0	90	0	0	0	0	0	0	90	Pseudomonadota	Alphaproteobacteria	Hyphomicrobiales	Nitrobacteraceae	Rhodopseudomonas	RhodoPseudomonas_boonkerdii
ASV_3130	0	0	0	0	0	0	0	0	0	0	0	0	0	0	0	0	0	0	0	0	80	80	Bacillota	Clostridia	Eubacteriales	Lachnospiraceae	Blautia	Blautia_hansenii
ASV_3150	0	0	0	0	0	0	0	0	0	0	0	0	0	0	0	0	0	0	0	0	83	83	Bacillota	Clostridia	Eubacteriales	Lachnospiraceae	unclassified_f__Lachnospiraceae	unclassified_f__Lachnospiraceae
ASV_3166	0	0	0	0	0	0	0	0	0	0	0	0	0	0	0	0	0	0	69	0	0	69	Pseudomonadota	Alphaproteobacteria	Hyphomicrobiales	Rhizobiaceae	Sinorhizobium	Sinorhizobium_garamanticum
ASV_3177	0	0	0	0	0	0	0	0	0	0	0	0	0	0	0	0	22	0	0	0	0	22	Bacteroidota	Flavobacteriia	Flavobacteriales	Weeksellaceae	Kaistella	unclassified_g__Kaistella
ASV_3187	0	0	0	0	0	0	0	0	0	0	0	0	0	0	0	0	0	0	0	0	54	54	Pseudomonadota	Gammaproteobacteria	Moraxellales	Moraxellaceae	Acinetobacter	unclassified_g__Acinetobacter
ASV_3212	19	0	0	0	0	0	0	0	0	0	0	0	0	0	0	0	0	0	0	0	0	19	Pseudomonadota	Pseudomonadota	Hydrogenophilales	Hydrogenophilaceae	Hydrogenophilus	Hydrogenophilus_thermoluteolus
ASV_3213	0	0	0	0	0	0	0	0	0	0	0	0	0	0	46	0	0	0	0	0	0	46	Pseudomonadota	Alphaproteobacteria	Sphingomonadales	Sphingomonadaceae	Sphingobium	Sphingobium_yanoikuyae
ASV_3218	0	0	0	0	0	0	0	0	0	0	0	0	0	0	0	0	0	0	76	0	0	76	Pseudomonadota	Betaproteobacteria	Nitrosomonadales	Gallionellaceae	Gallionella	Candidatus_Gallionella_acididurans
ASV_3221	0	0	0	0	0	0	0	0	0	0	0	0	0	0	0	0	0	35	44	0	0	79	Pseudomonadota	Gammaproteobacteria	Alteromonadales	Pseudoalteromonadaceae	Pseudoalteromonas	Pseudomonas_sp.
ASV_3262	0	0	0	0	0	0	0	0	0	0	0	0	0	0	0	0	82	0	0	0	0	82	Pseudomonadota	Gammaproteobacteria	Moraxellales	Moraxellaceae	Acinetobacter	Acinetobacter_johnsonii
ASV_3265	0	0	0	0	0	0	0	0	0	0	0	0	0	0	70	0	0	0	0	0	0	70	Pseudomonadota	Alphaproteobacteria	Hyphomicrobiales	Nitrobacteraceae	Bradyrhizobium	Bradyrhizobium_embrapense
ASV_3291	0	0	0	0	0	0	0	0	0	0	0	0	0	0	0	0	0	0	48	0	17	65	Pseudomonadota	Gammaproteobacteria	Moraxellales	Moraxellaceae	Acinetobacter	Acinetobacter_johnsonii
ASV_3314	120	0	0	0	0	0	0	0	0	0	0	0	0	0	0	0	0	0	0	0	0	120	Bacillota	Bacillota	Bacillales	Staphylococcaceae	Jeotgalicoccus	Jeotgalicoccus_sp.nhaiensis
ASV_3328	0	0	0	0	0	0	0	9	0	0	0	0	21	0	0	0	0	0	0	0	0	30	Pseudomonadota	Alphaproteobacteria	Hyphomicrobiales	Brucellaceae	Brucella	Brucella_anthropi
ASV_3329	0	0	0	0	0	0	0	0	0	0	0	0	0	0	0	0	0	0	0	0	71	71	Bacillota	Clostridia	Eubacteriales	Oscillospiraceae	Ruminococcus	Ruminococcus_sp._5_1_39BFAA
ASV_3341	0	0	0	0	0	0	0	0	0	0	0	0	0	0	0	0	0	0	0	0	81	81	Pseudomonadota	Gammaproteobacteria	Moraxellales	Moraxellaceae	Acinetobacter	Acinetobacter_johnsonii
ASV_3377	0	0	0	0	0	0	0	0	0	0	0	0	0	0	0	0	0	43	0	0	0	43	Pseudomonadota	Betaproteobacteria	Burkholderiales	Oxalobacteraceae	Duganella	Duganella_zoogloeoides
ASV_3386	0	0	0	0	0	0	0	0	0	0	0	0	0	0	0	0	0	0	0	0	80	80	Bacillota	Clostridia	Eubacteriales	Lachnospiraceae	Blautia	Blautia_massiliensis_ex_Durand_et_al._2017
ASV_3401	0	0	0	0	0	0	0	0	0	0	0	0	0	0	0	0	0	0	0	0	71	71	Bacillota	Clostridia	Eubacteriales	Lachnospiraceae	Blautia	Blautia_obeum
ASV_3429	0	0	0	0	0	0	0	0	0	0	0	0	0	0	0	0	0	65	0	0	0	65	Pseudomonadota	Betaproteobacteria	Burkholderiales	Burkholderiaceae	Ralstonia	Ralstonia_pickettii
ASV_3440	0	0	0	0	0	0	0	0	0	0	0	0	0	0	0	0	0	0	0	0	75	75	Bacillota	Clostridia	Eubacteriales	Lachnospiraceae	Mediterraneibacter	Mediterraneibacter_faecis
ASV_3474	0	0	0	0	0	0	0	0	0	0	0	0	0	0	0	0	0	0	0	0	71	71	Bacillota	Clostridia	Eubacteriales	Lachnospiraceae	Mediterraneibacter	Mediterraneibacter_faecis
ASV_3489	0	0	0	0	0	0	0	0	0	0	0	0	0	0	0	0	0	0	72	0	0	72	Pseudomonadota	Betaproteobacteria	Burkholderiales	Oxalobacteraceae	Massilia	Massilia_timonae
ASV_3517	0	0	0	0	0	0	0	0	0	0	0	0	0	0	0	0	0	0	0	0	65	65	Bacillota	Clostridia	Eubacteriales	Lachnospiraceae	Blautia	Blautia_massiliensis_ex_Durand_et_al._2017
ASV_3610	0	0	0	0	0	0	0	0	0	0	0	0	0	0	0	0	0	0	0	0	17	17	Pseudomonadota	Gammaproteobacteria	Moraxellales	Moraxellaceae	Acinetobacter	unclassified_g__Acinetobacter
ASV_3612	0	0	0	0	0	0	0	0	0	0	0	0	0	0	0	0	0	0	0	0	60	60	Pseudomonadota	Gammaproteobacteria	Pseudomonadales	Pseudomonadaceae	Pseudomonas	unclassified_g__Pseudomonas
ASV_3614	0	0	0	0	0	0	0	0	0	0	0	0	0	0	0	0	0	66	0	0	0	66	Pseudomonadota	Alphaproteobacteria	Sphingomonadales	Sphingomonadaceae	Sphingobium	Sphingobium_sp._YG1
ASV_3624	0	0	0	0	0	0	0	0	0	0	0	0	0	0	0	0	0	0	67	0	0	67	Pseudomonadota	Alphaproteobacteria	Rhodospirillales	Rhodospirillaceae	Hypericibacter	Hypericibacter_terrae
ASV_3645	0	0	0	0	0	0	0	0	0	0	0	0	0	0	0	0	0	0	0	0	63	63	Bacillota	Clostridia	Eubacteriales	Lachnospiraceae	Blautia	Blautia_wexlerae
ASV_3667	0	0	0	0	0	0	0	0	0	0	0	0	0	0	0	0	0	0	0	0	46	46	Pseudomonadota	Gammaproteobacteria	Aeromonadales	Aeromonadaceae	Aeromonas	Aeromonas_hydrophila
ASV_3688	0	0	0	0	0	0	0	0	0	0	0	0	0	0	0	0	0	0	0	0	65	65	Bacillota	Clostridia	Eubacteriales	Lachnospiraceae	Mediterraneibacter	Mediterraneibacter_faecis
ASV_3708	0	0	0	0	0	0	0	0	0	0	0	0	0	0	0	0	0	0	0	0	41	41	Bacillota	Clostridia	Eubacteriales	Peptostreptococcaceae	Romboutsia	Romboutsia_timonensis
ASV_3724	0	0	0	0	0	0	0	0	0	0	0	0	0	0	0	0	0	0	0	0	129	129	Pseudomonadota	Gammaproteobacteria	Moraxellales	Moraxellaceae	Acinetobacter	Acinetobacter_lwoffii
ASV_3731	0	0	0	0	0	0	0	0	0	0	0	0	0	0	0	0	0	0	0	0	66	66	Pseudomonadota	Alphaproteobacteria	Hyphomicrobiales	Nitrobacteraceae	Bradyrhizobium	Bradyrhizobium_sp._UNPA324
ASV_3732	0	0	0	0	0	0	0	0	0	0	0	0	0	0	0	0	0	0	0	0	67	67	Bacillota	Clostridia	Eubacteriales	Lachnospiraceae	Blautia	unclassified_g__Blautia
ASV_3744	0	0	0	0	0	0	0	0	0	0	0	0	0	0	0	20	22	0	0	0	0	42	Pseudomonadota	Betaproteobacteria	Nitrosomonadales	Sterolibacteriaceae	Methyloversatilis	Methyloversatilis_sp.
ASV_3748	0	0	0	0	0	0	0	0	0	0	0	0	0	0	0	0	0	0	0	0	61	61	Bacillota	Clostridia	Eubacteriales	Lachnospiraceae	Anaerostipes	Anaerostipes_hadrus
ASV_3769	0	0	0	0	0	0	0	0	0	0	0	0	0	0	0	0	0	0	0	0	65	65	Bacillota	Clostridia	Eubacteriales	Lachnospiraceae	Blautia	Blautia_stercoris
ASV_3801	0	0	0	0	0	0	0	0	0	0	0	0	0	0	59	0	0	0	0	0	0	59	Pseudomonadota	Alphaproteobacteria	Sphingomonadales	Sphingomonadaceae	Sphingomonas	Sphingomonas_sp._CBMAI_2297
ASV_3806	0	0	0	0	0	0	0	0	0	0	0	0	0	0	0	0	0	53	0	0	0	53	Pseudomonadota	Betaproteobacteria	Burkholderiales	Alcaligenaceae	Achromobacter	Achromobacter_dolens
ASV_3808	0	0	0	0	0	0	0	0	0	0	0	0	0	0	0	0	0	0	0	0	69	69	Actinomycetota	Actinomycetes	Bifidobacteriales	Bifidobacteriaceae	Bifidobacterium	Bifidobacterium_pseudocatenulatum
ASV_3820	0	0	0	0	0	0	0	0	0	0	0	0	0	0	102	0	0	0	0	0	0	102	Pseudomonadota	Betaproteobacteria	Burkholderiales	Comamonadaceae	Pelomonas	Pelomonas_saccharophila
ASV_3831	0	0	0	0	0	0	0	0	0	0	0	0	0	0	0	0	0	0	0	0	61	61	Bacillota	Clostridia	Eubacteriales	Lachnospiraceae	Blautia	unclassified_g__Blautia
ASV_3832	0	0	0	0	0	0	0	0	0	0	0	0	0	0	0	0	0	0	0	0	61	61	Bacillota	Clostridia	Eubacteriales	Lachnospiraceae	Blautia	Blautia_stercoris
ASV_3851	44	0	0	0	0	0	0	0	0	0	0	0	0	0	0	0	0	0	0	0	0	44	Pseudomonadota	Pseudomonadota	Enterobacterales	Enterobacteriaceae	Enterobacter	Enterobacter_cloacae
ASV_3852	0	0	0	0	0	0	0	0	0	0	0	0	0	0	0	0	0	0	0	0	64	64	Bacillota	Clostridia	Eubacteriales	Lachnospiraceae	Mediterraneibacter	Mediterraneibacter_faecis
ASV_3864	0	0	0	0	0	0	0	0	0	0	0	0	0	0	0	0	0	0	0	0	62	62	Pseudomonadota	Betaproteobacteria	Burkholderiales	Burkholderiaceae	Burkholderia	Burkholderia_sp._Bp8984
ASV_3871	0	0	0	0	0	0	0	0	0	0	0	0	0	0	59	0	0	0	0	0	0	59	Pseudomonadota	Gammaproteobacteria	Nevskiales	Steroidobacteraceae	Steroidobacter	Steroidobacter_sp._JC2953
ASV_3875	0	0	0	0	0	0	0	0	0	0	0	0	0	0	0	0	0	0	0	0	121	121	Bacteroidota	Chitinophagia	Chitinophagales	Chitinophagaceae	Ferruginibacter	Ferruginibacter_sp.
ASV_3881	0	0	0	0	0	0	0	0	0	0	0	0	0	0	0	0	0	0	0	0	56	56	Pseudomonadota	Alphaproteobacteria	Hyphomicrobiales	Aestuariivirgaceae	Aestuariivirga	Aestuariivirga_litoralis
ASV_3885	0	0	0	0	0	0	0	0	0	0	0	0	0	0	0	0	0	0	0	3	0	3	Bacteroidota	Chitinophagia	Chitinophagales	Chitinophagaceae	Sediminibacterium	Sediminibacterium_sp._Gen4
ASV_3895	0	0	0	0	0	0	0	0	0	0	0	0	0	0	0	0	0	0	0	0	58	58	Bacillota	Clostridia	Eubacteriales	Oscillospiraceae	Ruminococcus	Ruminococcus_sp._AM22-13
ASV_3896	0	0	0	0	0	0	0	0	0	0	0	0	0	0	0	0	0	0	0	0	44	44	Pseudomonadota	Alphaproteobacteria	Sphingomonadales	Sphingomonadaceae	Novosphingobium	Novosphingobium_sp._B1
ASV_3898	0	0	0	0	0	0	0	0	0	0	0	0	0	4	0	0	0	0	0	0	0	4	Pseudomonadota	Gammaproteobacteria	Enterobacterales	Enterobacteriaceae	Enterobacter	Enterobacter_hormaechei
ASV_3947	0	0	0	0	0	0	0	0	0	0	0	0	0	0	0	0	0	0	0	0	118	118	Pseudomonadota	Gammaproteobacteria	Moraxellales	Moraxellaceae	Acinetobacter	Acinetobacter_johnsonii
ASV_3950	21	0	0	0	0	0	0	0	0	0	0	0	0	0	0	0	0	0	0	0	0	21	Pseudomonadota	Pseudomonadota	Pseudomonadales	Pseudomonadaceae	Stutzerimonas	Stutzerimonas_stutzeri
ASV_3953	0	0	0	0	0	0	0	0	0	0	0	0	0	0	0	0	0	0	0	0	59	59	Bacillota	Clostridia	Eubacteriales	Lachnospiraceae	Mediterraneibacter	Mediterraneibacter_faecis
ASV_3954	0	0	0	0	0	0	0	0	0	0	0	0	0	0	0	0	0	0	0	0	62	62	Bacillota	Clostridia	Eubacteriales	Oscillospiraceae	Ruminococcus	Ruminococcus_hominis
ASV_3963	0	0	0	0	0	0	0	0	0	0	0	0	0	0	0	0	7	0	0	0	18	25	Pseudomonadota	Alphaproteobacteria	Sphingomonadales	Sphingomonadaceae	Sphingomonas	Sphingomonas_melonis
ASV_3964	0	0	0	0	0	0	0	0	0	0	0	0	0	0	0	0	40	0	0	0	0	40	Pseudomonadota	Alphaproteobacteria	Hyphomicrobiales	Phyllobacteriaceae	Phyllobacterium	Phyllobacterium_myrsinacearum
ASV_3973	0	0	0	0	0	0	0	0	0	0	0	0	0	0	0	0	0	0	0	0	58	58	Bacillota	Clostridia	Eubacteriales	Lachnospiraceae	Blautia	Blautia_wexlerae
ASV_3980	0	0	0	24	0	0	0	0	0	0	0	0	0	0	0	0	0	0	0	0	0	24	Pseudomonadota	Gammaproteobacteria	Enterobacterales	Enterobacteriaceae	Escherichia	Escherichia_coli
ASV_3990	23	0	0	0	0	0	0	0	0	0	0	0	0	0	0	0	0	0	0	0	0	23	Pseudomonadota	Pseudomonadota	Xanthomonadales	Rhodanobacteraceae	Rhodanobacter	Rhodanobacter_glycinis
ASV_4033	0	0	0	0	0	0	0	0	0	0	0	0	0	0	0	0	12	0	0	0	0	12	Pseudomonadota	Alphaproteobacteria	Sphingomonadales	Sphingomonadaceae	Sphingomonas	unclassified_g__Sphingomonas
ASV_4045	0	0	0	0	0	0	0	0	0	0	0	0	0	0	0	0	0	0	0	57	0	57	Cyanobacteriota	Cyanophyceae	Chroococcidiopsidales	Aliterellaceae	Aliterella	Aliterella_atlantica
ASV_4058	0	0	0	0	0	0	0	0	0	0	0	0	0	0	0	0	0	0	0	0	54	54	Bacillota	Clostridia	Eubacteriales	Lachnospiraceae	Blautia	unclassified_g__Blautia
ASV_4059	0	0	0	0	0	0	0	0	0	0	0	0	0	0	0	0	0	0	0	0	57	57	Bacillota	Clostridia	Eubacteriales	Lachnospiraceae	Mediterraneibacter	Mediterraneibacter_faecis
ASV_4070	0	0	0	0	0	0	0	0	0	0	0	0	0	0	24	0	0	0	0	0	0	24	Pseudomonadota	Alphaproteobacteria	Sphingomonadales	Sphingomonadaceae	Sphingomonas	Sphingomonas_sp.
ASV_4077	0	0	0	0	0	0	0	0	0	0	0	0	0	0	0	0	0	0	0	0	53	53	Bacillota	Clostridia	Eubacteriales	Oscillospiraceae	Ruminococcus	Ruminococcus_sp._5_1_39BFAA
ASV_4115	0	0	0	0	0	0	0	0	0	0	0	0	0	0	59	0	0	0	0	0	0	59	Pseudomonadota	Betaproteobacteria	Burkholderiales	Comamonadaceae	Pelomonas	Pelomonas_saccharophila
ASV_4122	0	0	0	0	0	0	0	12	0	0	0	0	0	0	0	0	0	0	0	0	0	12	Pseudomonadota	Gammaproteobacteria	Pseudomonadales	Pseudomonadaceae	Pseudomonas	Pseudomonas_putida
ASV_4132	0	0	0	0	0	0	0	0	0	0	0	0	0	0	0	0	48	0	0	0	0	48	Pseudomonadota	Alphaproteobacteria	Sphingomonadales	Sphingomonadaceae	Sphingomonas	Sphingomonas_colocasiae
ASV_4151	0	0	0	0	0	0	0	0	0	0	0	0	0	0	0	0	0	0	0	0	56	56	Bacillota	Clostridia	Eubacteriales	Lachnospiraceae	unclassified_f__Lachnospiraceae	unclassified_f__Lachnospiraceae
ASV_4170	0	0	0	0	0	0	0	0	0	0	0	0	0	0	0	0	0	0	40	0	0	40	Pseudomonadota	Alphaproteobacteria	Hyphomicrobiales	Boseaceae	Bosea	Bosea_sp.
ASV_4171	0	0	0	0	0	0	0	0	0	0	0	0	0	0	23	0	0	0	0	0	25	48	Pseudomonadota	Alphaproteobacteria	Caulobacterales	Caulobacteraceae	Caulobacter	Caulobacter_vibrioides
ASV_4186	0	0	0	0	0	0	0	0	0	0	0	0	0	0	0	0	0	87	0	0	0	87	Pseudomonadota	Betaproteobacteria	Burkholderiales	Comamonadaceae	Pelomonas	Pelomonas_saccharophila
ASV_4187	0	0	0	0	0	0	0	0	0	0	0	0	0	0	0	0	51	0	0	0	0	51	Pseudomonadota	Alphaproteobacteria	Hyphomicrobiales	Methylobacteriaceae	Methylobacterium	Methylobacterium_oryzihabitans
ASV_4208	0	0	0	0	0	0	0	0	0	0	0	0	0	0	0	0	0	0	0	0	48	48	Pseudomonadota	Betaproteobacteria	Burkholderiales	Oxalobacteraceae	Noviherbaspirillum	unclassified_g__Noviherbaspirillum
ASV_4220	0	0	0	0	0	0	0	0	0	0	0	0	0	0	0	0	0	0	44	0	0	44	Pseudomonadota	Gammaproteobacteria	Moraxellales	Moraxellaceae	Acinetobacter	Acinetobacter_sp._CIP_A162
ASV_4287	0	0	0	0	0	0	0	0	0	0	0	0	0	0	0	0	0	0	0	0	48	48	Bacillota	Clostridia	Eubacteriales	Peptostreptococcaceae	Romboutsia	Romboutsia_ilealis
ASV_4290	0	0	0	0	0	0	0	0	0	0	0	0	0	0	0	0	0	56	0	0	0	56	Bacillota	Bacilli	Bacillales	Paenibacillaceae	Paenibacillus	unclassified_g__Paenibacillus
ASV_4299	0	0	0	0	0	0	0	0	0	0	0	0	0	0	54	0	0	0	0	0	0	54	Pseudomonadota	Betaproteobacteria	Burkholderiales	Oxalobacteraceae	Duganella	unclassified_g__Duganella
ASV_4312	0	0	0	0	0	0	0	0	0	0	0	0	0	0	0	0	0	0	0	0	43	43	Pseudomonadota	Betaproteobacteria	Burkholderiales	Comamonadaceae	Pelomonas	Pelomonas_saccharophila
ASV_4313	0	0	0	0	0	0	0	0	0	0	0	0	0	0	0	0	0	0	0	0	50	50	Bacillota	Clostridia	Eubacteriales	Lachnospiraceae	Anaerobutyricum	Anaerobutyricum_hallii
ASV_4326	0	0	0	0	0	0	0	0	0	0	0	0	0	0	47	0	0	0	0	0	0	47	Pseudomonadota	Gammaproteobacteria	Moraxellales	Moraxellaceae	Acinetobacter	Acinetobacter_johnsonii
ASV_4352	0	0	0	0	0	0	0	0	0	0	0	0	0	0	50	0	0	0	0	0	0	50	Pseudomonadota	Alphaproteobacteria	Hyphomicrobiales	Methylobacteriaceae	Methylobacterium	Methylobacterium_sp._J-067
ASV_4382	0	0	0	0	0	0	0	0	0	0	0	0	0	0	0	0	0	0	0	0	47	47	Bacillota	Clostridia	Eubacteriales	Lachnospiraceae	Anaerostipes	Anaerostipes_hadrus
ASV_4390	0	0	0	0	0	0	0	0	0	0	0	0	0	0	0	0	56	0	0	0	0	56	Pseudomonadota	Betaproteobacteria	Burkholderiales	Oxalobacteraceae	Duganella	unclassified_g__Duganella
ASV_4394	0	0	0	0	0	0	0	0	0	0	0	0	0	0	0	0	0	0	48	0	0	48	Pseudomonadota	Alphaproteobacteria	Caulobacterales	Caulobacteraceae	Brevundimonas	unclassified_g__Brevundimonas
ASV_4411	0	0	0	0	0	0	0	0	0	0	0	0	0	0	0	0	0	0	0	0	47	47	Pseudomonadota	Gammaproteobacteria	Moraxellales	Moraxellaceae	Acinetobacter	Acinetobacter_lwoffii
ASV_4418	0	0	0	0	0	0	0	0	0	0	0	0	0	0	0	0	0	0	0	52	0	52	Pseudomonadota	Alphaproteobacteria	Rhodobacterales	Roseobacteraceae	Rubellimicrobium	Rubellimicrobium_rubrum
ASV_4437	0	0	0	0	0	0	0	0	0	0	0	0	0	0	0	0	0	0	0	0	52	52	Bacillota	Clostridia	Eubacteriales	Lachnospiraceae	Mediterraneibacter	Mediterraneibacter_faecis
ASV_4449	0	0	0	0	0	0	0	0	0	0	0	0	0	0	0	0	78	0	0	0	0	78	Pseudomonadota	Gammaproteobacteria	Moraxellales	Moraxellaceae	Acinetobacter	Acinetobacter_johnsonii
ASV_4467	0	0	0	0	0	0	0	0	0	0	0	0	0	0	0	0	0	0	0	0	42	42	Pseudomonadota	Alphaproteobacteria	Hyphomicrobiales	Nitrobacteraceae	Rhodopseudomonas	RhodoPseudomonas_boonkerdii
ASV_4468	0	0	0	0	0	0	0	0	0	0	0	0	0	0	0	0	0	0	0	0	48	48	Acidobacteriota	Blastocatellia	Blastocatellales	Pyrinomonadaceae	Pyrinomonas	Pyrinomonas_methylaliphatogenes
ASV_4477	0	0	0	0	0	0	0	0	0	0	0	0	0	0	0	0	0	0	0	46	0	46	Bacillota	Bacilli	Bacillales	Bacillaceae	Bacillus	Bacillus_sp._FJAT-14578
ASV_4483	0	0	0	0	0	0	0	0	0	0	0	0	0	0	0	0	0	96	0	0	0	96	Pseudomonadota	Gammaproteobacteria	Xanthomonadales	Xanthomonadaceae	Stenotrophomonas	Stenotrophomonas_rhizophila
ASV_4491	0	0	0	0	0	0	0	0	0	0	0	0	0	0	0	0	0	0	0	0	48	48	Bacillota	Bacilli	Lactobacillales	Streptococcaceae	Streptococcus	unclassified_g__Streptococcus
ASV_4495	0	0	0	0	0	0	0	0	0	0	0	0	0	0	0	0	0	44	0	0	0	44	Pseudomonadota	Alphaproteobacteria	Sphingomonadales	Sphingomonadaceae	Sphingomonas	Sphingomonas_echinoides
ASV_4503	0	0	0	0	0	0	0	0	0	0	0	0	0	0	20	0	0	0	0	25	0	45	Bacillota	Bacilli	Bacillales	Paenibacillaceae	Paenibacillus	Paenibacillus_tyrfis
ASV_4519	0	0	0	0	0	0	0	0	0	0	0	0	0	0	0	0	0	0	0	0	44	44	Bacillota	Clostridia	Eubacteriales	Lachnospiraceae	Blautia	Blautia_wexlerae
ASV_4540	0	0	0	0	0	0	0	0	0	0	0	0	0	0	0	0	0	41	0	0	0	41	Pseudomonadota	Alphaproteobacteria	Hyphomicrobiales	Nitrobacteraceae	Bradyrhizobium	Bradyrhizobium_sp.
ASV_4554	0	0	0	0	0	0	0	0	0	0	0	0	0	0	0	0	0	0	0	0	51	51	Bacillota	Clostridia	Eubacteriales	Lachnospiraceae	Anaerobutyricum	Anaerobutyricum_hallii
ASV_4558	0	0	0	0	0	0	0	0	0	0	0	0	0	0	0	0	0	14	0	0	0	14	Pseudomonadota	Betaproteobacteria	Burkholderiales	norank_o__Burkholderiales	Aquabacterium	Aquabacterium_commune
ASV_4571	0	0	0	0	0	0	0	0	0	0	0	0	0	0	22	0	0	0	0	0	0	22	Pseudomonadota	Alphaproteobacteria	Hyphomicrobiales	Nitrobacteraceae	Bradyrhizobium	Bradyrhizobium_diazoefficiens
ASV_4574	0	0	0	0	0	0	0	0	0	0	0	0	0	0	0	0	0	31	0	0	0	31	Pseudomonadota	Gammaproteobacteria	Moraxellales	Moraxellaceae	Acinetobacter	Acinetobacter_johnsonii
ASV_4632	0	0	0	0	0	0	0	0	0	0	0	0	0	0	0	0	0	0	47	0	0	47	Pseudomonadota	Betaproteobacteria	Burkholderiales	Comamonadaceae	Pelomonas	Pelomonas_saccharophila
ASV_4633	0	0	0	0	0	0	0	0	0	0	0	0	0	0	39	0	0	0	0	0	0	39	Pseudomonadota	Betaproteobacteria	Burkholderiales	Oxalobacteraceae	Herbaspirillum	Herbaspirillum_aquaticum
ASV_4656	0	0	0	0	0	0	0	0	0	0	0	0	0	0	0	0	0	0	41	0	0	41	Planctomycetota	Planctomycetia	Pirellulales	Lacipirellulaceae	Posidoniimonas	Posidoniimonas_corsicana
ASV_4663	0	0	0	0	0	0	0	0	0	0	0	0	0	0	90	0	0	0	0	0	0	90	Pseudomonadota	Alphaproteobacteria	Hyphomicrobiales	Pleomorphomonadaceae	unclassified	unclassified
ASV_4710	6	0	0	0	0	0	0	0	0	0	0	0	0	0	0	0	0	0	0	0	0	6	Pseudomonadota	Pseudomonadota	Burkholderiales	Oxalobacteraceae	Undibacterium	Undibacterium_griseum
ASV_4714	0	0	0	0	0	0	0	0	0	0	0	0	0	0	0	0	0	0	0	0	32	32	Pseudomonadota	Gammaproteobacteria	Moraxellales	Moraxellaceae	Acinetobacter	Acinetobacter_sp._CIP_A162
ASV_4717	0	0	0	0	0	0	0	0	0	0	0	0	0	0	0	0	0	0	0	0	43	43	Planctomycetota	Planctomycetia	Pirellulales	Thermoguttaceae	Thermogutta	Thermogutta_terrifontis
ASV_4777	0	0	0	0	0	0	0	0	0	0	0	0	0	0	0	0	0	0	0	0	39	39	Bacillota	Clostridia	Eubacteriales	Lachnospiraceae	Blautia	unclassified_g__Blautia
ASV_4778	0	0	0	0	0	0	0	0	0	0	0	0	0	0	0	0	0	0	0	0	44	44	Bacillota	Clostridia	Eubacteriales	Oscillospiraceae	Ruminococcus	unclassified_g__Ruminococcus
ASV_4787	0	0	0	0	0	0	0	0	0	0	0	0	0	0	0	0	43	0	0	0	0	43	Bacillota	Bacilli	Lactobacillales	Lactobacillaceae	Lactobacillus	Lactobacillus_iners
ASV_4802	0	0	0	0	0	0	0	0	0	0	0	0	0	0	0	0	0	0	0	0	50	50	Pseudomonadota	Betaproteobacteria	Burkholderiales	Comamonadaceae	Aquabacterium	Aquabacterium_sp.
ASV_4838	0	0	0	0	0	0	0	0	0	0	0	0	0	0	0	0	0	0	0	0	85	85	Pseudomonadota	Gammaproteobacteria	Moraxellales	Moraxellaceae	Acinetobacter	Acinetobacter_johnsonii
ASV_4848	0	0	0	0	0	0	0	0	0	0	0	0	0	0	0	0	0	50	0	0	0	50	Bacillota	Clostridia	Eubacteriales	Clostridiaceae	Clostridium	unclassified_g__Clostridium
ASV_4857	0	0	0	0	0	0	0	0	0	0	0	0	0	0	0	0	40	0	0	0	0	40	Pseudomonadota	Alphaproteobacteria	Hyphomicrobiales	Methylobacteriaceae	Methylobacterium	unclassified_g__Methylobacterium
ASV_4858	0	0	0	0	0	0	0	0	0	0	0	0	0	0	0	0	40	0	0	0	0	40	Bacillota	Bacilli	Bacillales	Paenibacillaceae	Paenibacillus	Paenibacillus_tianmuensis
ASV_4877	0	0	0	0	0	0	0	0	0	0	0	0	0	0	0	0	0	0	0	0	40	40	Bacillota	Clostridia	Eubacteriales	Oscillospiraceae	Ruminococcus	Ruminococcus_sp._5_1_39BFAA
ASV_4878	0	0	0	0	0	0	0	0	0	0	0	0	0	0	0	0	0	0	0	0	40	40	Bacillota	Clostridia	Eubacteriales	Lachnospiraceae	Mediterraneibacter	Mediterraneibacter_faecis
ASV_4879	0	0	0	0	0	0	0	0	0	0	0	0	0	0	0	0	0	0	0	0	43	43	Bacillota	Clostridia	Eubacteriales	Lachnospiraceae	Blautia	unclassified_g__Blautia
ASV_4910	0	0	0	0	0	0	0	0	0	0	0	0	0	0	0	0	11	0	0	0	0	11	Pseudomonadota	Alphaproteobacteria	Hyphomicrobiales	Methylobacteriaceae	Methylobacterium	Methylobacterium-Methylorubrum_fujisawaense
ASV_4912	0	0	0	0	0	0	0	0	0	0	0	0	0	0	0	0	83	0	0	0	0	83	Pseudomonadota	Gammaproteobacteria	Moraxellales	Moraxellaceae	Acinetobacter	Acinetobacter_lwoffii
ASV_4921	0	0	0	0	0	0	0	0	0	0	0	0	0	0	0	0	0	0	0	0	39	39	Bacillota	Clostridia	Eubacteriales	Lachnospiraceae	Blautia	Blautia_wexlerae
ASV_4922	0	0	0	0	0	0	0	0	0	0	0	0	0	0	0	0	0	0	0	0	45	45	Bacillota	Clostridia	Eubacteriales	Lachnospiraceae	Anaerostipes	Anaerostipes_hadrus
ASV_4935	0	0	0	0	0	0	0	0	0	0	0	0	0	0	0	0	0	0	0	39	0	39	Deinococcota	Deinococci	Deinococcales	Deinococcaceae	Deinococcus	Deinococcus_aetherius
ASV_4951	0	0	0	0	0	0	0	0	0	0	0	0	0	0	0	0	0	0	0	0	38	38	Pseudomonadota	Gammaproteobacteria	Moraxellales	Moraxellaceae	Acinetobacter	Acinetobacter_johnsonii
ASV_4959	0	0	0	0	0	0	0	0	0	0	0	0	0	0	0	0	0	0	0	0	38	38	Bacillota	Clostridia	Eubacteriales	Lachnospiraceae	Blautia	Blautia_wexlerae
ASV_4976	0	0	0	0	0	0	0	0	0	0	0	0	0	0	0	0	0	0	0	40	0	40	Pseudomonadota	Alphaproteobacteria	norank_c__Alphaproteobacteria	norank_c__Alphaproteobacteria	norank_c__Alphaproteobacteria	soil_bacterium_TWE165
ASV_5028	0	0	0	0	0	0	0	0	0	0	0	0	0	0	0	0	0	0	47	0	33	80	Bacillota	Bacilli	Lactobacillales	Enterococcaceae	Enterococcus	Enterococcus_faecalis
ASV_5067	0	0	0	0	0	0	0	0	0	0	0	0	0	0	0	0	10	0	0	0	0	10	Pseudomonadota	Gammaproteobacteria	Alteromonadales	Pseudoalteromonadaceae	Pseudoalteromonas	Pseudomonas_aeruginosa
ASV_5068	0	0	0	0	0	0	0	0	0	0	0	0	0	0	0	0	24	0	0	0	0	24	Pseudomonadota	Gammaproteobacteria	Alteromonadales	Pseudoalteromonadaceae	Pseudoalteromonas	Pseudomonas_poae
ASV_5070	0	0	0	0	0	0	0	0	0	0	0	0	0	0	0	0	0	0	0	0	79	79	Bacillota	Clostridia	Eubacteriales	Clostridiaceae	Clostridium	[Ruminococcus] torques group_sp.
ASV_5078	0	0	0	0	0	0	0	0	0	0	0	0	0	0	0	0	0	67	0	0	0	67	Bacillota	Bacilli	Lactobacillales	Lactobacillaceae	Lactobacillus	Lactobacillus_crispatus
ASV_5106	0	0	0	0	0	0	0	0	0	0	0	0	0	0	0	0	0	19	0	0	0	19	Actinobacteriota	Actinobacteria	Bifidobacteriales	Bifidobacteriaceae	Alloscardovia	Alloscardovia_omnicolens
ASV_5141	0	0	0	0	0	0	0	0	0	0	0	0	0	0	0	0	0	0	0	0	25	25	Pseudomonadota	Alphaproteobacteria	Caulobacterales	Caulobacteraceae	Brevundimonas	Brevundimonas_aurantiaca
ASV_5143	0	0	0	0	0	0	0	0	0	0	0	0	0	0	0	0	0	0	0	0	77	77	Bacillota	Clostridia	Eubacteriales	Lachnospiraceae	Blautia	Blautia_sp.
ASV_5184	0	0	0	0	0	0	0	0	0	0	0	0	0	0	58	0	18	0	0	0	0	76	Pseudomonadota	Alphaproteobacteria	Hyphomicrobiales	Nitrobacteraceae	Afipia	Afipia_sp.
ASV_5228	0	0	0	0	0	0	0	0	0	0	0	0	0	0	0	0	0	0	0	0	36	36	Bacillota	Clostridia	Eubacteriales	Lachnospiraceae	Mediterraneibacter	Mediterraneibacter_faecis
ASV_5234	0	0	0	0	0	0	0	0	0	0	0	0	0	0	0	0	0	60	0	0	0	60	Pseudomonadota	Betaproteobacteria	Burkholderiales	Comamonadaceae	Pelomonas	Pelomonas_saccharophila
ASV_5248	0	0	0	0	0	0	0	0	0	0	0	0	0	0	0	0	33	0	0	0	0	33	Pseudomonadota	Gammaproteobacteria	Aeromonadales	Aeromonadaceae	Aeromonas	Aeromonas_hydrophila
ASV_5318	0	0	0	0	0	0	0	0	0	0	0	0	0	0	0	0	24	0	0	0	0	24	Pseudomonadota	Gammaproteobacteria	Moraxellales	Moraxellaceae	Acinetobacter	unclassified_g__Acinetobacter
ASV_5319	0	0	0	0	0	0	0	0	0	0	0	0	0	0	0	0	36	0	0	0	0	36	Bacillota	Bacilli	Bacillales	Planococcaceae	Sporosarcina	unclassified_g__Sporosarcina
ASV_5329	0	0	0	0	0	0	0	0	0	0	0	0	0	0	0	0	0	0	0	0	40	40	Pseudomonadota	Gammaproteobacteria	Aeromonadales	Aeromonadaceae	Aeromonas	Aeromonas_hydrophila
ASV_5334	0	0	0	0	0	0	0	0	0	0	0	0	0	0	0	0	0	0	34	0	0	34	Pseudomonadota	Alphaproteobacteria	Caulobacterales	Caulobacteraceae	Brevundimonas	Brevundimonas_sp.
ASV_5341	0	0	0	0	0	0	0	0	0	0	0	0	0	0	0	0	0	0	0	0	33	33	Bacillota	Clostridia	Eubacteriales	Oscillospiraceae	Ruminococcus	Ruminococcus_sp._5_1_39BFAA
ASV_5364	0	0	0	0	0	0	0	0	0	0	0	0	0	0	0	0	0	0	0	35	0	35	Pseudomonadota	Alphaproteobacteria	Rhodobacterales	Roseobacteraceae	Rubellimicrobium	Rubellimicrobium_roseum
ASV_5379	0	0	0	0	0	0	0	0	0	0	0	0	0	0	0	0	0	0	0	0	38	38	Pseudomonadota	Betaproteobacteria	Burkholderiales	Rhodocyclaceae	Dechloromounclassifieds	Dechloromonas_sp.
ASV_5390	0	0	0	0	0	0	0	0	0	0	0	0	0	0	0	0	0	0	0	0	37	37	Bacillota	Clostridia	Eubacteriales	Lachnospiraceae	Fusicatenibacter	Fusicatenibacter_saccharivorans
ASV_5393	0	0	0	0	0	0	0	0	0	0	0	0	0	0	0	0	0	37	0	0	0	37	Pseudomonadota	Betaproteobacteria	Burkholderiales	Comamonadaceae	unclassified_f__Comamonadaceae	unclassified_f__Comamonadaceae
ASV_5409	0	0	0	0	0	0	0	0	0	0	0	0	0	0	0	0	33	0	0	0	0	33	Bacillota	Bacilli	Bacillales	Staphylococcaceae	Staphylococcus	Staphylococcus_saprophyticus
ASV_5415	0	0	0	0	0	0	0	0	0	0	0	0	0	0	0	0	0	0	34	0	0	34	Pseudomonadota	Betaproteobacteria	Nitrosomonadales	Sterolibacteriaceae	Denitratisoma	Denitratisoma_oestradiolicum
ASV_5426	0	0	0	0	0	0	0	0	0	0	0	0	0	0	0	0	54	0	0	0	0	54	Pseudomonadota	Gammaproteobacteria	Moraxellales	Moraxellaceae	Acinetobacter	Acinetobacter_sp._CIP_64.7
ASV_5428	0	0	0	0	0	0	0	0	0	0	0	0	0	0	0	0	0	0	0	0	32	32	Pseudomonadota	Betaproteobacteria	Rhodocyclales	Zoogloeaceae	Zoogloea	Zoogloea_caeni
ASV_5429	0	0	0	0	0	0	0	0	0	0	0	0	0	0	0	0	0	0	0	0	34	34	Pseudomonadota	Betaproteobacteria	Burkholderiales	Burkholderiaceae	Ralstonia	Ralstonia_pickettii
ASV_5439	0	0	0	0	0	0	0	0	0	0	0	0	0	0	0	0	0	31	0	0	0	31	Pseudomonadota	Alphaproteobacteria	Caulobacterales	Caulobacteraceae	Brevundimonas	Brevundimonas_lenta
ASV_5473	0	0	0	0	0	0	0	0	0	0	0	0	0	0	0	0	0	0	69	0	0	69	Pseudomonadota	Gammaproteobacteria	Alteromonadales	Pseudoalteromonadaceae	Pseudoalteromonas	Pseudomonas_brenneri
ASV_5508	0	0	0	0	0	0	0	0	0	0	0	0	0	0	0	0	0	0	33	0	0	33	Pseudomonadota	Gammaproteobacteria	Pseudomonadales	Pseudomonadaceae	Pseudomonas	unclassified_g__Pseudomonas
ASV_5519	0	0	0	0	0	0	0	0	0	0	0	0	0	0	25	0	0	0	0	0	0	25	Pseudomonadota	Betaproteobacteria	Burkholderiales	Oxalobacteraceae	Duganella	Duganella_sp.
ASV_5522	0	0	0	0	0	0	0	0	0	0	0	0	0	0	0	0	0	0	68	0	0	68	Pseudomonadota	Alphaproteobacteria	Rickettsiales	unclassified	unclassified	unclassified
ASV_5523	0	0	0	0	0	0	0	0	0	0	0	0	0	0	0	0	0	0	68	0	0	68	Pseudomonadota	Alphaproteobacteria	Hyphomicrobiales	Nitrobacteraceae	Tardiphaga	Tardiphaga_sp.
ASV_5524	0	0	0	0	0	0	0	0	0	0	0	0	0	0	0	0	0	0	0	0	68	68	Bacillota	Clostridia	Eubacteriales	Lachnospiraceae	Blautia	Blautia_sp.
ASV_5539	0	0	0	0	0	0	0	0	0	0	0	0	0	0	0	0	0	0	0	0	36	36	Pseudomonadota	Betaproteobacteria	Rhodocyclales	Rhodocyclaceae	Propionivibrio	Propionivibrio_militaris
ASV_5540	0	0	0	0	0	0	0	0	0	0	0	0	0	0	0	0	0	0	0	0	37	37	Bacillota	Clostridia	Eubacteriales	Oscillospiraceae	Ruminococcus	Ruminococcus_sp._5_1_39BFAA
ASV_5587	0	0	0	0	0	0	0	0	0	0	0	0	0	0	0	0	3	0	0	0	0	3	Pseudomonadota	Gammaproteobacteria	Nevskiales	Steroidobacteraceae	Steroidobacter	Steroidobacter_sp._JC2953
ASV_5611	0	0	0	0	0	0	0	0	0	0	0	0	0	0	0	0	34	0	0	0	0	34	Acidobacteriota	Blastocatellia	Blastocatellales	Blastocatellaceae	Stenotrophobacter	Stenotrophobacter_terrae
ASV_5641	0	0	0	0	0	0	0	0	0	0	0	0	0	0	0	0	0	0	0	0	31	31	Bacillota	Clostridia	Eubacteriales	Lachnospiraceae	Blautia	Blautia_hansenii
ASV_5642	0	0	0	0	0	0	0	0	0	0	0	0	0	0	0	0	0	0	0	0	32	32	Bacillota	Clostridia	Eubacteriales	Lachnospiraceae	Mediterraneibacter	Mediterraneibacter_gnavus
ASV_5643	0	0	0	0	0	0	0	0	0	0	0	0	0	0	0	0	0	0	0	0	33	33	Bacillota	Clostridia	Eubacteriales	Lachnospiraceae	Blautia	Blautia_wexlerae
ASV_5675	0	0	0	0	0	0	0	0	0	0	0	0	0	0	0	0	0	0	0	0	65	65	Bacillota	Clostridia	Peptostreptococcales	Peptostreptococcaceae	unclassified	unclassified
ASV_5687	0	0	0	0	0	0	0	0	0	0	0	0	0	0	0	0	0	0	0	0	30	30	Bacillota	Clostridia	Eubacteriales	Peptostreptococcaceae	Romboutsia	Romboutsia_ilealis
ASV_5733	0	0	0	0	0	0	0	0	0	0	0	0	0	0	0	0	0	0	0	0	64	64	Bacillota	Clostridia	Lachnospirales	Lachnospiraceae	Aunclassifiederostipes	Anaerostipes_hadrus
ASV_5772	0	0	0	0	0	0	0	0	0	0	0	0	0	0	33	0	0	0	0	0	0	33	Pseudomonadota	Gammaproteobacteria	Moraxellales	Moraxellaceae	Acinetobacter	Acinetobacter_johnsonii
ASV_5773	0	0	0	0	0	0	0	0	0	0	0	0	0	0	34	0	0	0	0	0	0	34	Pseudomonadota	Alphaproteobacteria	Sphingomonadales	Sphingomonadaceae	Sphingomonas	Sphingomonas_echinoides
ASV_5777	0	0	0	0	0	0	0	0	0	0	0	0	0	0	0	0	0	0	22	0	0	22	Pseudomonadota	Gammaproteobacteria	Alteromonadales	Pseudoalteromonadaceae	Pseudoalteromonas	Pseudomonas_poae
ASV_5781	0	0	0	0	0	0	0	0	0	0	0	0	0	0	0	0	0	0	63	0	0	63	Pseudomonadota	Betaproteobacteria	Burkholderiales	Sphaerotilaceae	Roseateles	Pelomonas_sp.
ASV_5782	0	0	0	0	0	0	0	0	0	0	0	0	0	0	0	0	0	0	0	0	63	63	Bacillota	Clostridia	Eubacteriales	Clostridiaceae	Clostridium	[Ruminococcus] torques group_faecis
ASV_5783	0	0	0	0	0	0	0	0	0	0	0	0	0	0	0	0	0	0	0	0	63	63	Pseudomonadota	Gammaproteobacteria	Moraxellales	Moraxellaceae	Acinetobacter	Acinetobacter_johnsonii
ASV_5800	0	0	0	0	0	0	0	0	0	0	0	0	0	0	0	0	0	0	0	0	31	31	Pseudomonadota	Gammaproteobacteria	Moraxellales	Moraxellaceae	Acinetobacter	Acinetobacter_johnsonii
ASV_5836	0	0	0	0	0	0	0	0	0	0	0	0	0	0	0	0	41	0	0	16	0	57	Pseudomonadota	Alphaproteobacteria	Hyphomicrobiales	Methylobacteriaceae	Methylobacterium	Methylobacterium-Methylorubrum_populi
ASV_5837	0	0	0	0	0	0	0	0	0	0	0	0	0	0	62	0	0	0	0	0	0	62	Pseudomonadota	Alphaproteobacteria	Hyphomicrobiales	Nitrobacteraceae	Bradyrhizobium	Bradyrhizobium_sp.
ASV_5838	0	0	0	0	0	0	0	0	0	0	0	0	0	0	0	0	0	0	62	0	0	62	Pseudomonadota	Betaproteobacteria	Burkholderiales	Rhodocyclaceae	Azospira	Azospira_oryzae
ASV_5885	0	0	0	0	0	0	0	0	0	0	0	0	0	0	0	0	29	0	0	0	0	29	Bacillota	Bacilli	Bacillales	Staphylococcaceae	Staphylococcus	Staphylococcus_xylosus
ASV_5895	0	0	0	0	0	0	0	0	0	0	0	0	0	0	0	0	0	0	0	61	0	61	Cyanobacteria	Cyanobacteriia	Cyanobacteriales	Chroococcidiopsaceae	Aliterella	Aliterella_sp.
ASV_5909	0	0	0	0	0	0	0	0	0	0	0	0	0	0	0	0	0	28	0	0	0	28	Deinococcota	Deinococci	Trueperales	Trueperaceae	Truepera	Truepera_radiovictrix
ASV_5951	0	0	0	0	0	0	0	0	0	0	0	0	0	0	0	0	0	0	0	0	60	60	Pseudomonadota	Alphaproteobacteria	Hyphomicrobiales	Nitrobacteraceae	Bradyrhizobium	Bradyrhizobium_sp.
ASV_5983	0	0	0	0	0	0	0	0	0	0	0	0	0	0	0	0	31	0	0	0	0	31	Pseudomonadota	Betaproteobacteria	Burkholderiales	Oxalobacteraceae	Duganella	unclassified_g__Duganella
ASV_5984	0	0	0	0	0	0	0	0	0	0	0	0	0	0	0	0	24	0	0	0	0	24	Actinomycetota	Actinomycetes	norank_c__Actinomycetes	norank_c__Actinomycetes	norank_c__Actinomycetes	Antarctic_bacterium_R-9183
ASV_6006	0	0	0	0	0	0	0	0	0	0	0	0	0	0	59	0	0	0	0	0	0	59	Actinobacteriota	Actinobacteria	Bifidobacteriales	Bifidobacteriaceae	Gardnerella	Gardnerella_sp.
ASV_6007	0	0	0	0	0	0	0	0	0	0	0	0	0	0	0	0	0	59	0	0	0	59	Pseudomonadota	Betaproteobacteria	Burkholderiales	Sphaerotilaceae	Roseateles	Pelomonas_sp.
ASV_6044	0	0	0	0	0	0	0	0	0	0	0	0	0	0	0	0	30	0	0	0	0	30	Pseudomonadota	Gammaproteobacteria	Xanthomonadales	Xanthomonadaceae	Stenotrophomonas	Stenotrophomonas_rhizophila
ASV_6071	0	0	0	0	0	0	0	0	0	0	0	0	0	0	0	0	0	58	0	0	0	58	Pseudomonadota	Gammaproteobacteria	Xanthomonadales	Xanthomonadaceae	Stenotrophomonas	Stenotrophomonas_rhizophila
ASV_6088	0	0	0	0	0	0	0	0	0	0	0	0	0	0	0	0	0	30	0	0	0	30	Bacillota	Clostridia	Eubacteriales	Clostridiaceae	Clostridium	Clostridium_lentum
ASV_6124	0	0	0	0	0	0	0	0	0	0	0	0	0	0	0	0	0	0	0	40	0	40	Pseudomonadota	Alphaproteobacteria	Hyphomicrobiales	Methylobacteriaceae	Methylobacterium	Methylobacterium-Methylorubrum_aquaticum
ASV_6126	0	0	0	0	0	0	0	0	0	0	0	0	0	0	8	0	0	0	0	0	0	8	Pseudomonadota	Gammaproteobacteria	Moraxellales	Moraxellaceae	Acinetobacter	Acinetobacter_bereziniae
ASV_6131	0	0	0	0	0	0	0	0	0	0	0	0	0	0	0	0	0	15	0	0	0	15	Pseudomonadota	Betaproteobacteria	Burkholderiales	Comamonadaceae	Aquabacterium	Aquabacterium_sp.
ASV_6132	0	0	0	0	0	0	0	0	0	0	0	0	0	0	0	0	0	0	20	0	0	20	Pseudomonadota	Alphaproteobacteria	Acetobacterales	Acetobacteraceae	Acidisoma	Acidisoma_sp.
ASV_6133	0	0	0	0	0	0	0	0	0	0	0	0	0	0	0	0	0	0	57	0	0	57	Pseudomonadota	Betaproteobacteria	Burkholderiales	Comamonadaceae	Delftia	Delftia_tsuruhatensis
ASV_6161	0	0	0	0	0	0	0	0	0	0	0	0	0	12	0	0	0	0	0	0	0	12	Pseudomonadota	Alphaproteobacteria	Caulobacterales	Caulobacteraceae	Brevundimonas	Brevundimonas_intermedia
ASV_6183	0	0	0	0	0	0	0	0	0	0	0	0	0	0	0	0	0	0	0	0	20	20	Bacillota	Bacilli	Lactobacillales	Enterococcaceae	Enterococcus	Enterococcus_faecalis
ASV_6199	0	0	0	0	0	0	0	0	0	0	0	0	0	0	0	0	0	0	0	0	39	39	Pseudomonadota	Gammaproteobacteria	Moraxellales	Moraxellaceae	Acinetobacter	Acinetobacter_ursingii
ASV_6202	0	0	0	0	0	0	0	0	0	0	0	0	0	0	0	0	0	0	56	0	0	56	Pseudomonadota	Alphaproteobacteria	Hyphomicrobiales	Nitrobacteraceae	Afipia	Afipia_broomeae
ASV_6218	0	0	0	0	0	0	0	0	0	0	0	0	0	0	0	0	0	0	0	0	23	23	Planctomycetota	Planctomycetia	Gemmatales	Gemmataceae	Tuwongella	Tuwongella_immobilis
ASV_6224	55	0	0	0	0	0	0	0	0	0	0	0	0	0	0	0	0	0	0	0	0	55	Actinomycetota	Actinomycetota	Mycobacteriales	Corynebacteriaceae	Corynebacterium	Corynebacterium_stationis
ASV_6270	0	0	0	0	0	0	0	0	0	0	0	0	0	0	55	0	0	0	0	0	0	55	Pseudomonadota	Gammaproteobacteria	Pseudomonadales	Pseudomonadaceae	Pseudomonas	Pseudomonas_putida
ASV_6271	0	0	0	0	0	0	0	0	0	0	0	0	0	0	0	0	55	0	0	0	0	55	Pseudomonadota	Alphaproteobacteria	Hyphomicrobiales	Nitrobacteraceae	Bradyrhizobium	Bradyrhizobium_japonicum
ASV_6272	0	0	0	0	0	0	0	0	0	0	0	0	0	0	0	0	0	30	0	0	0	30	Pseudomonadota	Alphaproteobacteria	Hyphomicrobiales	Methylobacteriaceae	Methylobacterium	Methylobacterium-Methylorubrum_populi
ASV_6293	22	0	0	0	0	0	0	0	0	0	0	0	0	0	0	0	0	0	0	0	0	22	Pseudomonadota	Pseudomonadota	Burkholderiales	Alcaligenaceae	Alcaligenes	Alcaligenes_endophyticus
ASV_6338	0	0	0	0	0	0	0	0	0	0	0	0	0	0	54	0	0	0	0	0	0	54	Pseudomonadota	Alphaproteobacteria	Hyphomicrobiales	norank_o__Hyphomicrobiales	Enhydrobacter	Enhydrobacter_sp.
ASV_6339	0	0	0	0	0	0	0	0	0	0	0	0	0	0	0	0	54	0	0	0	0	54	Pseudomonadota	Betaproteobacteria	Burkholderiales	Burkholderiaceae	Cupriavidus	Cupriavidus_metallidurans
ASV_6341	0	0	0	0	0	0	0	0	0	0	0	0	0	0	0	0	0	0	0	0	54	54	Bacillota	Clostridia	Lachnospirales	Lachnospiraceae	Fusicatenibacter	Fusicatenibacter_sp.
ASV_6342	0	0	0	0	0	0	0	0	0	0	0	0	0	0	0	0	0	0	0	0	54	54	Pseudomonadota	Betaproteobacteria	Burkholderiales	Sphaerotilaceae	Roseateles	Pelomonas_sp.
ASV_6354	46	0	0	0	0	0	0	0	0	0	0	0	0	0	0	0	0	0	0	0	0	46	Pseudomonadota	Pseudomonadota	Xanthomonadales	Xanthomonadaceae	Stenotrophomonas	Stenotrophomonas_maltophilia
ASV_6362	0	0	0	0	0	0	0	0	0	0	0	0	0	0	0	0	0	0	0	0	25	25	Bacillota	Clostridia	Eubacteriales	Lachnospiraceae	Blautia	unclassified_g__Blautia
ASV_6407	0	0	0	0	0	0	0	0	0	0	0	0	0	0	0	0	0	0	12	0	0	12	Pseudomonadota	Betaproteobacteria	Burkholderiales	Comamonadaceae	Comamounclassifieds	Comamonas_aquatica
ASV_6412	0	0	0	0	0	0	0	0	0	0	0	0	0	0	53	0	0	0	0	0	0	53	Pseudomonadota	Betaproteobacteria	Burkholderiales	Sphaerotilaceae	Roseateles	Pelomonas_sp.
ASV_6413	0	0	0	0	0	0	0	0	0	0	0	0	0	0	0	0	0	0	0	53	0	53	Pseudomonadota	Gammaproteobacteria	Alteromonadales	Pseudoalteromonadaceae	Pseudoalteromonas	Pseudomonas_brenneri
ASV_6414	0	0	0	0	0	0	0	0	0	0	0	0	0	0	0	0	0	0	0	0	53	53	Pseudomonadota	Gammaproteobacteria	Moraxellales	Moraxellaceae	Acinetobacter	Acinetobacter_lwoffii
ASV_6415	0	0	0	0	0	0	0	0	0	0	0	0	0	0	0	0	0	0	0	0	53	53	Pseudomonadota	Gammaproteobacteria	Pseudomonadales	Pseudomonadaceae	Pseudomonas	Pseudomonas_azotoformans
ASV_6432	0	0	0	0	0	0	0	0	0	0	0	0	0	0	0	0	0	0	0	0	25	25	Bacillota	Bacilli	Lactobacillales	Lactobacillaceae	Limosilactobacillus	Limosilactobacillus_mucosae
ASV_6433	0	0	0	0	0	0	0	0	0	0	0	0	0	0	0	0	0	0	0	0	25	25	Pseudomonadota	Alphaproteobacteria	norank_c__Alphaproteobacteria	norank_c__Alphaproteobacteria	norank_c__Alphaproteobacteria	alpha_proteobacterium_Shinshu-th1
ASV_6434	0	0	0	0	0	0	0	0	0	0	0	0	0	0	0	0	0	0	0	0	26	26	Planctomycetota	Planctomycetia	Pirellulales	Pirellulaceae	Rhodopirellula	unclassified_g__Rhodopirellula
ASV_6486	0	0	0	0	0	0	0	0	0	0	0	0	0	0	52	0	0	0	0	0	0	52	Pseudomonadota	Gammaproteobacteria	Moraxellales	Moraxellaceae	Acinetobacter	Acinetobacter_johnsonii
ASV_6488	0	0	0	0	0	0	0	0	0	0	0	0	0	0	0	0	0	0	52	0	0	52	Pseudomonadota	Gammaproteobacteria	Moraxellales	Moraxellaceae	Acinetobacter	Acinetobacter_guillouiae
ASV_6489	0	0	0	0	0	0	0	0	0	0	0	0	0	0	0	0	0	0	0	0	52	52	Pseudomonadota	Gammaproteobacteria	Moraxellales	Moraxellaceae	Acinetobacter	Acinetobacter_johnsonii
ASV_6514	0	0	0	0	0	0	0	0	0	0	0	0	0	0	0	0	0	0	0	0	26	26	Pseudomonadota	Gammaproteobacteria	Moraxellales	Moraxellaceae	Acinetobacter	unclassified_g__Acinetobacter
ASV_6568	0	0	0	0	0	0	0	0	0	0	0	0	0	0	0	0	0	0	13	0	0	13	Pseudomonadota	Betaproteobacteria	Burkholderiales	Comamonadaceae	Aquabacterium	Aquabacterium_olei
ASV_6573	0	0	0	0	0	0	0	0	0	0	0	0	0	0	51	0	0	0	0	0	0	51	Pseudomonadota	Gammaproteobacteria	Moraxellales	Moraxellaceae	Acinetobacter	unclassified
ASV_6574	0	0	0	0	0	0	0	0	0	0	0	0	0	0	0	0	51	0	0	0	0	51	Pseudomonadota	Betaproteobacteria	Burkholderiales	Burkholderiaceae	Limnobacter	Limnobacter_sp.
ASV_6575	0	0	0	0	0	0	0	0	0	0	0	0	0	0	0	0	51	0	0	0	0	51	Pseudomonadota	Betaproteobacteria	Burkholderiales	Burkholderiaceae	Burkholderia_Caballeronia_Paraburkholderia	Burkholderia-Caballeronia-Paraburkholderia_cenocepacia
ASV_6576	0	0	0	0	0	0	0	0	0	0	0	0	0	0	0	0	0	51	0	0	0	51	Pseudomonadota	Gammaproteobacteria	Moraxellales	Moraxellaceae	Acinetobacter	Acinetobacter_johnsonii
ASV_6594	0	0	0	0	0	0	0	0	0	0	0	0	0	0	0	0	0	0	0	0	6	6	Bacillota	Bacilli	Lactobacillales	Lactobacillaceae	Lactobacillus	Lactobacillus_jensenii
ASV_6645	0	0	0	0	0	0	0	0	0	0	0	0	0	0	50	0	0	0	0	0	0	50	Pseudomonadota	Alphaproteobacteria	Sphingomonadales	Sphingomonadaceae	Sphingomonas	Sphingomonas_echinoides
ASV_6646	0	0	0	0	0	0	0	0	0	0	0	0	0	0	50	0	0	0	0	0	0	50	Pseudomonadota	Betaproteobacteria	Burkholderiales	Comamonadaceae	Acidovorax	Acidovorax_sp.
ASV_6647	0	0	0	0	0	0	0	0	0	0	0	0	0	0	0	0	0	50	0	0	0	50	Pseudomonadota	Betaproteobacteria	Burkholderiales	Oxalobacteraceae	Duganella	Duganella_zoogloeoides
ASV_6648	0	0	0	0	0	0	0	0	0	0	0	0	0	0	0	0	0	50	0	0	0	50	Pseudomonadota	Betaproteobacteria	Burkholderiales	Comamonadaceae	Delftia	Delftia_acidovorans
ASV_6649	0	0	0	0	0	0	0	0	0	0	0	0	0	0	0	0	0	0	38	0	0	38	Pseudomonadota	Alphaproteobacteria	Caulobacterales	Caulobacteraceae	Brevundimonas	Brevundimonas_diminuta
ASV_6650	0	0	0	0	0	0	0	0	0	0	0	0	0	0	0	0	0	0	50	0	0	50	Pseudomonadota	Betaproteobacteria	Burkholderiales	Gallionellaceae	unclassified	unclassified
ASV_6651	0	0	0	0	0	0	0	0	0	0	0	0	0	0	0	0	0	0	0	0	50	50	Bacillota	Clostridia	Peptostreptococcales	Peptostreptococcaceae	Romboutsia	Romboutsia_sp.
ASV_6674	0	0	0	0	0	0	0	0	0	0	0	0	0	0	0	0	0	0	0	0	24	24	Pseudomonadota	Gammaproteobacteria	Moraxellales	Moraxellaceae	Acinetobacter	Acinetobacter_johnsonii
ASV_6718	0	0	0	0	0	0	0	0	0	0	0	49	0	0	0	0	0	0	0	0	0	49	Pseudomonadota	Gammaproteobacteria	Alteromonadales	Pseudoalteromonadaceae	Pseudoalteromonas	unclassified_g__Pseudoalteromonas
ASV_6732	0	0	0	0	0	0	0	0	0	0	0	0	0	0	49	0	0	0	0	0	0	49	Pseudomonadota	Alphaproteobacteria	Hyphomicrobiales	Nitrobacteraceae	Tardiphaga	Tardiphaga_sp.
ASV_6733	0	0	0	0	0	0	0	0	0	0	0	0	0	0	0	0	49	0	0	0	0	49	Pseudomonadota	Alphaproteobacteria	Hyphomicrobiales	Nitrobacteraceae	Bradyrhizobium	Bradyrhizobium_oligotrophicum
ASV_6734	0	0	0	0	0	0	0	0	0	0	0	0	0	0	0	0	0	0	49	0	0	49	Bdellovibrionota	Oligoflexia	Silvanigrellales	Silvanigrellaceae	unclassified	unclassified
ASV_6735	0	0	0	0	0	0	0	0	0	0	0	0	0	0	0	0	0	0	0	0	49	49	Bacillota	Bacilli	Lactobacillales	Lactobacillaceae	Lactobacillus	Lactobacillus_crispatus
ASV_6757	0	0	0	0	0	0	0	0	0	0	0	0	0	0	0	0	0	0	0	0	23	23	Pseudomonadota	Betaproteobacteria	Burkholderiales	Comamonadaceae	Comamonas	Comamonas_sediminis
ASV_6812	0	0	0	0	0	0	0	0	0	0	0	0	0	0	0	0	10	0	0	0	0	10	Pseudomonadota	Alphaproteobacteria	Sphingomonadales	Sphingomonadaceae	Sphingomonas	Sphingomonas_oligophenolica
ASV_6820	0	0	0	0	0	0	0	0	0	0	0	0	0	0	26	0	0	0	0	0	0	26	Pseudomonadota	Alphaproteobacteria	Hyphomicrobiales	Methylobacteriaceae	Methylobacterium	Methylobacterium-Methylorubrum_radiotolerans
ASV_6821	0	0	0	0	0	0	0	0	0	0	0	0	0	0	48	0	0	0	0	0	0	48	Pseudomonadota	Alphaproteobacteria	Hyphomicrobiales	Nitrobacteraceae	Bradyrhizobium	Bradyrhizobium_elkanii
ASV_6899	0	0	0	0	0	0	0	0	0	0	0	0	0	0	24	0	0	0	0	0	0	24	Bacillota	Bacilli	Lactobacillales	Streptococcaceae	Streptococcus	Streptococcus_macedonicus
ASV_6914	0	0	0	0	0	0	0	0	0	0	0	0	0	0	0	0	0	0	0	0	47	47	Bacillota	Clostridia	Eubacteriales	Lachnospiraceae	Blautia	Blautia_sp.
ASV_6915	0	0	0	0	0	0	0	0	0	0	0	0	0	0	0	0	0	0	0	0	47	47	Bacillota	Clostridia	Eubacteriales	Lachnospiraceae	Blautia	Blautia_sp.
ASV_6916	0	0	0	0	0	0	0	0	0	0	0	0	0	0	0	0	0	0	0	0	47	47	Pseudomonadota	Alphaproteobacteria	Hyphomicrobiales	Nitrobacteraceae	Tardiphaga	Tardiphaga_sp.
ASV_7001	0	0	0	0	0	0	0	0	0	0	0	0	0	0	0	0	0	46	0	0	0	46	Pseudomonadota	Alphaproteobacteria	Sphingomonadales	Sphingomonadaceae	Sphingomonas	Sphingomonas_echinoides
ASV_7024	0	0	0	0	0	0	0	0	0	0	0	0	0	0	0	0	0	0	0	0	22	22	Pseudomonadota	Gammaproteobacteria	Nevskiales	Steroidobacteraceae	Steroidobacter	Steroidobacter_sp._JC2953
ASV_7030	45	0	0	0	0	0	0	0	0	0	0	0	0	0	0	0	0	0	0	0	0	45	Pseudomonadota	Pseudomonadota	Alteromonadales	Pseudoalteromonadaceae	Pseudoalteromonas	Pseudoalteromonas_sp._Bsw20308
ASV_7087	0	0	0	0	0	0	0	0	0	0	0	0	0	0	45	0	0	0	0	0	0	45	Pseudomonadota	Gammaproteobacteria	Moraxellales	Moraxellaceae	Acinetobacter	Acinetobacter_junii
ASV_7088	0	0	0	0	0	0	0	0	0	0	0	0	0	0	0	0	0	0	25	0	20	45	Bacillota	Bacilli	Lactobacillales	Enterococcaceae	Enterococcus	Enterococcus_faecalis
ASV_7089	0	0	0	0	0	0	0	0	0	0	0	0	0	0	0	0	0	0	45	0	0	45	Pseudomonadota	Gammaproteobacteria	Moraxellales	Moraxellaceae	Acinetobacter	Acinetobacter_johnsonii
ASV_7090	0	0	0	0	0	0	0	0	0	0	0	0	0	0	0	0	0	0	0	0	45	45	Abditibacteriota	Abditibacteriota	Abditibacteriales	Abditibacteriaceae	Abditibacterium	Abditibacterium_sp.
ASV_7091	0	0	0	0	0	0	0	0	0	0	0	0	0	0	0	0	0	0	0	0	45	45	Bacillota	Clostridia	Eubacteriales	Clostridiaceae	Clostridium	[Ruminococcus] torques group_sp.
ASV_7118	44	0	0	0	0	0	0	0	0	0	0	0	0	0	0	0	0	0	0	0	0	44	Bacillota	Bacillota	Bacillales	Planococcaceae	Sporosarcina	Sporosarciunclassified_106
ASV_7120	0	0	0	0	0	0	0	0	0	0	0	6	0	0	0	0	0	0	0	0	0	6	Pseudomonadota	Gammaproteobacteria	Pseudomonadales	Pseudomonadaceae	Pseudomonas	Pseudomonas_sp._MYb185
ASV_7125	0	0	0	0	0	0	0	44	0	0	0	0	0	0	0	0	0	0	0	0	0	44	Pseudomonadota	Gammaproteobacteria	Alteromonadales	Pseudoalteromonadaceae	Pseudoalteromonas	Pseudoalteromonas_translucida
ASV_7171	0	0	0	0	0	0	0	0	0	0	0	0	0	0	24	10	0	0	0	0	0	34	Pseudomonadota	Gammaproteobacteria	Aeromonadales	Aeromonadaceae	Aeromonas	Aeromonas_hydrophila
ASV_7172	0	0	0	0	0	0	0	0	0	0	0	0	0	0	44	0	0	0	0	0	0	44	Pseudomonadota	Alphaproteobacteria	Hyphomicrobiales	Nitrobacteraceae	Rhodopseudomonas	RhodoPseudomonas_sp.
ASV_7173	0	0	0	0	0	0	0	0	0	0	0	0	0	0	0	0	44	0	0	0	0	44	Pseudomonadota	Gammaproteobacteria	Moraxellales	Moraxellaceae	Acinetobacter	Acinetobacter_bereziniae
ASV_7174	0	0	0	0	0	0	0	0	0	0	0	0	0	0	0	0	0	44	0	0	0	44	Pseudomonadota	Betaproteobacteria	Burkholderiales	Sphaerotilaceae	Roseateles	Pelomonas_sp.
ASV_7175	0	0	0	0	0	0	0	0	0	0	0	0	0	0	0	0	0	0	0	0	44	44	Bacillota	Clostridia	Eubacteriales	Clostridiaceae	Clostridium	[Ruminococcus] torques group_sp.
ASV_7203	0	0	0	0	0	0	0	0	0	0	0	0	0	0	0	0	0	0	0	0	22	22	Pseudomonadota	Alphaproteobacteria	Hyphomicrobiales	Devosiaceae	Devosia	Devosia_submarina
ASV_7212	0	0	0	0	0	0	0	0	0	0	0	0	0	0	0	0	0	19	0	0	0	19	Pseudomonadota	Alphaproteobacteria	Hyphomicrobiales	Nitrobacteraceae	Tardiphaga	Tardiphaga_robiniae
ASV_7236	0	0	0	0	0	0	0	0	0	0	0	0	0	0	0	0	0	0	0	19	0	19	Bacteroidota	Flavobacteriia	Flavobacteriales	Weeksellaceae	Chryseobacterium	Chryseobacterium_manosquense
ASV_7254	0	0	0	0	0	0	0	0	0	0	0	0	0	0	0	0	0	0	19	0	0	19	Pseudomonadota	Betaproteobacteria	Burkholderiales	Oxalobacteraceae	Massilia	Massilia_sp._B48
ASV_7279	0	0	0	0	0	0	0	0	0	0	0	0	0	0	43	0	0	0	0	0	0	43	Pseudomonadota	Betaproteobacteria	Burkholderiales	Comamonadaceae	Aquabacterium	Aquabacterium_sp.
ASV_7280	0	0	0	0	0	0	0	0	0	0	0	0	0	0	0	0	43	0	0	0	0	43	Pseudomonadota	Gammaproteobacteria	Moraxellales	Moraxellaceae	Acinetobacter	Acinetobacter_johnsonii
ASV_7281	0	0	0	0	0	0	0	0	0	0	0	0	0	0	0	0	0	0	34	0	0	34	Pseudomonadota	Gammaproteobacteria	Moraxellales	Moraxellaceae	Acinetobacter	Acinetobacter_lwoffii
ASV_7282	0	0	0	0	0	0	0	0	0	0	0	0	0	0	0	0	0	0	0	0	43	43	Bacillota	Clostridia	Eubacteriales	Lachnospiraceae	Blautia	Blautia_sp.
ASV_7283	0	0	0	0	0	0	0	0	0	0	0	0	0	0	0	0	0	0	0	0	43	43	Bacillota	Clostridia	Eubacteriales	Clostridiaceae	Clostridium	[Ruminococcus] torques group_sp.
ASV_7284	0	0	0	0	0	0	0	0	0	0	0	0	0	0	0	0	0	0	0	0	43	43	Bacillota	Clostridia	Eubacteriales	Lachnospiraceae	Blautia	Blautia_wexlerae
ASV_7309	0	0	0	0	0	0	0	0	0	0	0	0	0	0	0	0	0	0	0	0	19	19	Pseudomonadota	Gammaproteobacteria	Moraxellales	Moraxellaceae	Acinetobacter	Acinetobacter_johnsonii
ASV_7323	42	0	0	0	0	0	0	0	0	0	0	0	0	0	0	0	0	0	0	0	0	42	Pseudomonadota	Pseudomonadota	Alteromonadales	Pseudoalteromonadaceae	Pseudoalteromonas	Pseudoalteromonas_nigrifaciens
ASV_7326	0	0	0	0	0	0	0	0	0	0	0	0	0	0	0	0	0	21	0	0	0	21	Pseudomonadota	Alphaproteobacteria	Sphingomonadales	Sphingomonadaceae	Novosphingobium	Novosphingobium_fuchskuhlense
ASV_7387	0	0	0	0	0	0	0	0	0	0	0	0	0	0	0	0	42	0	0	0	0	42	Pseudomonadota	Betaproteobacteria	Burkholderiales	Comamonadaceae	Acidovorax	Acidovorax_sp.
ASV_7389	0	0	0	0	0	0	0	0	0	0	0	0	0	0	0	0	0	42	0	0	0	42	Bacillota	Clostridia	Clostridiales	Clostridiaceae	Clostridium sensu stricto 1	Clostridium sensu stricto 1_sp.
ASV_7390	0	0	0	0	0	0	0	0	0	0	0	0	0	0	0	0	0	0	0	0	42	42	Bacillota	Clostridia	Eubacteriales	Lachnospiraceae	Blautia	Blautia_sp.
ASV_7409	0	0	0	0	0	0	0	0	0	0	0	0	0	0	0	0	0	0	0	0	18	18	Thermodesulfobacteriota	Desulfuromonadia	Geobacterales	Geobacteraceae	Geobacter	Geobacter_grbiciae
ASV_7474	0	0	0	0	0	0	0	0	0	0	0	0	0	0	18	0	0	0	0	0	0	18	Pseudomonadota	Betaproteobacteria	Burkholderiales	norank_o__Burkholderiales	Aquabacterium	Aquabacterium_commune
ASV_7489	0	0	0	0	0	0	0	0	0	0	0	0	0	0	41	0	0	0	0	0	0	41	Pseudomonadota	Alphaproteobacteria	Hyphomicrobiales	Pleomorphomonadaceae	unclassified	unclassified
ASV_7490	0	0	0	0	0	0	0	0	0	0	0	0	0	0	0	0	41	0	0	0	0	41	Pseudomonadota	Gammaproteobacteria	Moraxellales	Moraxellaceae	Acinetobacter	Acinetobacter_johnsonii
ASV_7491	0	0	0	0	0	0	0	0	0	0	0	0	0	0	0	0	41	0	0	0	0	41	Pseudomonadota	Alphaproteobacteria	Hyphomicrobiales	Nitrobacteraceae	Bradyrhizobium	Bradyrhizobium_sp.
ASV_7492	0	0	0	0	0	0	0	0	0	0	0	0	0	0	0	0	0	41	0	0	0	41	Pseudomonadota	Alphaproteobacteria	Sphingomonadales	Sphingomonadaceae	Sphingobium	Sphingobium_sp.
ASV_7493	0	0	0	0	0	0	0	0	0	0	0	0	0	0	0	0	0	0	0	0	41	41	Pseudomonadota	Gammaproteobacteria	Moraxellales	Moraxellaceae	Acinetobacter	Acinetobacter_johnsonii
ASV_7522	40	0	0	0	0	0	0	0	0	0	0	0	0	0	0	0	0	0	0	0	0	40	Actinomycetota	Actinomycetota	Micrococcales	Brevibacteriaceae	Brevibacterium	Brevibacterium_senegalense
ASV_7600	0	0	0	0	0	0	0	0	0	0	0	0	0	0	40	0	0	0	0	0	0	40	Pseudomonadota	Gammaproteobacteria	Moraxellales	Moraxellaceae	Acinetobacter	Acinetobacter_johnsonii
ASV_7601	0	0	0	0	0	0	0	0	0	0	0	0	0	0	0	0	0	0	40	0	0	40	Pseudomonadota	Alphaproteobacteria	Hyphomicrobiales	Nitrobacteraceae	Tardiphaga	Tardiphaga_sp.
ASV_7602	0	0	0	0	0	0	0	0	0	0	0	0	0	0	0	0	0	0	0	0	40	40	Acidobacteriota	Viciunclassifiedmibacteria	Viciunclassifiedmibacterales	Viciunclassifiedmibacteraceae	unclassified	unclassified
ASV_7603	0	0	0	0	0	0	0	0	0	0	0	0	0	0	0	0	0	0	0	0	40	40	Bacillota	Clostridia	Eubacteriales	Clostridiaceae	Clostridium	[Ruminococcus] torques group_sp.
ASV_7604	0	0	0	0	0	0	0	0	0	0	0	0	0	0	0	0	0	0	0	0	40	40	Bacillota	Clostridia	Eubacteriales	Lachnospiraceae	Blautia	Blautia_sp.
ASV_7644	39	0	0	0	0	0	0	0	0	0	0	0	0	0	0	0	0	0	0	0	0	39	Pseudomonadota	Pseudomonadota	Enterobacterales	Enterobacteriaceae	Enterobacter	Enterobacter_hormaechei
ASV_7682	0	0	0	0	0	0	0	0	0	7	0	0	0	0	0	0	0	0	0	0	0	7	Pseudomonadota	Pseudomonadota	Vibrionales	Vibrionaceae	Vibrio	Vibrio_metschnikovii
ASV_7687	0	0	0	0	0	0	0	0	0	0	0	0	0	0	0	0	18	0	0	0	0	18	Pseudomonadota	Alphaproteobacteria	Sphingomonadales	Sphingomonadaceae	Novosphingobium	Novosphingobium_sp._B1
ASV_7710	0	0	0	0	0	0	0	0	0	0	0	0	0	0	20	0	0	0	0	0	0	20	Pseudomonadota	Alphaproteobacteria	Rhodospirillales	Geminicoccaceae	Arboricoccus	Arboricoccus_pini
ASV_7731	0	0	0	0	0	0	0	0	0	0	0	0	0	0	39	0	0	0	0	0	0	39	Pseudomonadota	Alphaproteobacteria	Hyphomicrobiales	Nitrobacteraceae	Bradyrhizobium	Bradyrhizobium_japonicum
ASV_7732	0	0	0	0	0	0	0	0	0	0	0	0	0	0	39	0	0	0	0	0	0	39	Pseudomonadota	Alphaproteobacteria	Sphingomonadales	Sphingomonadaceae	Sphingomonas	Sphingomonas_sp.
ASV_7735	0	0	0	0	0	0	0	0	0	0	0	0	0	0	0	0	0	0	39	0	0	39	Bdellovibrionota	Oligoflexia	Silvanigrellales	Silvanigrellaceae	unclassified	unclassified
ASV_7736	0	0	0	0	0	0	0	0	0	0	0	0	0	0	0	0	0	0	0	0	39	39	Pseudomonadota	Alphaproteobacteria	Sphingomonadales	Sphingomonadaceae	Novosphingobium	Novosphingobium_aromaticivorans
ASV_7737	0	0	0	0	0	0	0	0	0	0	0	0	0	0	0	0	0	0	0	0	39	39	Bacillota	Clostridia	Lachnospirales	Lachnospiraceae	Aunclassifiederostipes	Anaerostipes_hadrus
ASV_7738	0	0	0	0	0	0	0	0	0	0	0	0	0	0	0	0	0	0	0	0	39	39	Bacillota	Clostridia	Eubacteriales	Lachnospiraceae	Blautia	Blautia_wexlerae
ASV_7739	0	0	0	0	0	0	0	0	0	0	0	0	0	0	0	0	0	0	0	0	39	39	Pseudomonadota	Alphaproteobacteria	Hyphomicrobiales	Nitrobacteraceae	Bradyrhizobium	Bradyrhizobium_sp.
ASV_7740	0	0	0	0	0	0	0	0	0	0	0	0	0	0	0	0	0	0	0	0	39	39	Pseudomonadota	Betaproteobacteria	Burkholderiales	Sphaerotilaceae	Roseateles	Pelomonas_sp.
ASV_7766	38	0	0	0	0	0	0	0	0	0	0	0	0	0	0	0	0	0	0	0	0	38	Pseudomonadota	Pseudomonadota	Alteromonadales	Pseudoalteromonadaceae	Pseudoalteromonas	unclassified_g__Pseudoalteromonas
ASV_7773	0	0	0	0	0	0	0	38	0	0	0	0	0	0	0	0	0	0	0	0	0	38	Pseudomonadota	Gammaproteobacteria	Alteromonadales	Pseudoalteromonadaceae	Pseudoalteromonas	unclassified_g__Pseudoalteromonas
ASV_7835	0	0	0	0	0	0	0	0	0	0	0	0	0	0	0	0	38	0	0	0	0	38	Pseudomonadota	Alphaproteobacteria	Hyphomicrobiales	Methylobacteriaceae	Methylobacterium	Methylobacterium-Methylorubrum_komagatae
ASV_7836	0	0	0	0	0	0	0	0	0	0	0	0	0	0	0	0	0	38	0	0	0	38	Pseudomonadota	Betaproteobacteria	Burkholderiales	Alcaligenaceae	Achromobacter	Achromobacter_sp.
ASV_7837	0	0	0	0	0	0	0	0	0	0	0	0	0	0	0	0	0	38	0	0	0	38	Pseudomonadota	Alphaproteobacteria	Sphingomonadales	Sphingomonadaceae	Sphingomonas	Sphingomonas_echinoides
ASV_7838	0	0	0	0	0	0	0	0	0	0	0	0	0	0	0	0	0	0	38	0	0	38	Pseudomonadota	Alphaproteobacteria	Sphingomonadales	Sphingomonadaceae	Sphingomonas	Sphingomonas_echinoides
ASV_7839	0	0	0	0	0	0	0	0	0	0	0	0	0	0	0	0	0	0	38	0	0	38	Pseudomonadota	Alphaproteobacteria	Sphingomonadales	Sphingomonadaceae	Sphingomonas	Sphingomonas_echinoides
ASV_7840	0	0	0	0	0	0	0	0	0	0	0	0	0	0	0	0	0	0	0	0	38	38	Bacillota	Clostridia	Eubacteriales	Lachnospiraceae	Blautia	Blautia_wexlerae
ASV_7841	0	0	0	0	0	0	0	0	0	0	0	0	0	0	0	0	0	0	0	0	38	38	Pseudomonadota	Betaproteobacteria	Burkholderiales	Sphaerotilaceae	Roseateles	Pelomonas_sp.
ASV_7871	0	0	0	0	0	0	0	0	0	0	0	0	0	0	0	0	0	0	0	0	17	17	Bacillota	Clostridia	Eubacteriales	Lachnospiraceae	Blautia	Blautia_wexlerae
ASV_7965	0	0	0	0	0	0	0	0	0	0	0	0	0	0	37	0	0	0	0	0	0	37	Pseudomonadota	Alphaproteobacteria	Caulobacterales	Caulobacteraceae	Brevundimonas	Brevundimonas_vesicularis
ASV_7966	0	0	0	0	0	0	0	0	0	0	0	0	0	0	37	0	0	0	0	0	0	37	Pseudomonadota	Alphaproteobacteria	Hyphomicrobiales	Nitrobacteraceae	Bradyrhizobium	Bradyrhizobium_sp.
ASV_7968	0	0	0	0	0	0	0	0	0	0	0	0	0	0	0	0	0	0	37	0	0	37	Pseudomonadota	Alphaproteobacteria	Hyphomicrobiales	Nitrobacteraceae	Afipia	Afipia_sp.
ASV_7969	0	0	0	0	0	0	0	0	0	0	0	0	0	0	0	0	0	0	0	37	0	37	Cyanobacteria	Cyanobacteriia	Cyanobacteriales	Chroococcidiopsaceae	Chroococcidiopsis SAG 2023	Chroococcidiopsis SAG 2023_sp.
ASV_7970	0	0	0	0	0	0	0	0	0	0	0	0	0	0	0	0	0	0	0	0	37	37	Bacillota	Clostridia	Eubacteriales	Lachnospiraceae	Blautia	Blautia_sp.
ASV_7971	0	0	0	0	0	0	0	0	0	0	0	0	0	0	0	0	0	0	0	0	37	37	Pseudomonadota	Betaproteobacteria	Burkholderiales	Oxalobacteraceae	Noviherbaspirillum	Noviherbaspirillum_sp.
ASV_7972	0	0	0	0	0	0	0	0	0	0	0	0	0	0	0	0	0	0	0	0	37	37	Bacillota	Clostridia	Eubacteriales	Lachnospiraceae	Blautia	Blautia_sp.
ASV_8097	0	0	0	0	0	0	0	0	0	0	0	0	0	0	36	0	0	0	0	0	0	36	Pseudomonadota	Gammaproteobacteria	Alteromonadales	Pseudoalteromonadaceae	Pseudoalteromonas	Pseudomonas_brenneri
ASV_8098	0	0	0	0	0	0	0	0	0	0	0	0	0	0	0	0	36	0	0	0	0	36	Pseudomonadota	Gammaproteobacteria	Moraxellales	Moraxellaceae	Acinetobacter	Acinetobacter_lwoffii
ASV_8099	0	0	0	0	0	0	0	0	0	0	0	0	0	0	0	0	0	0	0	0	36	36	Bacillota	Clostridia	Eubacteriales	Lachnospiraceae	Blautia	Blautia_sp.
ASV_8100	0	0	0	0	0	0	0	0	0	0	0	0	0	0	0	0	0	0	0	0	36	36	Pseudomonadota	Gammaproteobacteria	Moraxellales	Moraxellaceae	Acinetobacter	Acinetobacter_lwoffii
ASV_8101	0	0	0	0	0	0	0	0	0	0	0	0	0	0	0	0	0	0	0	0	36	36	Pseudomonadota	Gammaproteobacteria	Moraxellales	Moraxellaceae	Acinetobacter	Acinetobacter_johnsonii
ASV_8102	0	0	0	0	0	0	0	0	0	0	0	0	0	0	0	0	0	0	0	0	36	36	Pseudomonadota	Betaproteobacteria	Burkholderiales	Sphaerotilaceae	Roseateles	Pelomonas_sp.
ASV_8139	0	0	0	0	0	0	0	0	0	0	0	0	0	0	0	0	0	0	0	0	18	18	Actinomycetota	Acidimicrobiia	Acidimicrobiales	Iamiaceae	Rhabdothermincola	Rhabdothermincola_sediminis
ASV_8149	35	0	0	0	0	0	0	0	0	0	0	0	0	0	0	0	0	0	0	0	0	35	Pseudomonadota	Pseudomonadota	Moraxellales	Moraxellaceae	Acinetobacter	Acinetobacter_junii
ASV_8187	0	0	0	0	0	0	0	0	0	0	0	0	0	0	0	0	19	0	0	0	0	19	Bacillota	Bacilli	Lactobacillales	Enterococcaceae	Enterococcus	Enterococcus_cecorum
ASV_8208	0	0	0	0	0	0	0	0	0	0	0	0	0	0	0	0	0	0	19	0	0	19	Pseudomonadota	Alphaproteobacteria	Sphingomonadales	Sphingomonadaceae	Sphingomonas	unclassified_g__Sphingomonas
ASV_8229	0	0	0	0	0	0	0	0	0	0	0	0	0	0	35	0	0	0	0	0	0	35	Actinobacteriota	Actinobacteria	Bifidobacteriales	Bifidobacteriaceae	Gardnerella	Gardnerella_vaginalis
ASV_8230	0	0	0	0	0	0	0	0	0	0	0	0	0	0	35	0	0	0	0	0	0	35	Pseudomonadota	Betaproteobacteria	Burkholderiales	Oxalobacteraceae	Duganella	Duganella_sp.
ASV_8231	0	0	0	0	0	0	0	0	0	0	0	0	0	0	0	0	35	0	0	0	0	35	Pseudomonadota	Gammaproteobacteria	Moraxellales	Moraxellaceae	Acinetobacter	Acinetobacter_johnsonii
ASV_8232	0	0	0	0	0	0	0	0	0	0	0	0	0	0	0	0	35	0	0	0	0	35	Pseudomonadota	Alphaproteobacteria	Sphingomonadales	Sphingomonadaceae	Sphingomonas	Sphingomonas_sp.
ASV_8233	0	0	0	0	0	0	0	0	0	0	0	0	0	0	0	0	35	0	0	0	0	35	Pseudomonadota	Betaproteobacteria	Burkholderiales	Comamonadaceae	Acidovorax	Acidovorax_sp.
ASV_8234	0	0	0	0	0	0	0	0	0	0	0	0	0	0	0	0	0	35	0	0	0	35	Pseudomonadota	Alphaproteobacteria	Caulobacterales	Caulobacteraceae	Brevundimonas	Brevundimonas_mediterranea
ASV_8235	0	0	0	0	0	0	0	0	0	0	0	0	0	0	0	0	0	0	35	0	0	35	Planctomycetota	vadinHA49	unclassified	unclassified	unclassified	unclassified
ASV_8236	0	0	0	0	0	0	0	0	0	0	0	0	0	0	0	0	0	0	35	0	0	35	Pseudomonadota	Alphaproteobacteria	Caulobacterales	Caulobacteraceae	Brevundimonas	Brevundimonas_vesicularis
ASV_8237	0	0	0	0	0	0	0	0	0	0	0	0	0	0	0	0	0	0	35	0	0	35	Pseudomonadota	Betaproteobacteria	Burkholderiales	Sphaerotilaceae	Roseateles	Pelomonas_sp.
ASV_8238	0	0	0	0	0	0	0	0	0	0	0	0	0	0	0	0	0	0	0	0	35	35	Bacillota	Clostridia	Oscillospirales	Ruminococcaceae	Faecalibacterium	Faecalibacterium_sp.
ASV_8239	0	0	0	0	0	0	0	0	0	0	0	0	0	0	0	0	0	0	0	0	35	35	Pseudomonadota	Alphaproteobacteria	Hyphomicrobiales	Nitrobacteraceae	Rhodopseudomonas	RhodoPseudomonas_sp.
ASV_8361	0	0	0	0	0	0	0	0	0	0	0	0	0	0	0	0	0	7	0	0	0	7	Pseudomonadota	Alphaproteobacteria	Hyphomicrobiales	Methylobacteriaceae	Methylobacterium	Methylobacterium-Methylorubrum_komagatae
ASV_8373	0	0	0	0	0	0	0	0	0	0	0	0	0	0	34	0	0	0	0	0	0	34	Pseudomonadota	Alphaproteobacteria	Hyphomicrobiales	Methylobacteriaceae	Methylobacterium	Methylobacterium-Methylorubrum_komagatae
ASV_8374	0	0	0	0	0	0	0	0	0	0	0	0	0	0	34	0	0	0	0	0	0	34	Pseudomonadota	Betaproteobacteria	Burkholderiales	Oxalobacteraceae	Herbaspirillum	Herbaspirillum_huttiense
ASV_8375	0	0	0	0	0	0	0	0	0	0	0	0	0	0	34	0	0	0	0	0	0	34	Pseudomonadota	Betaproteobacteria	Burkholderiales	Sphaerotilaceae	Roseateles	Pelomonas_sp.
ASV_8377	0	0	0	0	0	0	0	0	0	0	0	0	0	0	0	0	34	0	0	0	0	34	Pseudomonadota	Alphaproteobacteria	Sphingomonadales	Sphingomonadaceae	Sphingomonas	Sphingomonas_echinoides
ASV_8379	0	0	0	0	0	0	0	0	0	0	0	0	0	0	0	0	0	0	0	0	34	34	Bacillota	Clostridia	Eubacteriales	Lachnospiraceae	Blautia	Blautia_sp.
ASV_8380	0	0	0	0	0	0	0	0	0	0	0	0	0	0	0	0	0	0	0	0	34	34	Bacillota	Clostridia	Lachnospirales	Lachnospiraceae	Lachnospiraceae NC2004 group	Lachnospiraceae NC2004 group_sp.
ASV_8381	0	0	0	0	0	0	0	0	0	0	0	0	0	0	0	0	0	0	0	0	34	34	Bacillota	Clostridia	Eubacteriales	Lachnospiraceae	Blautia	Blautia_stercoris
ASV_8382	0	0	0	0	0	0	0	0	0	0	0	0	0	0	0	0	0	0	0	0	34	34	Bacillota	Clostridia	Lachnospirales	Lachnospiraceae	[Eubacterium] hallii group	[Eubacterium] hallii group_sp.
ASV_8383	0	0	0	0	0	0	0	0	0	0	0	0	0	0	0	0	0	0	0	0	34	34	Pseudomonadota	Alphaproteobacteria	Hyphomicrobiales	Phyllobacteriaceae	Phyllobacterium	Phyllobacterium_myrsinacearum
ASV_8413	33	0	0	0	0	0	0	0	0	0	0	0	0	0	0	0	0	0	0	0	0	33	Pseudomonadota	Pseudomonadota	Pseudomonadales	Pseudomonadaceae	Pseudomonas	Pseudomonas_guguanensis
ASV_8414	33	0	0	0	0	0	0	0	0	0	0	0	0	0	0	0	0	0	0	0	0	33	Pseudomonadota	Pseudomonadota	Pseudomonadales	Pseudomonadaceae	Pseudomonas	Pseudomonas_fulva
ASV_8508	0	0	0	0	0	0	0	0	0	0	0	0	0	0	23	0	0	0	0	10	0	33	Bacillota	Bacilli	Lactobacillales	Paenibacillaceae	Paenibacillus	Paenibacillus_elgii
ASV_8509	0	0	0	0	0	0	0	0	0	0	0	0	0	0	33	0	0	0	0	0	0	33	Pseudomonadota	Pseudomonadota	Rhodospirillales	Acetobacteraceae	Acidibrevibacterium	Acidibacter_sp.
ASV_8510	0	0	0	0	0	0	0	0	0	0	0	0	0	0	33	0	0	0	0	0	0	33	Pseudomonadota	Alphaproteobacteria	Hyphomicrobiales	Nitrobacteraceae	Tardiphaga	Tardiphaga_sp.
ASV_8512	0	0	0	0	0	0	0	0	0	0	0	0	0	0	0	0	0	0	33	0	0	33	Pseudomonadota	Alphaproteobacteria	Hyphomicrobiales	Methylobacteriaceae	Methylobacterium	Methylobacterium-Methylorubrum_aquaticum
ASV_8513	0	0	0	0	0	0	0	0	0	0	0	0	0	0	0	0	0	0	33	0	0	33	Pseudomonadota	Betaproteobacteria	Burkholderiales	Oxalobacteraceae	Massilia	Massilia_timonae
ASV_8514	0	0	0	0	0	0	0	0	0	0	0	0	0	0	0	0	0	0	17	0	0	17	Pseudomonadota	Alphaproteobacteria	Hyphomicrobiales	Methylobacteriaceae	Methylobacterium	Methylobacterium-Methylorubrum_radiotolerans
ASV_8515	0	0	0	0	0	0	0	0	0	0	0	0	0	0	0	0	0	0	0	0	33	33	Pseudomonadota	Alphaproteobacteria	Hyphomicrobiales	Rhizobiales Incertae Sedis	unclassified	unclassified
ASV_8516	0	0	0	0	0	0	0	0	0	0	0	0	0	0	0	0	0	0	0	0	33	33	Bacteroidota	Chitinophagia	Chitinophagales	Chitinophagaceae	Terrimounclassifieds	Terrimonas_sp.
ASV_8517	0	0	0	0	0	0	0	0	0	0	0	0	0	0	0	0	0	0	0	0	33	33	Bacillota	Clostridia	Eubacteriales	Lachnospiraceae	Blautia	Blautia_sp.
ASV_8611	0	0	0	32	0	0	0	0	0	0	0	0	0	0	0	0	0	0	0	0	0	32	Pseudomonadota	Gammaproteobacteria	Alteromonadales	Pseudoalteromonadaceae	Pseudoalteromonas	unclassified_g__Pseudoalteromonas
ASV_8659	0	0	0	0	0	0	0	0	0	0	0	0	0	0	32	0	0	0	0	0	0	32	Pseudomonadota	Gammaproteobacteria	Moraxellales	Moraxellaceae	Acinetobacter	Acinetobacter_junii
ASV_8660	0	0	0	0	0	0	0	0	0	0	0	0	0	0	32	0	0	0	0	0	0	32	Pseudomonadota	Alphaproteobacteria	Hyphomicrobiales	Nitrobacteraceae	Bradyrhizobium	Bradyrhizobium_elkanii
ASV_8661	0	0	0	0	0	0	0	0	0	0	0	0	0	0	32	0	0	0	0	0	0	32	Pseudomonadota	Betaproteobacteria	Burkholderiales	Sphaerotilaceae	Roseateles	Pelomonas_sp.
ASV_8663	0	0	0	0	0	0	0	0	0	0	0	0	0	0	0	0	0	0	0	0	32	32	Myxococcota	Polyangia	mle1_27	unclassified	unclassified	unclassified
ASV_8664	0	0	0	0	0	0	0	0	0	0	0	0	0	0	0	0	0	0	0	0	32	32	Pseudomonadota	Gammaproteobacteria	Moraxellales	Moraxellaceae	Acinetobacter	Acinetobacter_bereziniae
ASV_8665	0	0	0	0	0	0	0	0	0	0	0	0	0	0	0	0	0	0	0	0	32	32	Pseudomonadota	Alphaproteobacteria	Caulobacterales	Caulobacteraceae	Brevundimonas	Brevundimonas_vesicularis
ASV_8707	31	0	0	0	0	0	0	0	0	0	0	0	0	0	0	0	0	0	0	0	0	31	Deferribacterota	Deferribacterota	Deferribacterales	Mucispirillaceae	Mucispirillum	Mucispirillum_schaedleri
ASV_8709	0	0	0	0	0	0	0	0	0	0	0	0	0	0	0	0	0	13	0	0	0	13	Pseudomonadota	Alphaproteobacteria	Hyphomicrobiales	Methylobacteriaceae	Methylobacterium	Methylobacterium_hispanicum
ASV_8806	0	0	0	0	0	0	0	0	0	0	0	0	0	0	31	0	0	0	0	0	0	31	Pseudomonadota	Gammaproteobacteria	Pseudomonadales	Pseudomonadaceae	Pseudomonas	Pseudomonas_azotoformans
ASV_8807	0	0	0	0	0	0	0	0	0	0	0	0	0	0	31	0	0	0	0	0	0	31	Pseudomonadota	Betaproteobacteria	Burkholderiales	Comamonadaceae	Acidovorax	Acidovorax_facilis
ASV_8808	0	0	0	0	0	0	0	0	0	0	0	0	0	0	0	0	0	0	31	0	0	31	Pseudomonadota	Alphaproteobacteria	unclassified	unclassified	unclassified	unclassified
ASV_8809	0	0	0	0	0	0	0	0	0	0	0	0	0	0	0	0	0	0	0	31	0	31	Bacillota	Bacilli	Bacillales	Bacillaceae	Neobacillus	Bacillus_vireti
ASV_8810	0	0	0	0	0	0	0	0	0	0	0	0	0	0	0	0	0	0	0	0	31	31	Bacillota	Clostridia	Eubacteriales	Lachnospiraceae	Blautia	Blautia_wexlerae
ASV_8811	0	0	0	0	0	0	0	0	0	0	0	0	0	0	0	0	0	0	0	0	31	31	Bacillota	Clostridia	Eubacteriales	Clostridiaceae	Clostridium	[Ruminococcus] torques group_sp.
ASV_8812	0	0	0	0	0	0	0	0	0	0	0	0	0	0	0	0	0	0	0	0	31	31	Pseudomonadota	Gammaproteobacteria	Moraxellales	Moraxellaceae	Acinetobacter	Acinetobacter_lwoffii
ASV_8813	0	0	0	0	0	0	0	0	0	0	0	0	0	0	0	0	0	0	0	0	31	31	Bacillota	Clostridia	Eubacteriales	Clostridiaceae	Clostridium	[Ruminococcus] torques group_faecis
ASV_8814	0	0	0	0	0	0	0	0	0	0	0	0	0	0	0	0	0	0	0	0	31	31	Bacillota	Clostridia	Eubacteriales	Clostridiaceae	Clostridium	[Ruminococcus] torques group_faecis
ASV_8916	0	0	0	3	0	0	0	0	0	0	0	0	0	0	0	0	0	0	0	0	0	3	Deinococcota	Deinococci	Deinococcales	Deinococcaceae	Deinococcus	Deinococcus_aetherius
ASV_8975	0	0	0	0	0	0	0	0	0	0	0	0	0	0	0	0	30	0	0	0	0	30	Pseudomonadota	Gammaproteobacteria	Moraxellales	Moraxellaceae	Acinetobacter	Acinetobacter_johnsonii
ASV_8977	0	0	0	0	0	0	0	0	0	0	0	0	0	0	0	0	0	0	30	0	0	30	Pseudomonadota	Gammaproteobacteria	Moraxellales	Moraxellaceae	Acinetobacter	Acinetobacter_johnsonii
ASV_8978	0	0	0	0	0	0	0	0	0	0	0	0	0	0	0	0	0	0	0	0	30	30	Pseudomonadota	Alphaproteobacteria	Caulobacterales	Caulobacteraceae	unclassified	unclassified
ASV_8979	0	0	0	0	0	0	0	0	0	0	0	0	0	0	0	0	0	0	0	0	30	30	Bacillota	Clostridia	Peptostreptococcales	Peptostreptococcaceae	Romboutsia	Romboutsia_sp.
ASV_9098	0	0	0	0	0	0	0	0	0	0	0	29	0	0	0	0	0	0	0	0	0	29	Actinomycetota	Actinomycetes	Micrococcales	Microbacteriaceae	Microbacterium	Microbacterium_saccharophilum
ASV_9128	0	0	0	0	0	0	0	0	0	0	0	0	0	0	0	0	29	0	0	0	0	29	Pseudomonadota	Betaproteobacteria	Burkholderiales	Oxalobacteraceae	Duganella	Duganella_sp.
ASV_9132	0	0	0	0	0	0	0	0	0	0	0	0	0	0	0	0	0	0	19	0	10	29	Pseudomonadota	Gammaproteobacteria	Moraxellales	Moraxellaceae	Acinetobacter	Acinetobacter_johnsonii
ASV_9133	0	0	0	0	0	0	0	0	0	0	0	0	0	0	0	0	0	0	29	0	0	29	Pseudomonadota	Alphaproteobacteria	Sphingomonadales	Sphingomonadaceae	Sphingomonas	Sphingomonas_echinoides
ASV_9134	0	0	0	0	0	0	0	0	0	0	0	0	0	0	0	0	0	0	0	29	0	29	Pseudomonadota	Alphaproteobacteria	Rhodobacterales	Roseobacteraceae	Rubellimicrobium	Rubellimicrobium_sp.
ASV_9135	0	0	0	0	0	0	0	0	0	0	0	0	0	0	0	0	0	0	0	0	29	29	Actinobacteriota	Actinobacteria	Bifidobacteriales	Bifidobacteriaceae	Bifidobacterium	Bifidobacterium_pseudocatenulatum
ASV_9136	0	0	0	0	0	0	0	0	0	0	0	0	0	0	0	0	0	0	0	0	29	29	Pseudomonadota	Betaproteobacteria	Burkholderiales	Burkholderiaceae	Burkholderia_Caballeronia_Paraburkholderia	Burkholderia-Caballeronia-Paraburkholderia_cenocepacia
ASV_9191	0	0	0	0	0	0	0	28	0	0	0	0	0	0	0	0	0	0	0	0	0	28	Pseudomonadota	Betaproteobacteria	Burkholderiales	Burkholderiaceae	Ralstonia	Ralstonia_pickettii
ASV_9192	0	0	0	0	0	0	0	26	0	0	0	0	0	0	0	0	0	0	0	0	0	26	Pseudomonadota	Gammaproteobacteria	Oceanospirillales	Halomonadaceae	Halomonas	Halomonas_sp._A11-A
ASV_9299	0	0	0	0	0	0	0	0	0	0	0	0	0	0	0	0	28	0	0	0	0	28	Bacillota	Bacilli	Bacillales	Staphylococcaceae	Staphylococcus	Staphylococcus_saprophyticus
ASV_9302	0	0	0	0	0	0	0	0	0	0	0	0	0	0	0	0	0	0	0	0	28	28	Bacillota	Clostridia	Eubacteriales	Lachnospiraceae	Blautia	Blautia_sp.
ASV_9303	0	0	0	0	0	0	0	0	0	0	0	0	0	0	0	0	0	0	0	0	28	28	Pseudomonadota	Betaproteobacteria	Burkholderiales	Rhodocyclaceae	Zoogloea	Zoogloea_sp.
ASV_9304	0	0	0	0	0	0	0	0	0	0	0	0	0	0	0	0	0	0	0	0	28	28	Bacillota	Clostridia	Eubacteriales	Lachnospiraceae	unclassified_f__Lachnospiraceae	[Eubacterium] hallii group_sp.
ASV_9305	0	0	0	0	0	0	0	0	0	0	0	0	0	0	0	0	0	0	0	0	28	28	Bacillota	Clostridia	Eubacteriales	Clostridiaceae	Clostridium	[Ruminococcus] torques group_faecis
ASV_9306	0	0	0	0	0	0	0	0	0	0	0	0	0	0	0	0	0	0	0	0	28	28	Pseudomonadota	Gammaproteobacteria	Moraxellales	Moraxellaceae	Acinetobacter	Acinetobacter_johnsonii
ASV_9307	0	0	0	0	0	0	0	0	0	0	0	0	0	0	0	0	0	0	0	0	28	28	Pseudomonadota	Gammaproteobacteria	Moraxellales	Moraxellaceae	Acinetobacter	Acinetobacter_lwoffii
ASV_9442	0	0	0	0	0	0	0	0	0	0	0	0	0	0	0	0	8	0	0	0	0	8	Pseudomonadota	Alphaproteobacteria	Caulobacterales	Caulobacteraceae	Brevundimonas	Brevundimonas_bullata
ASV_9451	0	0	0	0	0	0	0	0	0	0	0	0	0	0	27	0	0	0	0	0	0	27	Pseudomonadota	Betaproteobacteria	Burkholderiales	Comamonadaceae	Acidovorax	Acidovorax_sp.
ASV_9452	0	0	0	0	0	0	0	0	0	0	0	0	0	0	0	0	27	0	0	0	0	27	Pseudomonadota	Alphaproteobacteria	Sphingomonadales	Sphingomonadaceae	Rhizorhapis	Rhizorhapis_sp.
ASV_9453	0	0	0	0	0	0	0	0	0	0	0	0	0	0	0	0	18	0	0	0	0	18	Pseudomonadota	Alphaproteobacteria	Hyphomicrobiales	Methylobacteriaceae	Methylobacterium	Methylobacterium-Methylorubrum_sp.
ASV_9454	0	0	0	0	0	0	0	0	0	0	0	0	0	0	0	0	27	0	0	0	0	27	Bacillota	Bacilli	Lactobacillales	Paenibacillaceae	Paenibacillus	Paenibacillus_elgii
ASV_9456	0	0	0	0	0	0	0	0	0	0	0	0	0	0	0	0	0	27	0	0	0	27	Pseudomonadota	Gammaproteobacteria	Moraxellales	Moraxellaceae	Acinetobacter	Acinetobacter_johnsonii
ASV_9457	0	0	0	0	0	0	0	0	0	0	0	0	0	0	0	0	0	0	27	0	0	27	Pseudomonadota	Alphaproteobacteria	Caulobacterales	Caulobacteraceae	Brevundimonas	Brevundimonas_aurantiaca
ASV_9458	0	0	0	0	0	0	0	0	0	0	0	0	0	0	0	0	0	0	27	0	0	27	Pseudomonadota	Alphaproteobacteria	Sphingomonadales	Sphingomonadaceae	Sphingomonas	Sphingomonas_echinoides
ASV_9459	0	0	0	0	0	0	0	0	0	0	0	0	0	0	0	0	0	0	0	0	27	27	Bacillota	Clostridia	Eubacteriales	Clostridiaceae	Clostridium	[Ruminococcus] torques group_sp.
ASV_9460	0	0	0	0	0	0	0	0	0	0	0	0	0	0	0	0	0	0	0	0	27	27	Actinobacteriota	Actinobacteria	Bifidobacteriales	Bifidobacteriaceae	Bifidobacterium	Bifidobacterium_moukalabense
ASV_9461	0	0	0	0	0	0	0	0	0	0	0	0	0	0	0	0	0	0	0	0	27	27	Bacillota	Clostridia	Eubacteriales	Clostridiaceae	Clostridium	[Ruminococcus] torques group_sp.
ASV_9462	0	0	0	0	0	0	0	0	0	0	0	0	0	0	0	0	0	0	0	0	27	27	Bacillota	Clostridia	Eubacteriales	Lachnospiraceae	unclassified_f__Lachnospiraceae	Lachnospiraceae UCG-008_sp.
ASV_9521	20	0	0	0	0	0	0	0	0	0	0	0	0	0	0	0	0	0	0	0	0	20	Bacillota	Bacillota	Bacillales	Staphylococcaceae	Staphylococcus	Staphylococcus_hominis
ASV_9640	0	0	0	0	0	0	0	0	0	0	0	0	0	0	0	0	0	0	26	0	0	26	Pseudomonadota	Gammaproteobacteria	Pseudomonadales	Pseudomonadaceae	Pseudomonas	Pseudomonas_azotoformans
ASV_9641	0	0	0	0	0	0	0	0	0	0	0	0	0	0	0	0	0	0	0	26	0	26	Pseudomonadota	Alphaproteobacteria	Hyphomicrobiales	Methylobacteriaceae	Methylobacterium	Methylobacterium-Methylorubrum_aquaticum
ASV_9642	0	0	0	0	0	0	0	0	0	0	0	0	0	0	0	0	0	0	0	10	0	10	Pseudomonadota	Gammaproteobacteria	Moraxellales	Moraxellaceae	Acinetobacter	Acinetobacter_johnsonii
ASV_9643	0	0	0	0	0	0	0	0	0	0	0	0	0	0	0	0	0	0	0	0	26	26	Bacillota	Clostridia	Eubacteriales	Lachnospiraceae	Blautia	Blautia_sp.
ASV_9644	0	0	0	0	0	0	0	0	0	0	0	0	0	0	0	0	0	0	0	0	26	26	Planctomycetota	Planctomycetes	Gemmatales	Gemmataceae	unclassified	unclassified
ASV_9646	0	0	0	0	0	0	0	0	0	0	0	0	0	0	0	0	0	0	0	0	26	26	Bacillota	Clostridia	Eubacteriales	Clostridiaceae	Clostridium	[Ruminococcus] torques group_sp.
ASV_9701	0	0	0	0	0	0	0	0	0	0	0	0	0	0	0	0	0	12	0	0	0	12	Pseudomonadota	Alphaproteobacteria	Rhodobacterales	Paracoccaceae	Paracoccus	Paracoccus_salipaludis
ASV_9830	0	0	0	0	0	0	0	0	0	0	0	0	0	0	25	0	0	0	0	0	0	25	Pseudomonadota	Gammaproteobacteria	Moraxellales	Moraxellaceae	Acinetobacter	Acinetobacter_johnsonii
ASV_9831	0	0	0	0	0	0	0	0	0	0	0	0	0	0	0	0	25	0	0	0	0	25	Pseudomonadota	Alphaproteobacteria	Hyphomicrobiales	Methylobacteriaceae	Methylobacterium	Methylobacterium-Methylorubrum_aquaticum
ASV_9832	0	0	0	0	0	0	0	0	0	0	0	0	0	0	0	0	25	0	0	0	0	25	Pseudomonadota	Betaproteobacteria	Burkholderiales	Comamonadaceae	Aquabacterium	Aquabacterium_sp.
ASV_9834	0	0	0	0	0	0	0	0	0	0	0	0	0	0	0	0	0	25	0	0	0	25	Pseudomonadota	Gammaproteobacteria	Alteromonadales	Pseudoalteromonadaceae	Pseudoalteromonas	Pseudomonas_brenneri
ASV_9835	0	0	0	0	0	0	0	0	0	0	0	0	0	0	0	0	0	0	0	0	25	25	Bacillota	Clostridia	Peptostreptococcales	Peptostreptococcaceae	unclassified	unclassified
ASV_9836	0	0	0	0	0	0	0	0	0	0	0	0	0	0	0	0	0	0	0	0	25	25	Bacillota	Bacilli	Lactobacillales	Lactobacillaceae	Lactobacillus	Lactobacillus_crispatus
ASV_9880	24	0	0	0	0	0	0	0	0	0	0	0	0	0	0	0	0	0	0	0	0	24	Pseudomonadota	Pseudomonadota	Pseudomonadales	Pseudomonadaceae	Pseudomonas	Pseudomonas_sihuiensis
ASV_9881	24	0	0	0	0	0	0	0	0	0	0	0	0	0	0	0	0	0	0	0	0	24	Actinomycetota	Actinomycetota	Mycobacteriales	Nocardiaceae	Rhodococcus	Rhodococcus_sp._WS1
ASV_10018	0	0	0	0	0	0	0	0	0	0	0	0	0	0	24	0	0	0	0	0	0	24	Pseudomonadota	Gammaproteobacteria	Moraxellales	Moraxellaceae	Acinetobacter	Acinetobacter_johnsonii
ASV_10019	0	0	0	0	0	0	0	0	0	0	0	0	0	0	24	0	0	0	0	0	0	24	Pseudomonadota	Gammaproteobacteria	Alteromonadales	Pseudoalteromonadaceae	Pseudoalteromonas	Pseudomonas_brenneri
ASV_10021	0	0	0	0	0	0	0	0	0	0	0	0	0	0	0	0	0	24	0	0	0	24	Pseudomonadota	Alphaproteobacteria	Hyphomicrobiales	Methylobacteriaceae	Methylobacterium	Methylobacterium-Methylorubrum_jeotgali
ASV_10022	0	0	0	0	0	0	0	0	0	0	0	0	0	0	0	0	0	0	0	0	24	24	Bacillota	Clostridia	Lachnospirales	Lachnospiraceae	unclassified	unclassified
ASV_10066	0	0	0	0	0	0	0	0	0	0	0	0	0	0	0	0	0	0	0	0	12	12	Acidobacteriota	Vicinamibacteria	Vicinamibacterales	Vicinamibacteraceae	Luteitalea	Luteitalea_pratensis
ASV_10080	23	0	0	0	0	0	0	0	0	0	0	0	0	0	0	0	0	0	0	0	0	23	Bacillota	Bacillota	Lactobacillales	Enterococcaceae	Enterococcus	unclassified_g__Enterococcus
ASV_10154	0	0	0	0	0	0	0	0	0	0	0	0	0	0	0	0	11	0	0	0	0	11	Pseudomonadota	Gammaproteobacteria	Moraxellales	Moraxellaceae	Acinetobacter	unclassified_g__Acinetobacter
ASV_10241	0	0	0	0	0	0	0	0	0	0	0	0	0	0	0	0	23	0	0	0	0	23	Pseudomonadota	Gammaproteobacteria	Moraxellales	Moraxellaceae	Acinetobacter	Acinetobacter_johnsonii
ASV_10242	0	0	0	0	0	0	0	0	0	0	0	0	0	0	0	0	23	0	0	0	0	23	Pseudomonadota	Gammaproteobacteria	Pseudomonadales	Pseudomonadaceae	Pseudomonas	Pseudomonas_azotoformans
ASV_10244	0	0	0	0	0	0	0	0	0	0	0	0	0	0	0	0	0	23	0	0	0	23	Bacillota	Bacilli	Lactobacillales	Lactobacillaceae	Lactobacillus	Lactobacillus_iners
ASV_10245	0	0	0	0	0	0	0	0	0	0	0	0	0	0	0	0	0	0	0	0	23	23	Pseudomonadota	Betaproteobacteria	Burkholderiales	Comamonadaceae	Delftia	Delftia_tsuruhatensis
ASV_10246	0	0	0	0	0	0	0	0	0	0	0	0	0	0	0	0	0	0	0	0	23	23	Pseudomonadota	Alphaproteobacteria	Hyphomicrobiales	Nitrobacteraceae	Bradyrhizobium	Bradyrhizobium_sp.
ASV_10266	0	0	0	0	0	0	0	0	0	0	7	0	0	8	0	0	0	0	0	0	0	15	Pseudomonadota	Betaproteobacteria	Burkholderiales	Burkholderiaceae	Ralstonia	Ralstonia_pickettii
ASV_10439	0	0	0	0	0	0	0	0	0	0	0	0	0	0	22	0	0	0	0	0	0	22	Actinobacteriota	Actinobacteria	Bifidobacteriales	Bifidobacteriaceae	Gardnerella	Gardnerella_vaginalis
ASV_10440	0	0	0	0	0	0	0	0	0	0	0	0	0	0	22	0	0	0	0	0	0	22	Pseudomonadota	Alphaproteobacteria	Caulobacterales	Caulobacteraceae	Brevundimonas	Brevundimonas_vesicularis
ASV_10441	0	0	0	0	0	0	0	0	0	0	0	0	0	0	22	0	0	0	0	0	0	22	Pseudomonadota	Gammaproteobacteria	Moraxellales	Moraxellaceae	Acinetobacter	Acinetobacter_johnsonii
ASV_10443	0	0	0	0	0	0	0	0	0	0	0	0	0	0	0	0	22	0	0	0	0	22	Pseudomonadota	Gammaproteobacteria	Moraxellales	Moraxellaceae	Acinetobacter	Acinetobacter_lwoffii
ASV_10444	0	0	0	0	0	0	0	0	0	0	0	0	0	0	0	0	22	0	0	0	0	22	Pseudomonadota	Gammaproteobacteria	Pseudomonadales	Pseudomonadaceae	Pseudomonas	Pseudomonas_azotoformans
ASV_10445	0	0	0	0	0	0	0	0	0	0	0	0	0	0	0	0	0	22	0	0	0	22	Bacillota	Bacilli	Lactobacillales	Paenibacillaceae	Paenibacillus	Paenibacillus_elgii
ASV_10446	0	0	0	0	0	0	0	0	0	0	0	0	0	0	0	0	0	0	0	0	22	22	Bacillota	Clostridia	Peptostreptococcales	Peptostreptococcaceae	unclassified	unclassified
ASV_10447	0	0	0	0	0	0	0	0	0	0	0	0	0	0	0	0	0	0	0	0	22	22	Pseudomonadota	Betaproteobacteria	Burkholderiales	Rhodocyclaceae	unclassified	unclassified
ASV_10448	0	0	0	0	0	0	0	0	0	0	0	0	0	0	0	0	0	0	0	0	22	22	Bacillota	Clostridia	Eubacteriales	Lachnospiraceae	Fusicatenibacter	Fusicatenibacter_sp.
ASV_10449	0	0	0	0	0	0	0	0	0	0	0	0	0	0	0	0	0	0	0	0	22	22	Acidobacteriota	Blastocatellia	Pyrinomounclassifieddales	Pyrinomounclassifieddaceae	RB41	RB41_sp.
ASV_10450	0	0	0	0	0	0	0	0	0	0	0	0	0	0	0	0	0	0	0	0	22	22	Pseudomonadota	Gammaproteobacteria	Moraxellales	Moraxellaceae	Acinetobacter	Acinetobacter_johnsonii
ASV_10451	0	0	0	0	0	0	0	0	0	0	0	0	0	0	0	0	0	0	0	0	22	22	Bacillota	Clostridia	Eubacteriales	Lachnospiraceae	Blautia	Blautia_sp.
ASV_10511	21	0	0	0	0	0	0	0	0	0	0	0	0	0	0	0	0	0	0	0	0	21	Myxococcota	Myxococcota	Polyangiales	Polyangiaceae	Polyangium	Polyangium_sp._CC-YHH645
ASV_10668	0	0	0	0	0	0	0	0	0	0	0	0	0	0	21	0	0	0	0	0	0	21	Pseudomonadota	Gammaproteobacteria	Pseudomonadales	Pseudomonadaceae	Pseudomonas	Pseudomonas_azotoformans
ASV_10669	0	0	0	0	0	0	0	0	0	0	0	0	0	0	0	0	21	0	0	0	0	21	Pseudomonadota	Alphaproteobacteria	Hyphomicrobiales	Boseaceae	Bosea	Bosea_massiliensis
ASV_10672	0	0	0	0	0	0	0	0	0	0	0	0	0	0	0	0	0	21	0	0	0	21	Bacillota	Bacilli	Lactobacillales	Lactobacillaceae	Lactobacillus	Lactobacillus_iners
ASV_10673	0	0	0	0	0	0	0	0	0	0	0	0	0	0	0	0	0	21	0	0	0	21	Pseudomonadota	Gammaproteobacteria	Xanthomonadales	Xanthomonadaceae	Stenotrophomonas	Stenotrophomonas_maltophilia
ASV_10674	0	0	0	0	0	0	0	0	0	0	0	0	0	0	0	0	0	21	0	0	0	21	Pseudomonadota	Gammaproteobacteria	Alteromonadales	Pseudoalteromonadaceae	Pseudoalteromonas	Pseudomonas_monteilii
ASV_10675	0	0	0	0	0	0	0	0	0	0	0	0	0	0	0	0	0	0	0	21	0	21	Deinococcota	Deinococcota	Deinococcales	Deinococcaceae	Deinococcus	Deinococcus_sp.
ASV_10676	0	0	0	0	0	0	0	0	0	0	0	0	0	0	0	0	0	0	0	0	21	21	Planctomycetota	vadinHA49	unclassified	unclassified	unclassified	unclassified
ASV_10677	0	0	0	0	0	0	0	0	0	0	0	0	0	0	0	0	0	0	0	0	21	21	Pseudomonadota	Alphaproteobacteria	Hyphomicrobiales	Nitrobacteraceae	unclassified	unclassified
ASV_10905	0	0	0	0	0	0	0	0	0	0	0	0	0	0	0	0	20	0	0	0	0	20	Bacillota	Bacilli	Bacillales	Staphylococcaceae	Staphylococcus	Staphylococcus_xylosus
ASV_10906	0	0	0	0	0	0	0	0	0	0	0	0	0	0	0	0	0	20	0	0	0	20	Pseudomonadota	Betaproteobacteria	Burkholderiales	Comamonadaceae	Curvibacter	Curvibacter_sp.
ASV_10907	0	0	0	0	0	0	0	0	0	0	0	0	0	0	0	0	0	20	0	0	0	20	Pseudomonadota	Gammaproteobacteria	Moraxellales	Moraxellaceae	Acinetobacter	Acinetobacter_johnsonii
ASV_10908	0	0	0	0	0	0	0	0	0	0	0	0	0	0	0	0	0	0	20	0	0	20	Pseudomonadota	Betaproteobacteria	Burkholderiales	TRA3_20	unclassified	unclassified
ASV_10909	0	0	0	0	0	0	0	0	0	0	0	0	0	0	0	0	0	0	20	0	0	20	Pseudomonadota	Alphaproteobacteria	Hyphomonadales	Hyphomonadaceae	Hirschia	Hirschia_sp.
ASV_10910	0	0	0	0	0	0	0	0	0	0	0	0	0	0	0	0	0	0	20	0	0	20	Pseudomonadota	Alphaproteobacteria	Hyphomicrobiales	Methylobacteriaceae	Methylobacterium	Methylobacterium-Methylorubrum_aquaticum
ASV_10911	0	0	0	0	0	0	0	0	0	0	0	0	0	0	0	0	0	0	0	0	20	20	Bacillota	Clostridia	Eubacteriales	Lachnospiraceae	Blautia	Blautia_wexlerae
ASV_10912	0	0	0	0	0	0	0	0	0	0	0	0	0	0	0	0	0	0	0	0	20	20	Bacillota	Clostridia	Eubacteriales	Lachnospiraceae	Blautia	Blautia_wexlerae
ASV_10913	0	0	0	0	0	0	0	0	0	0	0	0	0	0	0	0	0	0	0	0	20	20	Acidobacteriota	Viciunclassifiedmibacteria	Subgroup 17	unclassified	unclassified	unclassified
ASV_11114	0	0	0	0	0	0	0	0	0	0	0	19	0	0	0	0	0	0	0	0	0	19	Bacillota	Bacilli	Lactobacillales	Enterococcaceae	Enterococcus	unclassified_g__Enterococcus
ASV_11163	0	0	0	0	0	0	0	0	0	0	0	0	0	0	0	0	19	0	0	0	0	19	Pseudomonadota	Gammaproteobacteria	Enterobacterales	Enterobacteriaceae	Escherichia	Escherichia-Shigella_sp.
ASV_11164	0	0	0	0	0	0	0	0	0	0	0	0	0	0	0	0	19	0	0	0	0	19	Pseudomonadota	Alphaproteobacteria	Hyphomicrobiales	Nitrobacteraceae	Tardiphaga	Tardiphaga_sp.
ASV_11166	0	0	0	0	0	0	0	0	0	0	0	0	0	0	0	0	0	0	19	0	0	19	Pseudomonadota	Gammaproteobacteria	Alteromonadales	Pseudoalteromonadaceae	Pseudoalteromonas	Pseudomonas_monteilii
ASV_11167	0	0	0	0	0	0	0	0	0	0	0	0	0	0	0	0	0	0	19	0	0	19	Pseudomonadota	Gammaproteobacteria	Moraxellales	Moraxellaceae	Acinetobacter	Acinetobacter_johnsonii
ASV_11168	0	0	0	0	0	0	0	0	0	0	0	0	0	0	0	0	0	0	19	0	0	19	Pseudomonadota	Betaproteobacteria	Burkholderiales	Comamonadaceae	Acidovorax	Acidovorax_sp.
ASV_11169	0	0	0	0	0	0	0	0	0	0	0	0	0	0	0	0	0	0	0	0	19	19	Bacillota	Bacilli	Bacillales	Bacillaceae	Robertmurraya	Bacillus_korlensis
ASV_11228	18	0	0	0	0	0	0	0	0	0	0	0	0	0	0	0	0	0	0	0	0	18	Bacillota	Bacillota	Bacillales	Bacillaceae	Bacillus	Bacillus_longiquaesitum
ASV_11299	0	0	0	0	0	0	0	0	0	0	0	0	0	0	0	0	8	0	0	0	0	8	Pseudomonadota	Alphaproteobacteria	Hyphomicrobiales	Methylobacteriaceae	Methylobacterium	Methylobacterium_currus
ASV_11421	0	0	0	0	0	0	0	0	0	0	0	0	0	0	18	0	0	0	0	0	0	18	Pseudomonadota	Betaproteobacteria	Burkholderiales	Comamonadaceae	Acidovorax	Acidovorax_sp.
ASV_11422	0	0	0	0	0	0	0	0	0	0	0	0	0	0	18	0	0	0	0	0	0	18	Pseudomonadota	Gammaproteobacteria	Moraxellales	Moraxellaceae	Acinetobacter	Acinetobacter_johnsonii
ASV_11423	0	0	0	0	0	0	0	0	0	0	0	0	0	0	0	0	18	0	0	0	0	18	Pseudomonadota	Gammaproteobacteria	Aeromonadales	Aeromonadaceae	Aeromonas	Aeromonas_hydrophila
ASV_11424	0	0	0	0	0	0	0	0	0	0	0	0	0	0	0	0	18	0	0	0	0	18	Pseudomonadota	Gammaproteobacteria	Moraxellales	Moraxellaceae	Acinetobacter	Acinetobacter_johnsonii
ASV_11425	0	0	0	0	0	0	0	0	0	0	0	0	0	0	0	0	18	0	0	0	0	18	Pseudomonadota	Gammaproteobacteria	Moraxellales	Moraxellaceae	Acinetobacter	Acinetobacter_lwoffii
ASV_11426	0	0	0	0	0	0	0	0	0	0	0	0	0	0	0	0	18	0	0	0	0	18	Pseudomonadota	Gammaproteobacteria	Pseudomonadales	Pseudomonadaceae	Pseudomonas	Pseudomonas_azotoformans
ASV_11431	0	0	0	0	0	0	0	0	0	0	0	0	0	0	0	0	0	0	0	0	18	18	Bacillota	Clostridia	Eubacteriales	Clostridiaceae	Clostridium	[Ruminococcus] torques group_sp.
ASV_11510	17	0	0	0	0	0	0	0	0	0	0	0	0	0	0	0	0	0	0	0	0	17	Pseudomonadota	Pseudomonadota	Chromatiales	Chromatiaceae	unclassified_f__Chromatiaceae	unclassified_f__Chromatiaceae
ASV_11519	0	0	0	0	0	0	0	0	0	0	0	0	0	0	0	0	0	10	0	0	0	10	Bacillota	Bacilli	Lactobacillales	Lactobacillaceae	Lactobacillus	Lactobacillus_crispatus
ASV_11520	0	0	17	0	0	0	0	0	0	0	0	0	0	0	0	0	0	0	0	0	0	17	Pseudomonadota	Betaproteobacteria	Burkholderiales	Burkholderiaceae	Ralstonia	Ralstonia_pickettii
ASV_11675	0	0	0	0	0	0	0	0	0	0	0	0	17	0	0	0	0	0	0	0	0	17	Pseudomonadota	Gammaproteobacteria	Alteromonadales	Pseudoalteromonadaceae	Pseudoalteromonas	unclassified_g__Pseudoalteromonas
ASV_11714	0	0	0	0	0	0	0	0	0	0	0	0	0	0	17	0	0	0	0	0	0	17	Pseudomonadota	Gammaproteobacteria	Xanthomonadales	Xanthomonadaceae	Stenotrophomonas	Stenotrophomonas_maltophilia
ASV_11715	0	0	0	0	0	0	0	0	0	0	0	0	0	0	0	0	0	0	0	17	0	17	Pseudomonadota	Alphaproteobacteria	Rhodobacterales	Roseobacteraceae	Rubellimicrobium	Rubellimicrobium_sp.
ASV_11716	0	0	0	0	0	0	0	0	0	0	0	0	0	0	0	0	0	0	0	17	0	17	Bacteroidota	Flavobacteriia	Flavobacteriales	Weeksellaceae	Kaistella	Chryseobacterium_anthropi
ASV_11717	0	0	0	0	0	0	0	0	0	0	0	0	0	0	0	0	0	0	0	0	17	17	Myxococcota	Polyangia	mle1_27	unclassified	unclassified	unclassified
ASV_11718	0	0	0	0	0	0	0	0	0	0	0	0	0	0	0	0	0	0	0	0	17	17	Pseudomonadota	Alphaproteobacteria	Caulobacterales	Caulobacteraceae	Brevundimonas	Brevundimonas_bullata
ASV_11719	0	0	0	0	0	0	0	0	0	0	0	0	0	0	0	0	0	0	0	0	17	17	Pseudomonadota	Alphaproteobacteria	Hyphomicrobiales	Phyllobacteriaceae	Phyllobacterium	Phyllobacterium_myrsinacearum
ASV_11796	16	0	0	0	0	0	0	0	0	0	0	0	0	0	0	0	0	0	0	0	0	16	Pseudomonadota	Pseudomonadota	Moraxellales	Moraxellaceae	Acinetobacter	Acinetobacter_sp._CIP_64.7
ASV_11913	0	0	0	16	0	0	0	0	0	0	0	0	0	0	0	0	0	0	0	0	0	16	Pseudomonadota	Betaproteobacteria	Neisseriales	Neisseriaceae	Uruburuella	Uruburuella_suis
ASV_11974	0	0	0	0	0	0	0	0	0	0	0	16	0	0	0	0	0	0	0	0	0	16	Pseudomonadota	Gammaproteobacteria	Alteromonadales	Pseudoalteromonadaceae	Pseudoalteromonas	Pseudoalteromonas_nigrifaciens
ASV_12016	0	0	0	0	0	0	0	0	0	0	0	0	0	0	16	0	0	0	0	0	0	16	Pseudomonadota	Betaproteobacteria	Burkholderiales	Oxalobacteraceae	Massilia	Massilia_sp.
ASV_12017	0	0	0	0	0	0	0	0	0	0	0	0	0	0	16	0	0	0	0	0	0	16	Pseudomonadota	Betaproteobacteria	Burkholderiales	Comamonadaceae	Aquabacterium	Aquabacterium_sp.
ASV_12018	0	0	0	0	0	0	0	0	0	0	0	0	0	0	0	0	16	0	0	0	0	16	Actinobacteriota	Actinobacteria	Micrococcales	Micrococcaceae	Micrococcus	Micrococcus_luteus
ASV_12019	0	0	0	0	0	0	0	0	0	0	0	0	0	0	0	0	16	0	0	0	0	16	Pseudomonadota	Betaproteobacteria	Burkholderiales	Oxalobacteraceae	Duganella	Duganella_sp.
ASV_12020	0	0	0	0	0	0	0	0	0	0	0	0	0	0	0	0	16	0	0	0	0	16	Pseudomonadota	Alphaproteobacteria	Hyphomicrobiales	Nitrobacteraceae	Bradyrhizobium	Bradyrhizobium_sp.
ASV_12021	0	0	0	0	0	0	0	0	0	0	0	0	0	0	0	0	16	0	0	0	0	16	Pseudomonadota	Gammaproteobacteria	Xanthomonadales	Xanthomonadaceae	Stenotrophomonas	Stenotrophomonas_rhizophila
ASV_12022	0	0	0	0	0	0	0	0	0	0	0	0	0	0	0	0	0	16	0	0	0	16	Pseudomonadota	Alphaproteobacteria	Rhodospirillales	Rhodospirillaceae	Elstera	Elstera_sp.
ASV_12023	0	0	0	0	0	0	0	0	0	0	0	0	0	0	0	0	0	0	0	16	0	16	Pseudomonadota	Alphaproteobacteria	Sphingomonadales	Sphingomonadaceae	Sphingomonas	Sphingomonas_astaxanthinifaciens
ASV_12024	0	0	0	0	0	0	0	0	0	0	0	0	0	0	0	0	0	0	0	0	16	16	Pseudomonadota	Betaproteobacteria	Burkholderiales	Comamonadaceae	unclassified	unclassified
ASV_12025	0	0	0	0	0	0	0	0	0	0	0	0	0	0	0	0	0	0	0	0	16	16	Pseudomonadota	Gammaproteobacteria	Moraxellales	Moraxellaceae	Acinetobacter	Acinetobacter_johnsonii
ASV_12026	0	0	0	0	0	0	0	0	0	0	0	0	0	0	0	0	0	0	0	0	16	16	Pseudomonadota	Gammaproteobacteria	Moraxellales	Moraxellaceae	Acinetobacter	Acinetobacter_johnsonii
ASV_12027	0	0	0	0	0	0	0	0	0	0	0	0	0	0	0	0	0	0	0	0	16	16	Pseudomonadota	Gammaproteobacteria	Moraxellales	Moraxellaceae	Acinetobacter	Acinetobacter_johnsonii
ASV_12165	0	0	0	0	0	0	0	0	0	0	0	0	0	0	0	0	0	0	6	0	0	6	Pseudomonadota	Betaproteobacteria	Burkholderiales	Comamonadaceae	Pelomonas	Pelomonas_saccharophila
ASV_12322	0	0	0	0	0	0	0	0	0	0	0	0	0	0	15	0	0	0	0	0	0	15	Pseudomonadota	Alphaproteobacteria	Sphingomonadales	Sphingomonadaceae	Sphingomonas	Sphingomonas_echinoides
ASV_12324	0	0	0	0	0	0	0	0	0	0	0	0	0	0	0	0	0	15	0	0	0	15	Pseudomonadota	Alphaproteobacteria	Sphingomonadales	Sphingomonadaceae	Novosphingobium	Novosphingobium_sp.
ASV_12325	0	0	0	0	0	0	0	0	0	0	0	0	0	0	0	0	0	15	0	0	0	15	Deinococcota	Deinococci	Deinococcales	Trueperaceae	Truepera	Truepera_sp.
ASV_12326	0	0	0	0	0	0	0	0	0	0	0	0	0	0	0	0	0	15	0	0	0	15	Pseudomonadota	Gammaproteobacteria	Aeromonadales	Aeromonadaceae	Tolumonas	Tolumonas_sp.
ASV_12327	0	0	0	0	0	0	0	0	0	0	0	0	0	0	0	0	0	0	15	0	0	15	Pseudomonadota	Alphaproteobacteria	Acetobacterales	Acetobacteraceae	Acidisoma	Acidisoma_sp.
ASV_12328	0	0	0	0	0	0	0	0	0	0	0	0	0	0	0	0	0	0	0	0	15	15	Bacillota	Clostridia	Eubacteriales	Lachnospiraceae	Blautia	Blautia_sp.
ASV_12430	14	0	0	0	0	0	0	0	0	0	0	0	0	0	0	0	0	0	0	0	0	14	Pseudomonadota	Pseudomonadota	Burkholderiales	Oxalobacteraceae	Massilia	Massilia_aurea
ASV_12555	0	0	0	14	0	0	0	0	0	0	0	0	0	0	0	0	0	0	0	0	0	14	Pseudomonadota	Gammaproteobacteria	Enterobacterales	Enterobacteriaceae	Enterobacter	Enterobacter_cloacae
ASV_12612	0	0	0	0	0	0	0	0	0	0	0	0	14	0	0	0	0	0	0	0	0	14	Pseudomonadota	Betaproteobacteria	Burkholderiales	Comamonadaceae	Brachymonas	Brachymonas_denitrificans
ASV_12673	0	0	0	0	0	0	0	0	0	0	0	0	0	0	14	0	0	0	0	0	0	14	Pseudomonadota	Betaproteobacteria	Burkholderiales	Sphaerotilaceae	Roseateles	Pelomonas_sp.
ASV_12675	0	0	0	0	0	0	0	0	0	0	0	0	0	0	0	0	0	14	0	0	0	14	Pseudomonadota	Alphaproteobacteria	Hyphomicrobiales	Methylobacteriaceae	Methylobacterium	Methylobacterium-Methylorubrum_hispanicum
ASV_12676	0	0	0	0	0	0	0	0	0	0	0	0	0	0	0	0	0	14	0	0	0	14	Verrucomicrobiota	Verrucomicrobiae	Verrucomicrobiales	Rubritaleaceae	Luteolibacter	Luteolibacter_sp.
ASV_12677	0	0	0	0	0	0	0	0	0	0	0	0	0	0	0	0	0	0	14	0	0	14	Pseudomonadota	Betaproteobacteria	Burkholderiales	Sphaerotilaceae	Roseateles	Pelomonas_sp.
ASV_12678	0	0	0	0	0	0	0	0	0	0	0	0	0	0	0	0	0	0	0	0	14	14	Pseudomonadota	Betaproteobacteria	Burkholderiales	Comamonadaceae	Comamounclassifieds	Comamonas_koreensis
ASV_12679	0	0	0	0	0	0	0	0	0	0	0	0	0	0	0	0	0	0	0	0	14	14	Bacillota	Clostridia	Eubacteriales	Lachnospiraceae	Blautia	Blautia_sp.
ASV_12680	0	0	0	0	0	0	0	0	0	0	0	0	0	0	0	0	0	0	0	0	14	14	Bacillota	Clostridia	Eubacteriales	Lachnospiraceae	Blautia	Blautia_sp.
ASV_12681	0	0	0	0	0	0	0	0	0	0	0	0	0	0	0	0	0	0	0	0	14	14	Pseudomonadota	Gammaproteobacteria	Moraxellales	Moraxellaceae	Acinetobacter	Acinetobacter_johnsonii
ASV_12754	13	0	0	0	0	0	0	0	0	0	0	0	0	0	0	0	0	0	0	0	0	13	Bacteroidota	Bacteroidota	Flavobacteriales	Weeksellaceae	Cloacibacterium	Cloacibacterium_caeni
ASV_12774	0	0	0	0	0	0	0	0	0	0	13	0	0	0	0	0	0	0	0	0	0	13	Pseudomonadota	Gammaproteobacteria	Pseudomonadales	Pseudomonadaceae	Pseudomonas	Pseudomonas_psychrotolerans
ASV_12926	0	0	0	0	0	0	0	0	0	0	0	0	0	0	0	0	0	0	7	0	0	7	Acidobacteriota	norank_Acidobacteriota	norank_p__Acidobacteriota	norank_p__Acidobacteriota	norank_p__Acidobacteriota	Acidobacteria_bacterium_WX27
ASV_12930	0	0	0	0	0	0	0	0	0	0	0	0	0	0	7	0	0	0	0	0	0	7	Pseudomonadota	Alphaproteobacteria	Hyphomicrobiales	Xanthobacteraceae	Aquabacter	Aquabacter_cavernae
ASV_12989	0	0	0	0	0	0	0	0	0	0	0	0	0	0	13	0	0	0	0	0	0	13	Pseudomonadota	Alphaproteobacteria	Hyphomicrobiales	Methylobacteriaceae	Methylobacterium	Methylobacterium-Methylorubrum_jeotgali
ASV_12991	0	0	0	0	0	0	0	0	0	0	0	0	0	0	0	0	13	0	0	0	0	13	unclassified	unclassified	unclassified	unclassified	unclassified	unclassified
ASV_12992	0	0	0	0	0	0	0	0	0	0	0	0	0	0	0	0	13	0	0	0	0	13	Pseudomonadota	Alphaproteobacteria	Hyphomicrobiales	Nitrobacteraceae	Rhodopseudomonas	RhodoPseudomonas_sp.
ASV_12994	0	0	0	0	0	0	0	0	0	0	0	0	0	0	0	0	0	13	0	0	0	13	Bacillota	Bacilli	Bacillales	Bacillaceae	Niallia	Bacillus_nealsonii
ASV_12995	0	0	0	0	0	0	0	0	0	0	0	0	0	0	0	0	0	13	0	0	0	13	Pseudomonadota	Betaproteobacteria	Burkholderiales	Sphaerotilaceae	Roseateles	Pelomonas_sp.
ASV_12996	0	0	0	0	0	0	0	0	0	0	0	0	0	0	0	0	0	13	0	0	0	13	Pseudomonadota	Gammaproteobacteria	Xanthomonadales	Xanthomonadaceae	Stenotrophomonas	Stenotrophomonas_maltophilia
ASV_12997	0	0	0	0	0	0	0	0	0	0	0	0	0	0	0	0	0	0	13	0	0	13	unclassified	unclassified	unclassified	unclassified	unclassified	unclassified
ASV_12998	0	0	0	0	0	0	0	0	0	0	0	0	0	0	0	0	0	0	13	0	0	13	Pseudomonadota	Alphaproteobacteria	Hyphomicrobiales	Nitrobacteraceae	Tardiphaga	Tardiphaga_sp.
ASV_12999	0	0	0	0	0	0	0	0	0	0	0	0	0	0	0	0	0	0	13	0	0	13	Pseudomonadota	Alphaproteobacteria	Hyphomicrobiales	Nitrobacteraceae	Tardiphaga	Tardiphaga_sp.
ASV_13000	0	0	0	0	0	0	0	0	0	0	0	0	0	0	0	0	0	0	0	0	13	13	Planctomycetota	OM190	unclassified	unclassified	unclassified	unclassified
ASV_13349	0	0	0	0	0	0	0	0	0	0	0	0	0	0	12	0	0	0	0	0	0	12	Pseudomonadota	Betaproteobacteria	Burkholderiales	Comamonadaceae	Aquabacterium	Aquabacterium_sp.
ASV_13350	0	0	0	0	0	0	0	0	0	0	0	0	0	0	0	0	12	0	0	0	0	12	Pseudomonadota	Alphaproteobacteria	Sphingomonadales	Sphingomonadaceae	Novosphingobium	Novosphingobium_aromaticivorans
ASV_13351	0	0	0	0	0	0	0	0	0	0	0	0	0	0	0	0	12	0	0	0	0	12	Pseudomonadota	Betaproteobacteria	Burkholderiales	Sphaerotilaceae	Roseateles	Pelomonas_sp.
ASV_13352	0	0	0	0	0	0	0	0	0	0	0	0	0	0	0	0	12	0	0	0	0	12	Pseudomonadota	Alphaproteobacteria	Sphingomonadales	Sphingomonadaceae	Sphingomonas	Sphingomonas_echinoides
ASV_13354	0	0	0	0	0	0	0	0	0	0	0	0	0	0	0	0	0	12	0	0	0	12	Pseudomonadota	Gammaproteobacteria	Moraxellales	Moraxellaceae	Acinetobacter	Acinetobacter_johnsonii
ASV_13355	0	0	0	0	0	0	0	0	0	0	0	0	0	0	0	0	0	12	0	0	0	12	Pseudomonadota	Alphaproteobacteria	Hyphomicrobiales	Nitrobacteraceae	Tardiphaga	Tardiphaga_sp.
ASV_13356	0	0	0	0	0	0	0	0	0	0	0	0	0	0	0	0	0	0	12	0	0	12	Pseudomonadota	Betaproteobacteria	Burkholderiales	Sphaerotilaceae	Roseateles	Pelomonas_sp.
ASV_13357	0	0	0	0	0	0	0	0	0	0	0	0	0	0	0	0	0	0	0	12	0	12	Pseudomonadota	Alphaproteobacteria	Sphingomonadales	Sphingomonadaceae	Sphingomonas	Sphingomonas_sp.
ASV_13358	0	0	0	0	0	0	0	0	0	0	0	0	0	0	0	0	0	0	0	0	12	12	Bacillota	Clostridia	Eubacteriales	Lachnospiraceae	Blautia	Blautia_sp.
ASV_13359	0	0	0	0	0	0	0	0	0	0	0	0	0	0	0	0	0	0	0	0	12	12	Pseudomonadota	Alphaproteobacteria	Hyphomicrobiales	Devosiaceae	Devosia	Devosia_sp.
ASV_13360	0	0	0	0	0	0	0	0	0	0	0	0	0	0	0	0	0	0	0	0	12	12	Bacillota	Bacilli	Lactobacillales	Lactobacillaceae	Limosilactobacillus	Limosilactobacillus_sp.
ASV_13361	0	0	0	0	0	0	0	0	0	0	0	0	0	0	0	0	0	0	0	0	12	12	Actinobacteriota	Acidimicrobiia	Microtrichales	unclassified	unclassified	unclassified
ASV_13362	0	0	0	0	0	0	0	0	0	0	0	0	0	0	0	0	0	0	0	0	12	12	Pseudomonadota	Alphaproteobacteria	Hyphomicrobiales	Nitrobacteraceae	Tardiphaga	Tardiphaga_sp.
ASV_13363	0	0	0	0	0	0	0	0	0	0	0	0	0	0	0	0	0	0	0	0	12	12	Bacillota	Bacilli	Lactobacillales	Enterococcaceae	Enterococcus	Enterococcus_faecalis
ASV_13580	0	0	0	0	0	0	0	0	0	0	0	9	0	0	0	0	0	0	0	0	0	9	Candidatus_Saccharibacteria	norank_Candidatus_Saccharibacteria	norank_p__Candidatus_Saccharibacteria	norank_p__Candidatus_Saccharibacteria	norank_p__Candidatus_Saccharibacteria	Candidatus_Saccharibacteria_bacterium
ASV_13694	0	0	0	0	11	0	0	0	0	0	0	0	0	0	0	0	0	0	0	0	0	11	Deinococcota	Deinococci	Trueperales	Trueperaceae	Truepera	Truepera_radiovictrix
ASV_13702	0	0	0	0	0	0	0	0	0	0	0	11	0	0	0	0	0	0	0	0	0	11	Pseudomonadota	Alphaproteobacteria	Caulobacterales	Caulobacteraceae	Brevundimonas	Brevundimonas_pondensis
ASV_13766	0	0	0	0	0	0	0	0	0	0	0	0	0	0	11	0	0	0	0	0	0	11	Bacillota	Bacilli	Bacillales	Bacillaceae	Lysinibacillus	Lysinibacillus_boronitolerans
ASV_13767	0	0	0	0	0	0	0	0	0	0	0	0	0	0	11	0	0	0	0	0	0	11	Pseudomonadota	Betaproteobacteria	Burkholderiales	Sphaerotilaceae	Roseateles	Pelomonas_sp.
ASV_13768	0	0	0	0	0	0	0	0	0	0	0	0	0	0	11	0	0	0	0	0	0	11	Pseudomonadota	Betaproteobacteria	Burkholderiales	Sphaerotilaceae	Roseateles	Pelomonas_sp.
ASV_13769	0	0	0	0	0	0	0	0	0	0	0	0	0	0	0	0	11	0	0	0	0	11	Acidobacteriota	Blastocatellia	Blastocatellales	Blastocatellaceae	unclassified	unclassified
ASV_13770	0	0	0	0	0	0	0	0	0	0	0	0	0	0	0	0	11	0	0	0	0	11	Bacillota	Bacilli	Lactobacillales	Lactobacillaceae	Lactobacillus	Lactobacillus_iners
ASV_13771	0	0	0	0	0	0	0	0	0	0	0	0	0	0	0	0	11	0	0	0	0	11	unclassified	unclassified	unclassified	unclassified	unclassified	unclassified
ASV_13772	0	0	0	0	0	0	0	0	0	0	0	0	0	0	0	0	11	0	0	0	0	11	Pseudomonadota	Betaproteobacteria	Burkholderiales	Sphaerotilaceae	Roseateles	Pelomonas_sp.
ASV_13773	0	0	0	0	0	0	0	0	0	0	0	0	0	0	0	0	11	0	0	0	0	11	Pseudomonadota	Alphaproteobacteria	Hyphomicrobiales	Nitrobacteraceae	Tardiphaga	Tardiphaga_sp.
ASV_13774	0	0	0	0	0	0	0	0	0	0	0	0	0	0	0	0	11	0	0	0	0	11	Pseudomonadota	Alphaproteobacteria	Sphingomonadales	Sphingomonadaceae	Rhizorhapis	Rhizorhapis_sp.
ASV_13775	0	0	0	0	0	0	0	0	0	0	0	0	0	0	0	0	0	11	0	0	0	11	Pseudomonadota	Alphaproteobacteria	Hyphomicrobiales	Nitrobacteraceae	Tardiphaga	Tardiphaga_sp.
ASV_13776	0	0	0	0	0	0	0	0	0	0	0	0	0	0	0	0	0	11	0	0	0	11	Pseudomonadota	Alphaproteobacteria	Hyphomicrobiales	Nitrobacteraceae	Tardiphaga	Tardiphaga_sp.
ASV_13777	0	0	0	0	0	0	0	0	0	0	0	0	0	0	0	0	0	11	0	0	0	11	Pseudomonadota	Betaproteobacteria	Burkholderiales	Sphaerotilaceae	Roseateles	Pelomonas_sp.
ASV_13778	0	0	0	0	0	0	0	0	0	0	0	0	0	0	0	0	0	0	11	0	0	11	Pseudomonadota	Betaproteobacteria	Burkholderiales	Sphaerotilaceae	Roseateles	Pelomonas_sp.
ASV_13779	0	0	0	0	0	0	0	0	0	0	0	0	0	0	0	0	0	0	11	0	0	11	Pseudomonadota	Betaproteobacteria	Burkholderiales	Sphaerotilaceae	Roseateles	Pelomonas_sp.
ASV_14072	0	0	0	0	0	0	0	0	0	0	0	0	0	0	0	0	0	0	4	0	0	4	Bacillota	Bacilli	Lactobacillales	Lactobacillaceae	Lactobacillus	Lactobacillus_mulieris
ASV_14083	0	0	0	0	0	0	10	0	0	0	0	0	0	0	0	0	0	0	0	0	0	10	Pseudomonadota	Betaproteobacteria	Nitrosomonadales	Thiobacillaceae	Thiobacillus	Thiobacillus_thiophilus
ASV_14134	0	0	0	0	0	0	0	0	0	0	0	0	0	0	4	0	0	0	6	0	0	10	Cyanobacteria	Cyanobacteriia	Chloroplast	unclassified	unclassified	unclassified
ASV_14135	0	0	0	0	0	0	0	0	0	0	0	0	0	0	10	0	0	0	0	0	0	10	Pseudomonadota	Alphaproteobacteria	Sphingomonadales	Sphingomonadaceae	Sphingomonas	Sphingomonas_echinoides
ASV_14136	0	0	0	0	0	0	0	0	0	0	0	0	0	0	0	0	10	0	0	0	0	10	Pseudomonadota	Alphaproteobacteria	Sphingomonadales	Sphingomonadaceae	Sphingomonas	Sphingomonas_echinoides
ASV_14138	0	0	0	0	0	0	0	0	0	0	0	0	0	0	0	0	0	10	0	0	0	10	Actinobacteriota	Actinobacteria	Bifidobacteriales	Bifidobacteriaceae	Gardnerella	Gardnerella_vaginalis
ASV_14139	0	0	0	0	0	0	0	0	0	0	0	0	0	0	0	0	0	10	0	0	0	10	Bacillota	Bacilli	Lactobacillales	Lactobacillaceae	Lactobacillus	Lactobacillus_iners
ASV_14140	0	0	0	0	0	0	0	0	0	0	0	0	0	0	0	0	0	0	10	0	0	10	unclassified	unclassified	unclassified	unclassified	unclassified	unclassified
ASV_14141	0	0	0	0	0	0	0	0	0	0	0	0	0	0	0	0	0	0	10	0	0	10	Pseudomonadota	Alphaproteobacteria	Hyphomonadales	Hyphomonadaceae	Hirschia	Hirschia_sp.
ASV_14142	0	0	0	0	0	0	0	0	0	0	0	0	0	0	0	0	0	0	10	0	0	10	Bacillota	Bacilli	Lactobacillales	Lactobacillaceae	Lactobacillus	Lactobacillus_iners
ASV_14143	0	0	0	0	0	0	0	0	0	0	0	0	0	0	0	0	0	0	10	0	0	10	Pseudomonadota	Betaproteobacteria	Burkholderiales	Sphaerotilaceae	Roseateles	Pelomonas_sp.
ASV_14144	0	0	0	0	0	0	0	0	0	0	0	0	0	0	0	0	0	0	10	0	0	10	Pseudomonadota	Alphaproteobacteria	Sphingomonadales	Sphingomonadaceae	Sphingomonas	Sphingomonas_echinoides
ASV_14145	0	0	0	0	0	0	0	0	0	0	0	0	0	0	0	0	0	0	0	10	0	10	Bacillota	Bacilli	Lactobacillales	Carnobacteriaceae	Carnobacterium	Carnobacterium_sp.
ASV_14146	0	0	0	0	0	0	0	0	0	0	0	0	0	0	0	0	0	0	0	0	10	10	Pseudomonadota	Pseudomonadota	Rhodospirillales	Acetobacteraceae	Acidibrevibacterium	Acidibacter_sp.
ASV_14147	0	0	0	0	0	0	0	0	0	0	0	0	0	0	0	0	0	0	0	0	10	10	Pseudomonadota	Alphaproteobacteria	Hyphomicrobiales	Nitrobacteraceae	Tardiphaga	Tardiphaga_sp.
ASV_14379	0	0	0	9	0	0	0	0	0	0	0	0	0	0	0	0	0	0	0	0	0	9	Pseudomonadota	Gammaproteobacteria	Alteromonadales	Alteromonadaceae	Alishewanella	unclassified_g__Alishewanella
ASV_14380	0	0	0	9	0	0	0	0	0	0	0	0	0	0	0	0	0	0	0	0	0	9	Pseudomonadota	Gammaproteobacteria	Alteromonadales	Pseudoalteromonadaceae	Pseudoalteromonas	Pseudoalteromonas_nigrifaciens
ASV_14460	0	0	0	0	0	0	0	0	0	0	0	9	0	0	0	0	0	0	0	0	0	9	Pseudomonadota	Alphaproteobacteria	Hyphomicrobiales	Boseaceae	Bosea	unclassified_g__Bosea
ASV_14525	0	0	0	0	0	0	0	0	0	0	0	0	0	0	9	0	0	0	0	0	0	9	unclassified	unclassified	unclassified	unclassified	unclassified	unclassified
ASV_14526	0	0	0	0	0	0	0	0	0	0	0	0	0	0	9	0	0	0	0	0	0	9	Pseudomonadota	Alphaproteobacteria	Hyphomicrobiales	Nitrobacteraceae	Bradyrhizobium	Bradyrhizobium_oligotrophicum
ASV_14527	0	0	0	0	0	0	0	0	0	0	0	0	0	0	9	0	0	0	0	0	0	9	Pseudomonadota	Betaproteobacteria	Burkholderiales	Sphaerotilaceae	Roseateles	Pelomonas_sp.
ASV_14530	0	0	0	0	0	0	0	0	0	0	0	0	0	0	0	0	9	0	0	0	0	9	unclassified	unclassified	unclassified	unclassified	unclassified	unclassified
ASV_14532	0	0	0	0	0	0	0	0	0	0	0	0	0	0	0	0	0	9	0	0	0	9	Pseudomonadota	Alphaproteobacteria	Rhodobacterales	Paracoccaceae	Paracoccus	Paracoccus_sp.
ASV_14533	0	0	0	0	0	0	0	0	0	0	0	0	0	0	0	0	0	9	0	0	0	9	Pseudomonadota	Alphaproteobacteria	Hyphomicrobiales	Nitrobacteraceae	Tardiphaga	Tardiphaga_sp.
ASV_14534	0	0	0	0	0	0	0	0	0	0	0	0	0	0	0	0	0	9	0	0	0	9	Pseudomonadota	Betaproteobacteria	Burkholderiales	Sphaerotilaceae	Roseateles	Pelomonas_sp.
ASV_14535	0	0	0	0	0	0	0	0	0	0	0	0	0	0	0	0	0	0	0	0	9	9	Pseudomonadota	Betaproteobacteria	Burkholderiales	Sphaerotilaceae	Roseateles	Pelomonas_sp.
ASV_14697	0	0	0	0	0	0	0	8	0	0	0	0	0	0	0	0	0	0	0	0	0	8	Actinomycetota	Actinomycetes	Mycobacteriales	Corynebacteriaceae	Corynebacterium	Corynebacterium_kroppenstedtii
ASV_14742	0	0	0	0	0	0	0	0	0	0	0	6	0	0	0	0	0	0	0	0	0	6	Candidatus_Saccharibacteria	norank_Candidatus_Saccharibacteria	norank_p__Candidatus_Saccharibacteria	norank_p__Candidatus_Saccharibacteria	norank_p__Candidatus_Saccharibacteria	Candidatus_Saccharibacteria_bacterium_TM7i
ASV_14842	0	0	0	8	0	0	0	0	0	0	0	0	0	0	0	0	0	0	0	0	0	8	Actinomycetota	Actinomycetes	Micrococcales	Brevibacteriaceae	Brevibacterium	unclassified_g__Brevibacterium
ASV_14927	0	0	0	0	8	0	0	0	0	0	0	0	0	0	0	0	0	0	0	0	0	8	Pseudomonadota	Betaproteobacteria	Burkholderiales	Comamonadaceae	Brachymonas	Brachymonas_denitrificans
ASV_14933	0	0	0	0	0	0	0	0	0	0	0	8	0	0	0	0	0	0	0	0	0	8	Actinomycetota	Actinomycetes	Mycobacteriales	Gordoniaceae	Gordonia	Gordonia_sp._852002-50395_SCH5434458
ASV_14936	0	0	0	0	0	0	0	0	0	0	0	0	0	0	5	0	0	0	0	0	0	5	Bacillota	Bacilli	Lactobacillales	Lactobacillaceae	Lactiplantibacillus	Lactiplantibacillus_pentosus
ASV_15020	0	0	0	0	0	0	0	0	0	0	0	0	0	0	8	0	0	0	0	0	0	8	Pseudomonadota	Alphaproteobacteria	Hyphomicrobiales	Pleomorphomonadaceae	unclassified	unclassified
ASV_15024	0	0	0	0	0	0	0	0	0	0	0	0	0	0	0	0	8	0	0	0	0	8	Pseudomonadota	Betaproteobacteria	Burkholderiales	Sphaerotilaceae	Roseateles	Pelomonas_sp.
ASV_15026	0	0	0	0	0	0	0	0	0	0	0	0	0	0	0	0	0	0	0	0	8	8	Pseudomonadota	Alphaproteobacteria	Hyphomicrobiales	Nitrobacteraceae	Tardiphaga	Tardiphaga_sp.
ASV_15027	0	0	0	0	0	0	0	0	0	0	0	0	0	0	0	0	0	0	0	0	8	8	Bacillota	Clostridia	Eubacteriales	Peptostreptococcaceae	Romboutsia	Romboutsia_sp.
ASV_15135	7	0	0	0	0	0	0	0	0	0	0	0	0	0	0	0	0	0	0	0	0	7	Pseudomonadota	Pseudomonadota	Alteromonadales	Alteromonadaceae	Alishewanella	unclassified_g__Alishewanella
ASV_15392	0	0	0	0	0	0	0	0	0	0	0	7	0	0	0	0	0	0	0	0	0	7	Pseudomonadota	Alphaproteobacteria	Rhodospirillales	Acetobacteraceae	Roseomonas	unclassified_g__Roseomonas
ASV_15394	0	0	0	0	0	0	0	0	0	0	0	0	7	0	0	0	0	0	0	0	0	7	Pseudomonadota	Gammaproteobacteria	Pseudomonadales	Pseudomonadaceae	Pseudomonas	Pseudomonas_sp._MYb185
ASV_15459	0	0	0	0	0	0	0	0	0	0	0	0	0	0	7	0	0	0	0	0	0	7	Pseudomonadota	Betaproteobacteria	Burkholderiales	Sphaerotilaceae	Roseateles	Pelomonas_sp.
ASV_15465	0	0	0	0	0	0	0	0	0	0	0	0	0	0	0	0	0	0	7	0	0	7	Pseudomonadota	Betaproteobacteria	Burkholderiales	Rhodocyclaceae	Dechloromounclassifieds	Dechloromonas_sp.
ASV_15466	0	0	0	0	0	0	0	0	0	0	0	0	0	0	0	0	0	0	0	7	0	7	Pseudomonadota	Alphaproteobacteria	Hyphomicrobiales	Nitrobacteraceae	Tardiphaga	Tardiphaga_sp.
ASV_15467	0	0	0	0	0	0	0	0	0	0	0	0	0	0	0	0	0	0	0	0	7	7	Pseudomonadota	Gammaproteobacteria	Xanthomonadales	Rhodanobacteraceae	Ahniella	Ahniella_sp.
ASV_15468	0	0	0	0	0	0	0	0	0	0	0	0	0	0	0	0	0	0	0	0	7	7	Chloroflexi	Chloroflexia	Chloroflexales	Roseiflexaceae	unclassified	unclassified
ASV_15469	0	0	0	0	0	0	0	0	0	0	0	0	0	0	0	0	0	0	0	0	7	7	Actinobacteriota	Acidimicrobiia	Microtrichales	Ilumatobacteraceae	CL500_29 marine group	CL500-29 marine group_sp.
ASV_15470	0	0	0	0	0	0	0	0	0	0	0	0	0	0	0	0	0	0	0	0	7	7	Bacillota	Clostridia	Eubacteriales	Lachnospiraceae	Blautia	Blautia_wexlerae
ASV_15780	0	0	0	6	0	0	0	0	0	0	0	0	0	0	0	0	0	0	0	0	0	6	Pseudomonadota	Gammaproteobacteria	Alteromonadales	Pseudoalteromonadaceae	Pseudoalteromonas	unclassified_g__Pseudoalteromonas
ASV_15879	0	0	0	0	0	0	0	0	0	0	0	6	0	0	0	0	0	0	0	0	0	6	Bacillota	Bacilli	Lactobacillales	Carnobacteriaceae	Atopostipes	Atopostipes_suicloacalis
ASV_15944	0	0	0	0	0	0	0	0	0	0	0	0	0	0	6	0	0	0	0	0	0	6	unclassified	unclassified	unclassified	unclassified	unclassified	unclassified
ASV_15948	0	0	0	0	0	0	0	0	0	0	0	0	0	0	0	0	6	0	0	0	0	6	Pseudomonadota	Betaproteobacteria	Burkholderiales	Comamonadaceae	Leptothrix	Leptothrix_sp.
ASV_15949	0	0	0	0	0	0	0	0	0	0	0	0	0	0	0	0	6	0	0	0	0	6	Pseudomonadota	Alphaproteobacteria	Hyphomicrobiales	Nitrobacteraceae	Tardiphaga	Tardiphaga_sp.
ASV_15953	0	0	0	0	0	0	0	0	0	0	0	0	0	0	0	0	0	0	6	0	0	6	Bacillota	Bacilli	Lactobacillales	Lactobacillaceae	Lactobacillus	Lactobacillus_jensenii
ASV_15954	0	0	0	0	0	0	0	0	0	0	0	0	0	0	0	0	0	0	0	0	6	6	unclassified	unclassified	unclassified	unclassified	unclassified	unclassified
ASV_15955	0	0	0	0	0	0	0	0	0	0	0	0	0	0	0	0	0	0	0	0	6	6	Pseudomonadota	Betaproteobacteria	Burkholderiales	Rhodocyclaceae	Azospira	Azospira_oryzae
ASV_15956	0	0	0	0	0	0	0	0	0	0	0	0	0	0	0	0	0	0	0	0	6	6	Pseudomonadota	Betaproteobacteria	Burkholderiales	Sphaerotilaceae	Roseateles	Pelomonas_sp.
ASV_15957	0	0	0	0	0	0	0	0	0	0	0	0	0	0	0	0	0	0	0	0	6	6	Pseudomonadota	Betaproteobacteria	Burkholderiales	Sphaerotilaceae	Roseateles	Pelomonas_sp.
ASV_16074	5	0	0	0	0	0	0	0	0	0	0	0	0	0	0	0	0	0	0	0	0	5	Pseudomonadota	Pseudomonadota	Alteromonadales	Idiomarinaceae	Aliidiomarina	Aliidiomarina_maris
ASV_16104	0	0	0	0	0	0	0	5	0	0	0	0	0	0	0	0	0	0	0	0	0	5	Pseudomonadota	Gammaproteobacteria	Enterobacterales	Enterobacteriaceae	Escherichia	Escherichia_coli
ASV_16333	0	0	0	0	0	0	0	0	0	0	0	5	0	0	0	0	0	0	0	0	0	5	Pseudomonadota	Gammaproteobacteria	Alteromonadales	Pseudoalteromonadaceae	Pseudoalteromonas	Pseudoalteromonas_nigrifaciens
ASV_16405	0	0	0	0	0	0	0	0	0	0	0	0	0	0	5	0	0	0	0	0	0	5	Pseudomonadota	Betaproteobacteria	Burkholderiales	Sphaerotilaceae	Roseateles	Pelomonas_sp.
ASV_16406	0	0	0	0	0	0	0	0	0	0	0	0	0	0	0	0	5	0	0	0	0	5	Pseudomonadota	Alphaproteobacteria	Hyphomicrobiales	Methylobacteriaceae	Methylobacterium	Methylobacterium-Methylorubrum_populi
ASV_16408	0	0	0	0	0	0	0	0	0	0	0	0	0	0	0	0	0	5	0	0	0	5	Bacillota	Bacillota	Bacillales	Paenibacillaceae	Paenibacillus	Brevibacillus_brevis
ASV_16409	0	0	0	0	0	0	0	0	0	0	0	0	0	0	0	0	0	0	0	5	0	5	Pseudomonadota	Betaproteobacteria	Burkholderiales	Alcaligenaceae	Achromobacter	Achromobacter_sp.
ASV_16780	0	0	0	0	0	0	0	0	0	0	0	4	0	0	0	0	0	0	0	0	0	4	Actinomycetota	Actinomycetes	Micrococcales	Microbacteriaceae	Leucobacter	Leucobacter_aridicollis
ASV_16860	0	0	0	0	0	0	0	0	0	0	0	0	0	0	0	0	0	4	0	0	0	4	Bacteroidota	Flavobacteriia	Flavobacteriales	Flavobacteriaceae	Flavobacterium	Flavobacterium_hauense
ASV_16861	0	0	0	0	0	0	0	0	0	0	0	0	0	0	0	0	0	4	0	0	0	4	unclassified	unclassified	unclassified	unclassified	unclassified	unclassified
ASV_16862	0	0	0	0	0	0	0	0	0	0	0	0	0	0	0	0	0	0	4	0	0	4	unclassified	unclassified	unclassified	unclassified	unclassified	unclassified
ASV_16863	0	0	0	0	0	0	0	0	0	0	0	0	0	0	0	0	0	0	4	0	0	4	Pseudomonadota	Alphaproteobacteria	Hyphomicrobiales	Nitrobacteraceae	Tardiphaga	Tardiphaga_sp.
ASV_16965	3	0	0	0	0	0	0	0	0	0	0	0	0	0	0	0	0	0	0	0	0	3	Pseudomonadota	Pseudomonadota	Burkholderiales	Comamonadaceae	Pelomonas	Pelomonas_saccharophila
ASV_16968	0	0	3	0	0	0	0	0	0	0	0	0	0	0	0	0	0	0	0	0	0	3	Pseudomonadota	Gammaproteobacteria	Pseudomonadales	Pseudomonadaceae	Pseudomonas	Pseudomonas_sp._MYb185
ASV_17100	0	0	0	0	0	0	0	0	0	3	0	0	0	0	0	0	0	0	0	0	0	3	Pseudomonadota	Pseudomonadota	Rhodospirillales	Acetobacteraceae	norank_f__Acetobacteraceae	Acetobacteraceae_bacterium_GIMN_1.016
ASV_17214	0	0	0	0	0	0	0	0	0	0	0	3	0	0	0	0	0	0	0	0	0	3	Pseudomonadota	Gammaproteobacteria	Oceanospirillales	Halomonadaceae	Halomonas	Halomonas_sp._Soap_Lake_7
ASV_17287	0	0	0	0	0	0	0	0	0	0	0	0	0	0	3	0	0	0	0	0	0	3	unclassified	unclassified	unclassified	unclassified	unclassified	unclassified
ASV_17530	0	0	0	0	0	0	0	0	0	0	0	2	0	0	0	0	0	0	0	0	0	2	Pseudomonadota	Betaproteobacteria	Burkholderiales	Oxalobacteraceae	Massilia	Massilia_oculi
ASV_17590	0	0	0	0	0	0	0	0	0	0	0	0	0	2	0	0	0	0	0	0	0	2	Pseudomonadota	Gammaproteobacteria	Vibrionales	Vibrionaceae	Vibrio	Vibrio_metschnikovii
ASV_17603	0	0	0	0	0	0	0	0	0	0	0	0	0	0	0	0	0	0	0	0	2	2	Pseudomonadota	Alphaproteobacteria	Hyphomicrobiales	Nitrobacteraceae	Bradyrhizobium	Bradyrhizobium_sp.
