# Supplementary material for: Nasal Staphylococcus aureus carriage promotes depressive behaviour in mice via sex hormone degradation
Source: Nat Microbiol. 2025 Sep 22;10(10):2425–40. doi: 10.1038/s41564-025-02120-6 (PMC12488488; doi:10.1038/s41564-025-02120-6)
Supplement: Supplementary file 5 — Detailed OFT data. [file 41564_2025_2120_MOESM5_ESM.xlsx]

## Sheet: Fig 2b
		Total area				Center area							Corner area							Other area
ID	Group	Total distance (mm)	Total time (s)	Average speed (mm/s)	Immobility time(s)	Distance (mm)	Time (s)	Average speed (mm/s)	Number of entries	Latency (s)	Immobility time (s)	Enrichment score	Distance (mm)	Time (s)	Average speed (mm/s)	Number of entries	Latency (s)	Immobility time (s)	Enrichment score	Distance (mm)	Time (s)	Average speed (mm/s)	Number of entries	Latency (s)	Immobility time (s)	Enrichment score
DF1	Depression	12291.5	239.93	51.23	65.28	634.84	4.27	148.71	3	18.18	0	0.08	6255.32	171.99	36.37	19	9.91	56.54	2.87	5401.4	63.67	84.84	23	8.58	8.73	0.55
DF2	Depression	21258.6	237.13	89.65	36.79	2930.51	14.2	206.39	12	5.35	0	0.26	7612.3	128.8	59.1	30	2.95	28.53	2.17	10715.8	94.13	113.84	38	4.82	8.27	0.82
DF3	Depression	22467.8	239.92	93.65	26.12	1104.37	11.46	96.4	4	34.47	0	0.21	11582.1	91.37	126.76	38	5.4	1.58	0.79	9781.34	137.09	71.35	37	2.74	24.55	2.24
DF4	Depression	17152	239.92	71.49	29	788.49	10.68	73.81	2	18.18	1.6	0.2	6209.24	70.75	87.76	20	0.06	7.24	0.85	6465.31	113.58	56.92	19	1.66	16.1	2.47
DF5	Depression	24403.2	239.93	101.71	25.25	1597.05	7.02	227.44	8	8.91	0	0.13	12434.3	93.85	132.49	42	2.42	5.93	0.81	10371.9	139.05	74.59	38	4.29	19.32	2.29
DF6	Depression	19701.6	239.93	82.11	38	462.1	3.73	123.76	3	35.24	0	0.07	8774.57	134.79	65.1	33	3.24	24.93	2.25	10464.9	101.4	103.2	36	2.18	13.07	0.88
DF7	Depression	20003.5	239.92	83.38	42.59	1895.87	10.24	185.13	10	12.03	0	0.2	8705.63	83.49	104.27	29	1.63	9.11	1	6289.26	119.15	52.79	22	2.7	32.16	2.59
DF8	Depression	15602.5	239.91	65.03	46.05	474.88	2.48	191.64	2	7.43	0	0.04	7916.22	77.71	101.87	22	1.88	8.15	0.67	7211.37	159.73	45.15	21	3.28	37.9	2.63
DM1	Depression	19493.8	239.93	81.25	35.46	1024.22	6.4	159.99	6	17.43	0	0.11	7977.66	143.13	55.74	30	2.97	29.06	2.39	10492	90.39	116.07	35	3.77	6.4	0.78
DM2	Depression	22224.6	239.94	92.63	29.37	1517.24	8.56	177.14	7	2.42	0	0.16	10902.8	92.38	118.02	37	1.35	5.64	0.8	9804.63	138.99	70.54	31	3.75	23.73	2.27
DM3	Depression	19971.4	239.92	83.24	25.18	1506.88	7.47	201.64	9	2.74	0	0.14	5693.45	46.73	121.85	26	3.27	2.72	0.56	8378.5	148.67	56.36	22	5.4	21.93	3.23
DM4	Depression	18088.9	239.84	75.42	42.05	1237.12	4.95	250.17	6	58.35	0	0.09	8779.69	78.2	112.28	29	4.39	4.71	0.68	8072.11	156.7	51.51	23	5.29	37.34	2.58
DM5	Depression	19702.9	239.93	82.12	37.34	2628.42	19.2	136.91	8	22.96	0.53	0.34	8694.37	139.86	62.17	27	0.82	26.67	2.33	8380.08	80.87	103.62	33	13.62	10.14	0.7
DM6	Depression	19335.8	239.94	80.59	29.54	1112.78	6.94	160.28	5	37.1	0	0.13	10468.2	99.54	105.16	22	2.16	9.82	0.86	7754.86	133.45	58.11	20	3.76	19.72	2.18
DM7	Depression	17710	239.93	73.81	28.39	2044.65	11.7	174.74	9	1.62	0	0.22	6001.11	57.32	104.69	23	14.76	2.67	0.69	6217.48	112.24	55.39	16	16.9	15.22	2.44
DM8	Depression	12707.1	239.93	52.96	64.93	255.06	1.86	136.76	1	91.03	0	0.03	7094.19	182.6	38.85	19	2.43	62.53	3.05	5357.87	55.46	96.61	19	0.3	2.4	0.48
HF1	Health	18735.7	239.94	78.08	38.29	1475.82	9.57	154.21	6	14.31	0	0.18	8830.06	82.11	107.54	30	5.09	6.67	0.71	8429.84	148.26	56.86	25	2.95	31.62	2.42
HF2	Health	21125	239.93	88.05	24.05	2790.91	18.04	154.75	9	14.88	0	0.33	10717.3	107.98	99.26	39	1.23	12.41	0.93	7616.86	113.92	66.86	31	4.63	11.63	1.87
HF3	Health	14889.6	239.92	62.06	40.37	1220.68	10.38	117.59	4	101	1.88	0.2	4334.39	61	71.06	15	20.54	9.63	0.73	4922.31	104.93	46.91	13	26.81	20.01	2.28
HF4	Health	16644.9	240	69.35	47.66	1406.01	10.66	131.84	5	9.87	0	0.19	7675.41	156.52	49.04	23	2.67	38.4	2.61	7563.5	72.81	103.88	28	1.6	9.26	0.63
HF5	Health	27056.8	239.93	112.77	22.93	3440.67	15.74	218.65	15	25.1	0	0.28	11515.7	140.99	81.67	40	2.17	19.47	2.35	12100.4	83.2	145.44	52	1.37	3.47	0.72
HF6	Health	23366.9	239.93	97.39	28.54	1857.66	9.87	188.29	8	15.51	0	0.18	10601	144.99	73.11	35	0.58	24.81	2.42	10908.2	85.07	128.23	38	3.25	3.73	0.74
HF7	Health	24361.8	239.95	101.53	25.07	2943.65	17.36	169.54	11	3.21	0	0.32	10989.6	80.58	136.38	36	1.88	6.68	0.7	10428.5	142	73.44	29	0.28	18.39	2.32
HF8	Health	19095.1	239.93	79.59	36	2548.86	17.87	142.65	10	7.75	0	0.32	8349.26	146.33	57.06	25	1.88	29.6	2.44	8196.98	75.73	108.24	33	0.55	6.4	0.66
MF1	Health	20078.6	239.92	83.69	23.35	2464.89	14.37	171.59	12	17.63	0	0.27	7902.82	97.14	81.36	30	3.76	13.78	1.17	6189.23	94.85	65.25	22	4.56	8.77	2.06
MF2	Health	18902.4	239.91	78.79	27.05	2738.34	16.84	162.58	11	4.57	0	0.31	7683.4	72.49	105.99	30	4.25	3.19	0.63	8480.65	150.57	56.32	22	6.65	23.86	2.48
MF3	Health	19014.2	239.99	79.23	38.8	2335.75	14.42	162.01	9	33.34	0	0.27	9012.24	74.9	120.32	25	0.29	1.33	0.65	7666.25	150.67	50.88	20	2.94	37.46	2.46
MF4	Health	14172.3	239.93	59.07	42.93	1228.87	18.13	67.79	5	2.99	3.46	0.33	5668.19	124.46	45.54	19	5.12	26.93	2.08	7275.23	97.34	74.74	23	0.32	12.53	0.84
MF5	Health	25187.7	239.93	104.98	11.46	2421.25	16.8	144.1	7	31.49	0.52	0.31	11355.1	75.13	151.14	39	9.61	0.8	0.65	11411.5	148	77.11	33	1.35	10.14	2.41
MF6	Health	16120.3	239.99	67.17	28.54	1451.9	11.72	123.84	5	20.81	0.53	0.22	5209.75	59.28	87.89	18	0.81	4.26	0.71	5585.08	106.04	52.67	13	7.48	15.19	2.3
MF7	Health	18098	239.97	75.42	26.61	1698.15	13.59	125	4	100.56	0.53	0.25	7504.74	70.14	106.99	26	15.76	2.67	0.61	8895.11	156.24	56.93	25	1.09	23.41	2.57
MF8	Health	18751.8	239.93	78.16	38.51	1060.64	6.65	159.6	6	42.53	0	0.12	8968.57	82.75	108.38	32	4.58	10.94	0.72	8722.62	150.53	57.94	28	7.6	27.57	2.45

## Sheet: Fig 2e
		Total area				Center area							Corner area							Other area
ID	Group	Total distance (mm)	Total time (s)	Average speed (mm/s)	Immobility time(s)	Distance (mm)	Time (s)	Average speed (mm/s)	Number of entries	Latency (s)	Immobility time (s)	Enrichment score	Distance (mm)	Time (s)	Average speed (mm/s)	Number of entries	Latency (s)	Immobility time (s)	Enrichment score	Distance (mm)	Time (s)	Average speed (mm/s)	Number of entries	Latency (s)	Immobility time (s)	Enrichment score
Fcontrol1	Control	15178.8	239.93	63.26	55.99	802.73	5.33	150.64	6	64.86	0.53	0.1	7095.24	156.26	45.41	22	42.46	46.66	2.57	7280.8	78.34	92.94	29	41.39	8.8	0.68
Fcontrol10	Control	14547.6	239.95	60.63	40.02	1852.22	15.74	117.68	5	83.49	0.53	0.29	6260.89	149.56	41.86	18	10.7	33.35	2.42	6434.49	74.65	86.2	22	5.1	6.15	0.65
Fcontrol2	Control	13828.4	239.92	57.64	52.44	789.65	4.8	164.48	4	105.9	0	0.09	7039.48	145.07	48.53	17	0.57	33.6	2.4	5999.26	90.05	66.62	21	3.77	18.85	0.78
Fcontrol3	Control	19574.5	239.9	81.59	27.2	3389.87	24.27	139.7	14	21.14	0	0.44	7969.46	135.45	58.84	21	5.67	21.34	2.24	8215.12	80.18	102.46	33	12.07	5.86	0.69
Fcontrol4	Control	20934.3	239.9	87.26	21.59	2458.32	9.84	249.76	10	5.65	0	0.18	10163.1	161.46	62.94	30	13.11	17.86	2.62	8312.86	68.6	121.19	34	5.11	3.73	0.59
Fcontrol5	Control	10713.1	239.93	44.65	63.73	1317.39	9.6	137.23	4	108.57	0	0.18	6034.11	185.79	32.48	9	13.37	57.6	3.05	3361.65	44.53	75.48	11	11.77	6.13	0.39
Fcontrol6	Control	13816.6	239.91	57.59	57.06	1143.18	6.4	178.6	5	24.03	0.53	0.12	6191.75	133.63	46.33	19	10.16	36.53	2.21	6481.69	99.87	64.9	22	25.1	20	0.86
Fcontrol7	Control	21928.3	239.96	91.38	25.07	1675.06	7.99	209.57	7	31.48	0	0.15	10180.5	149.06	68.3	32	8.81	18.39	2.47	10072.7	82.9	121.5	35	3.21	6.67	0.72
Fcontrol8	Control	18576.3	239.88	77.44	26.13	2675.66	15.22	175.79	12	6.2	0	0.28	7781.17	131.87	59	27	1.93	15.19	2.14	8119.44	92.79	87.51	36	1.13	10.94	0.8
Fcontrol9	Control	17300.6	239.94	72.1	42.66	2445.04	20.54	119.06	10	36	2.13	0.38	7003.58	107.94	64.88	22	31.74	21.6	1.77	7852.01	111.46	70.44	28	35.2	18.93	0.97
FSA1	SA	17835.4	239.93	74.34	29.33	1944.33	13.07	148.78	8	17.09	0	0.24	6859.18	120.46	56.94	22	30.16	20.8	1.98	9031.9	106.4	84.88	29	15.76	8.53	0.92
FSA10	SA	16256.1	239.93	67.75	33.07	1958.22	10.14	193.17	8	45.99	0	0.18	8164.34	163.33	49.99	20	0.31	26.66	2.7	6133.59	66.46	92.29	27	35.24	6.4	0.58
FSA11	SA	13909.3	239.9	57.98	34.81	495.12	6.41	77.29	3	20.05	1.33	0.12	7620.52	153.98	49.49	16	24.85	25.48	2.55	5793.66	79.51	72.87	16	37.38	8	0.69
FSA12	SA	13428.8	239.88	55.98	37.72	706.2	3.74	188.97	4	67.3	0	0.07	6948.11	175.32	39.63	14	18.77	35.85	2.84	5774.5	60.82	94.94	17	15.57	1.87	0.53
FSA2	SA	13620.6	239.95	56.77	62.13	239.45	0.79	301.2	1	124.07	0	0.01	6454.42	151.63	42.57	21	31.54	47.46	2.46	6926.75	87.53	79.14	21	3.78	14.67	0.76
FSA3	SA	14986.1	239.97	62.45	46.65	1059.1	5.06	209.15	4	34.95	0	0.09	6591.31	129.32	50.97	19	4.55	23.99	2.14	7335.67	105.59	69.47	20	3.49	22.67	0.91
FSA4	SA	15956.6	239.96	66.5	45.85	415.09	2.93	141.48	2	3.21	0	0.05	8873.74	172.22	51.52	21	6.67	38.63	2.85	6667.78	64.8	102.89	23	0.27	7.22	0.56
FSA5	SA	15201.1	239.92	63.36	35.16	695.36	2.93	237	5	2.13	0	0.05	8556.26	178.92	47.82	17	3.47	32.26	2.9	5949.53	58.06	102.47	19	2.4	2.9	0.5
FSA6	SA	17570.2	239.92	73.23	26.39	1640.74	9.6	170.88	7	44.64	0	0.17	8396.77	149.46	56.18	22	3.58	19.73	2.47	7532.72	80.86	93.16	28	2.44	6.67	0.7
FSA7	SA	14810.6	239.96	61.72	50.97	1196.7	7.47	160.27	5	44.88	0	0.14	6951.4	146.47	47.46	17	5.09	34.99	2.42	6662.48	86.02	77.45	19	3.49	15.97	0.75
FSA8	SA	9651.38	239.99	40.22	67.49	706.5	6.94	101.87	3	20	0	0.13	4179.53	124.53	33.56	8	25.07	37.07	2.04	4765.36	108.53	43.91	9	20.28	30.42	0.94
FSA9	SA	17871.4	239.93	74.49	19.73	1604.07	9.87	162.59	7	6.44	0	0.18	7656.08	129.53	59.11	25	3.24	13.86	2.13	8611.3	100.53	85.66	29	2.18	5.86	0.87
Fsep1	SE	12079.1	239.92	50.35	74.39	931.17	5.33	174.64	6	46.18	0	0.1	6795.92	194.06	35.02	13	47.25	72.79	3.19	4352.01	40.53	107.37	18	45.38	1.6	0.35
Fsep10	SE	10441.4	239.89	43.53	61.87	1083.68	9.34	116.06	4	7.52	0	0.17	5283.24	136.92	38.59	11	9.65	35.21	2.27	4074.47	93.64	43.51	14	8.58	26.67	0.81
Fsep2	SE	15402.7	239.92	64.2	51.19	1421.91	8.8	161.55	6	64.93	0.53	0.16	7670.4	173.15	44.3	22	2.18	43.46	2.87	6288.49	55.84	112.62	25	6.99	6.13	0.48
Fsep3	SE	22058.5	239.9	91.95	20.51	3932.51	32.82	119.84	14	26.46	0	0.6	8239.78	120.62	68.31	26	3.79	15.99	2	9886.19	86.46	114.35	38	0.59	4.52	0.75
Fsep4	SE	18930	239.92	78.9	28.76	1782.28	8.53	208.94	10	8.52	0	0.16	8605.67	157.48	54.65	25	11.99	23.71	2.55	8542.04	73.91	115.57	35	7.45	5.05	0.64
Fsep5	SE	17865.9	239.92	74.46	30.92	2126.48	20.53	103.56	8	27.21	1.07	0.38	7881.93	126.32	62.39	24	4.55	19.19	2.07	7857.51	93.07	84.43	28	0.81	10.66	0.81
Fsep6	SE	12616.5	239.91	52.59	58.9	1002.05	4.8	208.72	5	4.08	0	0.09	7299.38	195.11	37.41	15	6.48	54.91	3.23	4315.13	40	107.89	19	2.48	4	0.35
Fsep7	SE	18095.3	239.92	75.42	30.65	1625.23	7.2	225.79	6	21.45	0	0.13	10255	178.32	57.51	21	0.29	26.12	2.95	6215.11	54.4	114.24	20	2.96	4.53	0.47
Fsep8	SE	18799.6	239.95	78.35	29.65	1051.13	13.26	79.3	6	94.01	2.44	0.24	9759.26	168.15	58.04	22	12.01	25.88	2.73	7989.24	58.54	136.48	27	9.35	1.33	0.51
Fsep9	SE	16306.3	239.93	67.96	28.08	1724.4	11.99	143.83	6	18.46	0	0.22	6804.99	128.34	53.02	20	3.52	16.32	2.12	7776.96	99.6	78.08	26	1.92	11.75	0.86
Fcontrol1n	Control	17040.5	239.92	71.02	39.46	1114.31	7.2	154.75	4	42.98	0	0.13	8077.84	148.78	54.29	22	13.65	34.93	2.44	7848.41	83.94	93.5	27	11.25	4.53	0.73
Fcontrol2n	Control	15322.4	239.92	63.86	45.09	655.22	3.47	189.04	3	105.12	0	0.06	6646.05	127.39	52.17	22	13.92	22.41	2.11	8021.13	109.07	73.54	24	6.72	22.68	0.94
Fcontrol3n	Control	17855	239.98	74.4	32.86	1859.84	18.4	101.09	8	29.08	2.92	0.33	7774.17	124.53	62.43	23	2.15	17.15	2.06	8220.94	97.06	84.7	30	0.28	12.79	0.84
Fcontrol4n	Control	7907.33	239.92	32.96	90.69	663.93	5.33	124.61	3	200.71	0	0.1	4704.73	193.74	24.28	8	9.91	79.76	3.14	2538.67	40.86	62.14	10	6.97	10.93	0.35
Fcontrol5n	Control	18539.1	239.92	77.27	29.6	1793.82	13.33	134.57	9	9.62	0	0.24	7348.05	137	53.64	22	19.76	25.06	2.25	9397.22	89.59	104.89	31	1.62	4.53	0.78
Fcontrol6n	Control	12704.6	239.92	52.95	54.47	1062.71	7.47	142.32	5	19.24	0.54	0.14	6253.59	138.37	45.2	18	7.78	31.24	2.24	5388.3	94.09	57.27	19	10.45	22.7	0.81
Fcontrol7n	Control	16647.6	239.92	69.39	43.19	1558.86	8.26	188.63	6	52.28	0	0.15	7913.62	158.66	49.88	22	26.68	32.53	2.63	7175.1	73	98.29	28	23.48	10.66	0.63
Fcontrol8n	Control	18189	239.91	75.82	27.48	1699.76	10.13	167.77	7	81.14	0	0.19	6884.69	124.86	55.14	21	5.39	16.54	2.02	9604.58	104.92	91.54	29	0.86	10.94	0.91
FSA1n	SA	20354.6	239.92	84.84	20	1245.83	5.11	243.76	6	87.84	0	0.09	10128.2	156.34	64.78	28	14.24	12.8	2.57	8980.62	78.47	114.45	32	1.91	7.2	0.68
FSA2n	SA	13606.5	239.93	56.71	42.13	0	0	0	0	239.93	0	0	7791.38	182.82	42.62	19	23.5	38.93	3.03	5815.1	57.11	101.83	19	17.37	3.2	0.49
FSA3n	SA	11926.6	239.89	49.72	52.25	1085.19	7.98	135.92	4	40.34	1.07	0.15	5790.55	142.16	40.73	11	1.94	36.77	2.35	5050.91	89.74	56.28	15	1.41	14.41	0.78
FSA4n	SA	12142.5	239.94	50.61	25.45	873.86	6.14	142.32	5	155.75	0	0.11	7567.8	194.32	38.95	9	2.43	23.85	3.15	3700.82	39.48	93.74	14	10.97	1.6	0.34
FSA5n	SA	16270.5	239.99	67.8	32.8	1137.85	5.33	213.29	5	27.47	0	0.1	7572.13	162.4	46.63	23	1.87	29.87	2.67	7560.58	72.26	104.63	28	0.01	2.93	0.63
FSA6n	SA	12488.9	239.98	52.04	56.27	675.28	2.93	230.16	3	154.68	0	0.05	6853.9	162.91	42.07	15	1.35	40.01	2.7	4959.71	74.14	66.9	18	17.08	16.26	0.64
FSA7n	SA	15042.5	239.92	62.7	33.93	1761.81	13.6	129.53	6	7.24	0.53	0.25	8077.15	171.27	47.16	18	10.97	27.8	2.83	5203.5	55.05	94.52	22	8.57	5.6	0.48
FSA8n	SA	16431.6	239.97	68.47	33.32	909.94	6.67	136.49	4	16.83	0	0.12	7384.25	136.51	54.09	24	0.56	24.25	2.26	8137.39	96.8	84.07	26	3.23	9.07	0.84
Fsep1n	SE	14191.3	239.92	59.15	41.86	690.56	7.46	92.51	4	29.13	0	0.14	6942.11	155.66	44.6	18	5.93	34.39	2.56	6558.65	76.8	85.4	22	1.66	7.46	0.67
Fsep2n	SE	11910	239.92	49.64	75.19	1090.39	6.13	177.82	3	78.47	0	0.11	5725.88	187.64	30.52	18	13.14	70.92	3.11	5093.73	46.15	110.37	20	11.8	4.27	0.4
Fsep3n	SE	18969.2	239.91	79.07	21.39	1308.83	6.13	213.66	6	0.04	0	0.11	9452.84	142.65	66.26	26	6.17	14.66	2.36	8207.55	91.13	90.06	32	0.84	6.73	0.79
Fsep4n	SE	11378.6	239.93	47.43	59.71	835.67	9.34	89.52	3	124.3	0	0.17	6136.51	175.13	35.04	16	13.09	50.92	2.9	4406.45	55.46	79.45	18	10.96	8.79	0.48
Fsep5n	SE	15829.4	239.99	65.96	33.86	839.4	5.6	149.9	5	42.4	0.53	0.1	7598.46	145.32	52.29	24	6.14	26.4	2.39	7391.57	89.07	82.99	26	1.87	6.93	0.77
Fsep6n	SE	11304.7	239.93	47.12	50.14	927.71	14.67	63.25	5	87.76	2.93	0.27	4510.38	121.26	37.2	12	9.09	27.47	2.01	5866.64	104	56.41	17	6.16	19.74	0.9
Fsep7n	SE	12536.7	239.93	52.25	43.75	1453.38	13.87	104.81	5	15.23	1.6	0.25	5633.17	132.34	42.56	17	6.43	22.67	2.19	5450.11	93.72	58.15	21	3.76	19.48	0.81
Fsep8n	SE	17256.8	239.89	71.94	19.47	2266	15.73	144.03	10	25.65	0	0.29	7145.15	140.35	50.91	24	0.85	14.14	2.28	7845.6	83.81	93.62	32	1.38	5.33	0.73

## Sheet: Fig 2g
		Total area				Center area							Corner area							Other area
ID	Group	Total distance (mm)	Total time (s)	Average speed (mm/s)	Immobility time(s)	Distance (mm)	Time (s)	Average speed (mm/s)	Number of entries	Latency (s)	Immobility time (s)	Enrichment score	Distance (mm)	Time (s)	Average speed (mm/s)	Number of entries	Latency (s)	Immobility time (s)	Enrichment score	Distance (mm)	Time (s)	Average speed (mm/s)	Number of entries	Latency (s)	Immobility time (s)	Enrichment score
Mcontrol1	Control	16545	239.92	68.96	34.71	2475.33	21.03	117.72	11	25.33	1.6	0.38	6235.28	124.91	49.92	24	9.19	18.63	2.08	7834.43	93.98	83.36	30	8.34	14.48	0.81
Mcontrol10	Control	8294	239.93	34.57	115.09	710.17	8.47	83.8	3	62.35	0	0.16	3119.76	141.34	22.07	15	5.22	80.1	2.31	4464.08	90.12	49.53	18	6.31	34.99	0.78
Mcontrol2	Control	16239.4	239.92	67.69	49.61	2265.98	16	141.67	11	53.92	0	0.29	6918.7	137.53	50.31	21	3.79	30.94	2.25	7054.73	86.4	81.65	28	2.72	18.67	0.75
Mcontrol3	Control	22712.5	239.91	94.67	38.37	2377.73	12.84	185.23	11	3.48	1.08	0.23	8838.32	134.34	65.79	32	8.03	30.9	2.26	11496.4	92.73	123.98	41	3.23	6.4	0.81
Mcontrol4	Control	15316.2	239.9	63.84	38.35	1851.26	14.15	130.84	8	3.79	1.2	0.25	6688.9	146.34	45.71	23	8.53	28.36	2.44	6776.03	79.41	85.33	27	3.19	8.79	0.69
Mcontrol5	Control	20147.8	239.98	83.96	39.58	2306.94	12.29	187.71	8	6.68	0.6	0.22	8380.72	128.37	65.28	26	0.01	24.37	2.12	9460.09	99.32	95.25	31	1.41	14.61	0.86
Mcontrol6	Control	12693	239.93	52.9	70.89	1440.96	9.07	158.93	8	0.56	0.54	0.17	5176.8	154.34	33.54	16	1.89	60.49	2.52	6075.25	76.52	79.4	21	1.36	9.86	0.66
Mcontrol7	Control	14431.8	239.98	60.14	54.96	1294.52	7.45	173.86	5	19.54	0	0.14	7499.62	174.13	43.07	19	7.54	48.55	2.92	5637.68	58.4	96.54	23	1.14	6.41	0.51
Mcontrol8	Control	18962.9	239.97	79.02	41.38	2793.06	16.68	167.47	14	22.12	0.53	0.3	6957	133.53	52.1	28	1.32	31.26	2.23	9212.89	89.76	102.64	35	2.52	9.59	0.77
Mcontrol9	Control	14398.4	234.86	61.31	49.55	1073.23	6.63	161.92	4	52.04	0	0.12	6954.39	150.86	46.1	20	12.64	39.83	2.55	6370.73	77.38	82.34	24	9.34	9.72	0.68
MSA1	SA	14463.6	239.92	60.29	67.14	1066.69	8.27	129.03	5	20.82	0.53	0.15	5996.7	140.19	42.77	24	8.29	50.34	2.29	7400.2	91.46	80.92	27	9.89	16.27	0.79
MSA10	SA	11833.8	239.92	49.32	82.93	481.45	5.33	90.26	3	26.42	0	0.1	5138.08	142.07	36.17	18	2.69	61.87	2.32	6214.29	92.52	67.16	20	6.43	21.06	0.8
MSA11	SA	17442.8	239.92	72.7	47.19	2297.26	12.53	183.29	11	2.71	0	0.23	6517.18	123.13	52.93	26	5.37	28	2.01	8628.39	104.26	82.76	31	1.64	19.19	0.9
MSA12	SA	16476.9	238.64	69.04	52.46	2114.13	14.46	146.21	11	5.9	0.6	0.26	6085.65	112.94	53.89	18	15.49	31.32	1.88	8277.09	111.25	74.4	28	3.75	20.54	0.97
MSA2	SA	13054	239.98	54.4	62.68	1208.49	6.12	197.56	6	53.08	0	0.11	6270.55	166.91	37.57	16	1.87	51.23	2.8	5574.94	66.95	83.27	20	0.81	11.45	0.59
MSA3	SA	14911.9	238.47	62.53	76.79	943.03	3.52	268.13	4	33.09	0	0.06	8125.54	184.8	43.97	21	2.1	70.99	3.08	5843.33	50.15	116.51	24	1.21	5.8	0.44
MSA4	SA	16524.6	239.92	68.88	53.59	369.1	2.4	153.92	2	87.25	0	0.04	8613.28	178.84	48.16	25	32.59	50.12	3	7542.22	58.68	128.53	27	28.85	3.48	0.51
MSA5	SA	16487	238.63	69.09	53.23	1841.19	9.85	186.99	9	17.32	0	0.18	7036.24	128.57	54.73	24	0.32	32.34	2.14	7609.56	100.21	75.94	29	2.72	20.89	0.87
MSA6	SA	10183.8	239.92	42.45	111.73	555.22	3.46	160.24	3	121.65	0	0.06	5088.77	173.26	29.37	12	45.12	98.93	2.83	4539.78	63.2	71.83	15	42.46	12.8	0.55
MSA7	SA	14245.7	240	59.36	73.82	760.45	5.32	142.83	3	13.34	0	0.1	7193.61	151.3	47.54	18	6.4	53.35	2.54	6291.66	83.37	75.47	21	5.08	20.48	0.73
MSA8	SA	10667	239.92	44.46	83.95	278.3	1.6	173.72	2	6.71	0	0.03	4306.69	148.47	29.01	18	8.04	67.06	2.48	6081.98	89.85	67.69	20	0.58	16.89	0.78
MSA9	SA	15514.4	239.9	64.67	69.76	770.57	4.27	180.34	4	1.39	0	0.08	6923.5	147.14	47.05	23	6.72	48.43	2.44	7820.26	88.48	88.38	27	0.06	21.33	0.77
Msep1	SE	12067.3	239.74	50.33	85.38	1284.31	12	107.05	4	99.23	0.8	0.22	5760.09	156.23	36.87	16	2.72	67.98	2.55	5022.93	71.52	70.23	19	1.65	16.6	0.62
Msep10	SE	8139.47	238.35	34.15	100.71	1148.83	19.58	58.67	6	1.97	3.64	0.36	2776.5	125.33	22.15	8	15.4	68.82	2.09	4214.15	93.44	45.1	14	1.41	28.26	0.81
Msep2	SE	19991.6	239.81	83.37	58.25	1061.96	4.8	221.29	8	5.1	0	0.09	9978.35	165.83	60.17	29	6.43	48.12	2.79	8951.3	69.18	129.39	37	2.7	10.13	0.61
Msep3	SE	7563.57	239.74	31.55	97.84	1640.55	29.59	55.44	7	7.78	6.93	0.53	2595.39	85.65	30.3	7	69.37	29.06	1.43	3327.61	124.5	26.73	13	7.52	61.85	1.08
Msep4	SE	14128.1	239.74	58.93	75.45	1640.15	10.66	153.8	6	9.92	0	0.19	6205.5	147.7	42.01	17	12.85	54.92	2.45	6282.48	81.38	77.2	22	12.32	20.53	0.71
Msep5	SE	13783.2	239.92	57.45	67.14	1254.77	9.59	130.78	6	22.43	0	0.18	5274.76	127.93	41.23	18	4.29	40.2	2.09	7253.63	102.4	70.84	23	2.69	26.93	0.89
Msep6	SE	23685.1	239.93	98.72	26.64	2382.95	9.88	241.17	11	16.42	0	0.18	10947.8	149.55	73.21	36	0.3	20.76	2.51	10354.3	80.5	128.63	41	4.29	5.88	0.7
Msep7	SE	19134	239.9	79.76	51.99	2441.33	12.37	197.31	10	27.76	0	0.22	8014.27	124.62	64.31	22	3.48	33.47	2.06	8678.34	102.91	84.33	26	2.68	18.52	0.89
Msep8	SE	11085.2	239.93	46.2	72.2	1378.18	9.92	138.92	5	17.69	0	0.18	4488.7	134.39	33.4	14	2.25	51.53	2.26	5218.35	95.62	54.57	15	6.66	20.67	0.84
Msep9	SE	9470.59	239.89	39.48	94.4	857.68	8.61	99.65	6	32.8	0	0.15	3291.2	107.73	30.55	13	61.12	46.37	1.8	5321.71	123.55	43.07	20	3.09	48.03	1.07
Mcontrol1n	Control	15441.4	239.92	64.36	34.67	1412.04	13.07	108.07	5	14.18	0.8	0.24	5986.19	104.72	57.16	20	7.25	14.67	1.72	8043.19	122.14	65.85	24	1.65	19.2	1.06
Mcontrol2n	Control	16633	239.92	69.33	40.27	2136.06	14.93	143.03	10	29.1	0	0.27	7371.86	143.99	51.2	21	3.5	29.07	2.38	7125.13	81	87.97	28	2.17	11.2	0.7
Mcontrol3n	Control	14432.4	239.92	60.15	37.86	502.19	2.93	171.16	2	82.68	0	0.05	6908.98	135.66	50.93	18	22.14	25.06	2.24	7021.21	101.33	69.29	20	16.54	12.8	0.88
Mcontrol4n	Control	15333.1	239.98	63.89	30.97	388.62	2.66	145.88	3	25.61	0	0.05	8186.56	164.55	49.75	20	2.95	23.48	2.67	6757.92	72.77	92.87	24	1.88	7.49	0.63
Mcontrol5n	Control	10979.1	239.92	45.76	59.2	1384.85	19.2	72.14	5	73.35	2.4	0.35	5061.92	140.26	36.09	13	54.15	42.67	2.3	4532.35	80.46	56.33	17	50.68	14.14	0.7
Mcontrol6n	Control	14368.7	239.91	59.89	36.54	894.44	9.34	95.77	5	74.7	0	0.17	6739.09	149.65	45.03	19	1.91	27.47	2.43	6735.16	80.92	83.23	24	0.31	9.07	0.7
Mcontrol7n	Control	10604.2	239.93	44.2	48.58	183.18	1.85	98.8	1	97.99	0	0.03	6563.79	182.75	35.92	12	31.49	39.21	3.02	3857.2	55.32	69.72	14	29.62	9.37	0.48
Mcontrol8n	Control	15877.9	239.98	66.16	20.65	1152.26	11.74	98.15	7	16.01	0	0.22	6960.37	132.38	52.58	21	3.21	13.98	2.15	7765.28	95.87	81	27	0.28	6.67	0.83
Msep1n	SE	20160.8	239.92	84.03	33.61	1735.02	8.27	209.8	9	1.11	0	0.15	9668.46	155.66	62.11	24	2.44	28.81	2.56	8757.31	75.99	115.24	32	0.58	4.8	0.66
Msep2n	SE	17186.7	239.93	71.63	50.4	689.75	2.4	287.15	3	88.86	0	0.04	8507.83	167.92	50.67	26	7	44.01	2.78	7989.15	69.6	114.78	29	5.12	6.4	0.6
Msep3n	SE	16700.9	239.91	69.61	31.73	522.95	4.8	109.02	3	43.23	0	0.09	9266.65	160.33	57.8	20	13.1	28.26	2.65	6911.27	74.79	92.41	23	10.43	3.47	0.65
Msep4n	SE	18958.1	239.92	79.02	20.35	1918.47	14.13	135.75	8	28.3	0.8	0.26	7575.16	122.77	61.7	19	9.63	15.29	1.99	9464.47	103.01	91.88	26	4.83	4.26	0.89
Msep5n	SE	9821.9	239.92	40.94	65.26	1211.31	20	60.57	3	40.05	1.87	0.37	2969.96	62.93	47.19	10	6.45	12.53	1.03	5640.64	156.99	35.93	14	2.71	50.86	1.36
Msep6n	SE	14292.8	239.91	59.58	38.41	1164.5	10.66	109.22	4	5.64	0.53	0.19	6108.12	137.34	44.47	17	11.77	30.14	2.27	7020.23	91.91	76.38	21	1.64	7.74	0.8
Msep7n	SE	15296.3	239.97	63.74	44.26	1631.16	16.55	98.58	7	58.67	0	0.3	5568.91	107.32	51.89	19	4.54	21.6	1.78	8096.25	116.1	69.74	22	10.94	22.65	1.01
Msep8n	SE	15946	239.89	66.47	33.39	2164.98	12.23	176.98	8	8.59	0	0.23	7350.55	160.37	45.83	21	2.99	28.06	2.6	6430.48	67.28	95.57	26	0.85	5.33	0.58
MSA1n	SA	14802.4	239.92	61.7	47.47	1368.37	5.87	233.16	5	38.43	0	0.11	7616.1	185.26	41.11	20	0.29	46.4	3.04	5817.96	48.8	119.22	23	3.49	1.07	0.42
MSA2n	SA	15341.3	239.93	63.94	48.28	1374.42	7.47	184.06	6	55.52	0	0.14	8066.19	177.06	45.56	23	0.86	41.35	2.93	5900.68	55.4	106.5	27	17.66	6.93	0.48
MSA3n	SA	15677.1	239.9	65.35	30.41	865.28	10.93	79.13	3	72.83	0.8	0.2	7011	139.45	50.27	22	4.03	21.34	2.31	7800.77	89.52	87.14	25	1.37	8.27	0.78
MSA4n	SA	9256.93	239.96	38.58	55.99	729.72	5.07	143.99	3	96.56	0	0.09	5337.9	165.57	32.24	10	5.36	40	2.68	3189.31	69.32	46.01	12	30.69	15.99	0.6
MSA5n	SA	11303.6	239.92	47.11	60.27	454.34	2.13	212.92	3	75.26	0	0.04	5170.75	151.39	34.15	15	5.4	50.93	2.49	5678.47	86.4	65.72	18	3.8	9.34	0.75
MSA6n	SA	13858.8	239.93	57.76	58.94	1372.03	8.27	165.92	5	38.68	0.53	0.15	6531.19	142.93	45.69	18	2.41	35.47	2.37	5955.6	88.73	67.12	22	0.01	22.94	0.77
MSA7n	SA	10480.2	239.91	43.68	58.66	741.45	7.73	95.86	4	54.99	0	0.14	5543.97	158.59	34.96	12	47.26	43.46	2.62	4194.77	73.59	57	15	45.39	15.2	0.64
MSA8n	SA	9988.68	239.91	41.64	46.36	176.86	0.8	220.23	2	63.5	0	0.01	5249.81	139.19	37.72	11	9.9	23.46	2.26	4562.02	99.92	45.66	14	8.3	22.91	0.86

## Sheet: Fig 5d
		Total area				Center area							Corner area							Other area
ID	Group	Total distance (mm)	Total time (s)	Average speed (mm/s)	Immobility time(s)	Distance (mm)	Time (s)	Average speed (mm/s)	Number of entries	Latency (s)	Immobility time (s)	Enrichment score	Distance (mm)	Time (s)	Average speed (mm/s)	Number of entries	Latency (s)	Immobility time (s)	Enrichment score	Distance (mm)	Time (s)	Average speed (mm/s)	Number of entries	Latency (s)	Immobility time (s)	Enrichment score
Fcontrol1	Control	13209.6	239.91	55.06	59.71	1453.26	9.34	155.63	6	32.61	0.53	0.17	6365.65	168.17	37.85	18	8.62	51.44	2.78	5390.66	62.39	86.4	21	4.89	7.73	0.54
Fcontrol2	Control	9491.57	239.96	39.55	75.44	782.37	7.2	108.67	4	130.93	0.54	0.13	4903.14	184.52	26.57	12	0.27	70.37	2.99	3806.07	48.24	78.9	14	2.4	4.53	0.42
Fcontrol3	Control	14122.8	239.92	58.86	43.46	2058.35	20.2	101.91	10	6.98	0	0.37	5741.51	126.4	45.42	16	11.25	28.53	2.08	6322.98	93.33	67.75	24	5.65	14.93	0.81
Fcontrol4	Control	12821.3	239.91	53.44	72.77	1122.73	6.4	175.51	5	39.51	0	0.12	5659.72	141.71	39.94	17	24.04	46.37	2.35	6038.83	91.8	65.78	21	26.71	26.4	0.79
Fcontrol5	Control	10127.5	239.93	42.21	85.6	879.96	4	219.99	5	23.21	0	0.07	5646.73	184.73	30.57	12	24.28	72.53	3.06	3600.86	51.2	70.33	14	18.14	13.07	0.44
Fcontrol6	Control	12228.4	239.96	50.96	49.95	874.68	5.6	156.2	3	48.83	0	0.1	7204.76	187.16	38.5	13	5.37	45.69	3.03	4148.97	47.2	87.9	16	4.3	4.26	0.41
Fcontrol7	Control	20742	239.99	86.43	24.8	2105.79	13.07	161.17	10	9.87	0	0.24	8549.63	115.73	73.88	27	25.07	9.87	1.9	10086.6	111.2	90.71	34	11.47	14.93	0.96
Fcontrol8	Control	5950.9	239.91	24.8	131.4	628.52	4.53	138.66	2	70.46	0	0.08	3935.34	221.52	17.77	6	74.46	130.6	3.67	1387.04	13.86	100.05	6	72.32	0.8	0.12
Fcontrol9	Control	13917.4	239.91	58.01	36	1192.62	11.46	104.06	6	2.72	0.53	0.21	6477.38	138.52	46.76	20	8.86	24.79	2.25	6247.43	89.93	69.47	25	2.19	10.67	0.78
FKO1	KO	20342.3	239.99	84.76	23.2	1870.82	12.2	153.35	14	2.67	0	0.22	8025.24	118.2	67.9	25	4.54	14.93	1.94	10446.2	109.59	95.32	35	2.41	8.27	0.95
FKO2	KO	13266.3	239.93	55.29	62.95	699.88	2.67	262.52	4	2.68	0	0.05	5919.03	137.4	43.08	16	5.61	44.03	2.27	6647.37	99.86	66.57	21	0.01	18.92	0.86
FKO3	KO	19434.2	239.92	81	27.2	2107.04	15.73	133.92	10	3.5	1.6	0.29	8492.04	141.52	60.01	22	11.23	22.41	2.32	8835.19	82.67	106.88	29	2.17	3.2	0.72
FKO4	KO	15715.4	239.91	65.5	46.93	1005.51	6.54	153.82	6	16.05	0	0.12	7390.68	156.31	47.28	20	17.12	36.53	2.59	7319.27	77.07	94.97	25	12.59	10.4	0.67
FKO5	KO	7211.17	239.92	30.06	106.59	456.31	4	114.08	2	109.38	0	0.07	4213.87	194.59	21.65	7	112.05	98.06	3.2	2540.98	41.33	61.48	8	102.71	8.53	0.36
FKO6	KO	16055	239.99	66.9	42.93	2221.71	14.4	154.28	9	20.27	0	0.26	6595.34	144	45.8	17	11.73	32	2.38	7238	81.59	88.72	25	9.07	10.93	0.71
FKO7	KO	18903	239.92	78.79	27.72	1612.19	10.4	155.06	9	2.44	0	0.19	8030.07	125.8	63.83	27	5.64	19.46	2.07	9260.8	103.73	89.28	34	2.17	8.27	0.9
FKO8	KO	13048.3	239.93	54.38	63.18	1424.47	9.33	152.6	5	1.61	0	0.17	6129.83	155.94	39.31	18	3.48	50.39	2.58	5494.02	74.65	73.6	20	3.21	12.79	0.65
FKO9	KO	19034.2	239.98	79.32	44.54	1561.68	9.86	158.31	7	9.87	0.53	0.18	8164.39	138.11	59.11	28	4	27.74	2.29	9308.13	92	101.17	32	2.67	16.26	0.8
FSA1	SA	13569.2	239.99	56.54	62.14	688.6	4.53	151.88	4	18.41	0	0.08	6249.91	149.06	41.93	17	8.01	52.27	2.45	6630.69	86.39	76.75	21	6.94	9.87	0.75
FSA2	SA	19770.2	239.98	82.38	32.81	1034.73	3.2	323.56	5	46.95	0	0.06	8409.28	143.99	58.4	27	0.55	24.81	2.38	10326.2	92.79	111.28	30	4.55	8	0.8
FSA3	SA	15479.6	238.84	64.81	48	752.83	3.74	201.35	4	3.52	0	0.07	7192.61	137.86	52.17	20	8.05	30.13	2.29	7534.2	97.24	77.48	25	1.65	17.87	0.85
FSA4	SA	15451.6	239.97	64.39	25.07	509.14	2.4	212.14	3	0.55	0	0.04	7594.46	143.23	53.02	16	13.88	18.14	2.32	7347.96	94.34	77.89	19	1.35	6.94	0.82
FSA5	SA	16315	239.97	67.99	44.83	1111.64	5.33	208.41	6	57.88	0	0.1	7394.12	131.39	56.28	22	33.09	21.86	2.13	7809.26	103.25	75.64	27	24.02	22.98	0.89
FSA6	SA	10278.8	239.93	42.84	81.06	359.32	2.4	149.72	2	7.5	0	0.04	6145.92	203.74	30.17	13	11.77	80	3.37	3773.53	33.79	111.67	15	6.97	1.07	0.29
FSA7	SA	18139.8	239.91	75.61	37.59	1777.48	10.14	175.33	7	42.25	0.8	0.18	8314.29	152.88	54.39	23	9.46	29.86	2.53	8047.99	76.89	104.67	29	8.12	6.93	0.67
FSA8	SA	7335.72	239.9	30.58	96.51	224.79	0.8	280.98	1	103.51	0	0.01	4515.5	152.85	29.54	7	18.98	58.92	2.48	2595.45	86.24	30.09	7	30.97	37.59	0.75
FSA9	SA	10973	239.99	45.72	67.99	1018.59	6.93	146.88	6	14.93	0	0.13	5111.23	164.53	31.07	12	20	58.13	2.7	4843.23	68.53	70.68	16	16.54	9.86	0.59
Fcontrol1n	Control	19707.5	239.92	82.14	28.54	2275.8	11.46	198.56	9	1.63	0	0.21	8637.39	143.39	60.24	26	7.76	20.27	2.35	8794.39	85.07	103.37	31	4.83	8.27	0.74
Fcontrol2n	Control	20984.7	239.92	87.47	26.97	3032.02	14.94	203	13	9.67	0	0.27	9108.58	141.45	64.4	25	0.33	15.78	2.34	8844.17	83.53	105.88	33	6.73	11.19	0.72
Fcontrol3n	Control	14277.4	239.98	59.5	46.62	672.65	5.32	126.34	4	11.74	0.8	0.1	7353.41	143.28	51.32	17	3.47	30.08	2.37	6251.33	91.37	68.42	19	12	15.74	0.79
Fcontrol4n	Control	19473.9	239.9	81.17	19.78	1609.03	10.42	154.34	8	55.79	0	0.19	8025.58	126.82	63.28	23	0.32	14.96	2.06	9839.3	102.66	95.84	31	5.12	4.82	0.89
Fcontrol5n	Control	11109.6	239.92	46.3	61.86	186.49	2.4	77.71	1	172.05	0	0.04	6227.95	174.05	35.78	15	6.99	53.6	2.86	4695.2	63.47	73.98	15	5.12	8.27	0.55
Fcontrol6n	Control	15385.4	239.92	64.13	47.46	1391.61	7.21	193.09	7	22.97	0	0.13	8118.75	175.59	46.24	21	12.84	40.52	2.91	5875.1	57.12	102.86	26	10.7	6.94	0.49
Fcontrol7n	Control	13733.7	239.9	57.25	39.46	563.35	4.53	124.25	2	123.77	0	0.08	7888.63	171.04	46.12	19	7.25	33.86	2.83	5281.67	64.33	82.1	19	3.52	5.6	0.56
Fcontrol8n	Control	13482	239.96	56.18	45.8	659.67	8.26	79.83	4	8.29	2.13	0.15	7250.16	168.23	43.1	16	2.42	33.27	2.73	5572.2	63.46	87.81	18	9.62	10.4	0.55
FKO1n	KO	12050.7	239.92	50.23	56.27	1874.94	19.2	97.66	7	10.7	3.47	0.35	5628.8	160.26	35.12	13	21.1	45.61	2.63	4546.95	60.47	75.2	19	1.1	7.2	0.52
FKO2n	KO	12118	239.91	50.51	50.65	962.98	6.93	138.88	5	29.94	0	0.13	5437.73	146.41	37.14	13	40.87	41.59	2.42	5717.34	86.57	66.04	19	20.87	9.06	0.75
FKO3n	KO	14321.1	240	59.67	38.68	1156.77	9.34	123.9	6	14.4	0	0.17	6750.27	150.93	44.72	15	1.34	34.14	2.5	6414.02	79.73	80.44	20	10.4	4.54	0.69
FKO4n	KO	18581.6	239.91	77.45	20.55	2178.06	12	181.55	11	4.05	0	0.22	8038.16	129.23	62.2	24	6.19	9.34	2.1	8365.38	98.68	84.77	33	2.99	11.22	0.85
FKO5n	KO	9693.63	239.92	40.4	68.53	132.96	4.47	29.77	1	235.52	1.87	0.08	6578.17	205.86	31.95	13	2.73	63.99	3.38	2982.52	29.59	100.78	13	0.06	2.67	0.26
FKO6n	KO	17655	239.92	73.59	32.8	1630.34	9.06	179.91	7	82.96	0	0.16	8502.37	160.89	52.85	23	2.43	29.34	2.66	7522.28	69.97	107.5	26	9.09	3.47	0.61
FKO7n	KO	13489.4	239.9	56.23	52.31	998.25	4.53	220.31	5	28.58	0	0.08	5781.31	127.64	45.29	15	17.11	28.83	2.11	6709.82	107.74	62.28	19	8.58	23.48	0.93
FKO8n	KO	20746.5	239.89	86.48	14.13	2433.06	11.99	202.87	11	20.6	0	0.22	9431.66	139.84	67.45	26	26.47	8.53	2.27	8881.81	88.06	100.86	32	13.13	5.6	0.76
FSA1n	SA	7799.28	239.92	32.51	101.6	836.87	11.47	72.99	2	81.1	2.93	0.21	4781.27	191.65	24.95	8	24.3	84.54	3.15	2181.13	36.8	59.26	8	3.77	14.13	0.32
FSA2n	SA	6481.49	239.99	27.01	116.29	223.95	1.6	139.89	1	208.53	0	0.03	3926.93	194.66	20.17	8	13.34	104.29	3.22	2330.61	43.73	53.3	9	11.21	12	0.38
FSA3n	SA	12755.6	239.92	53.17	52.51	1135.58	7.2	157.74	5	6.45	0	0.13	6154.9	158.37	38.86	17	9.11	42.66	2.62	5465.12	74.35	73.51	21	3.25	9.85	0.64
FSA4n	SA	6784.83	239.97	28.27	94.08	261.4	1.07	244.08	2	199.47	0	0.02	4762.88	199.99	23.82	6	28.8	77.29	3.24	1760.54	38.91	45.24	7	189.87	16.79	0.34
FSA5n	SA	10091.3	239.93	42.06	83.99	496.03	1.87	265.83	2	181.63	0	0.03	4519.05	143.73	31.44	13	0.83	56.79	2.36	5076.19	94.33	53.81	14	29.1	27.2	0.82
FSA6n	SA	16307.7	239.91	67.97	44.8	955.83	3.99	239.37	4	86.71	0	0.07	8592.58	175.19	49.05	22	20.84	38.68	2.9	6759.31	60.73	111.3	25	19.51	6.13	0.53
FSA7n	SA	1281.36	239.97	5.34	197.81	0	0	0	0	239.97	0	0	1281.36	239.97	5.34	0	239.97	197.81	3.97	0	0	0	0	239.97	0	0
FSA8n	SA	17853.9	239.95	74.41	34.13	831.07	4.03	206.17	4	41.39	0	0.07	7744.18	139.97	55.33	26	0.58	21.59	2.27	9278.62	95.96	96.7	30	8.31	12.54	0.83

## Sheet: Fig 5h
		Total area				Center area							Corner area							Other area
ID	Group	Total distance (mm)	Total time (s)	Average speed (mm/s)	Immobility time(s)	Distance (mm)	Time (s)	Average speed (mm/s)	Number of entries	Latency (s)	Immobility time (s)	Enrichment score	Distance (mm)	Time (s)	Average speed (mm/s)	Number of entries	Latency (s)	Immobility time (s)	Enrichment score	Distance (mm)	Time (s)	Average speed (mm/s)	Number of entries	Latency (s)	Immobility time (s)	Enrichment score
Mcontrol1	Control	12551.1	239.92	52.31	53.6	1694.76	21.06	80.45	5	57.9	2.93	0.39	4967.79	124.73	39.83	14	18.96	37.07	2.05	5888.54	94.13	62.56	19	9.1	13.6	0.82
Mcontrol2	Control	5843.89	239.91	24.36	131.99	783.77	12.26	63.91	2	8.34	2.93	0.22	2772.37	144.98	19.12	6	2.47	86.38	2.4	2287.76	82.67	27.67	6	6.74	42.67	0.72
Mcontrol3	Control	16829.9	239.91	70.15	34.69	1763.94	17.87	98.73	6	33.11	1.06	0.32	7890.6	144	54.79	23	4.04	24.55	2.38	7175.33	78.04	91.94	29	2.97	9.08	0.68
Mcontrol4	Control	19721.5	239.97	82.18	23.72	1158.45	4.54	255.34	6	42.68	0	0.08	9850.75	163.98	60.07	29	2.68	15.98	2.66	8712.29	71.45	121.94	33	5.88	7.74	0.62
Mcontrol5	Control	17552	239.98	73.14	45.59	1716.66	11.47	149.68	7	52.27	0	0.21	7271.51	134.33	54.13	24	4.27	32.8	2.22	8563.85	94.18	90.93	29	7.2	12.79	0.82
Mcontrol6	Control	7578.41	239.9	31.59	81	531.98	5.06	105.03	3	87.3	0	0.09	5118.45	206.04	24.84	7	1.12	76.47	3.41	1927.97	28.8	66.94	8	17.96	4.53	0.25
Mcontrol7	Control	12726.7	239.93	53.04	42.79	1454.7	10.16	143.12	7	0.01	0	0.19	5916.22	142.26	41.59	16	1.88	30.51	2.31	5355.78	87.51	61.2	21	0.54	12.29	0.76
Mcontrol8	Control	13040.8	239.92	54.35	45.26	1091.05	12.27	88.95	3	38.98	1.33	0.22	5579.24	119.13	46.83	16	6.98	19.66	1.96	6370.55	108.53	58.7	16	7.52	24.27	0.94
Mcontrol9	Control	14149.2	239.91	58.98	49.63	935.54	8.27	113.13	4	15.81	0	0.15	6618.18	145.9	45.36	19	3.28	32.84	2.41	6595.42	85.74	76.92	23	1.94	16.79	0.74
MKO1	KO	10865.7	239.93	45.29	54.12	1535.78	24.54	62.59	4	36.03	2.93	0.44	5019.3	145.6	34.47	12	12.03	38.92	2.41	4310.68	69.79	61.76	17	7.76	12.27	0.6
MKO2	KO	11182.9	239.91	46.61	64.37	398.42	2.13	186.79	2	41.15	0	0.04	5433.59	155.54	34.93	13	20.08	47.23	2.57	5350.9	82.24	65.06	15	18.74	17.14	0.71
MKO3	KO	14374.7	239.97	59.9	28.81	2427.13	22.6	107.39	10	13.33	0.53	0.42	5638.65	126.66	44.52	14	8.27	22.14	2.05	6308.96	90.71	69.55	23	6.93	6.14	0.78
MKO4	KO	11257.3	239.92	46.92	67.19	876.63	8.53	102.74	4	9.88	0	0.16	5495.27	160.26	34.29	12	11.75	56.26	2.63	4885.44	71.13	68.68	17	8.82	10.93	0.62
MKO5	KO	10555.5	239.98	43.98	65.32	1138	11.47	99.23	4	41.61	0.53	0.21	5063.01	153.58	32.97	14	12.28	48.25	2.54	4354.53	74.93	58.11	15	10.41	16.54	0.65
MKO6	KO	14147.8	239.91	58.97	45.37	1523.32	14.67	103.87	7	41.63	1.07	0.27	6664.31	147.34	45.23	15	6.7	32.03	2.44	5960.16	77.91	76.5	19	3.77	12.27	0.68
MKO7	KO	14136.1	239.96	58.91	37.6	1636.5	14.07	111.59	5	4.57	0	0.27	6054.5	133.98	45.19	19	16.34	22.41	2.17	6445.1	91.91	70.58	24	4.3	15.2	0.79
MKO8	KO	11834.5	239.99	49.31	70.13	719.18	3.73	192.66	3	69.61	0	0.07	5214.02	145.06	35.94	16	23.48	51.2	2.38	5901.33	91.2	64.71	18	17.88	18.93	0.79
MKO9	KO	10033.6	239.92	41.82	78.4	1006.69	9.6	104.87	4	5.88	1.07	0.18	3861.32	94.93	40.68	10	18.68	29.33	1.56	5165.58	135.4	38.15	14	12.54	48	1.17
MSA1	SA	5335.62	239.92	22.24	142.39	252.99	2.93	86.23	1	223.5	0	0.05	3043.48	191.13	15.92	8	17.64	123.46	3.14	2039.15	45.86	44.46	8	24.04	18.93	0.4
MSA2	SA	13477.9	239.99	56.16	50.94	658.76	4.53	145.33	4	10.94	0	0.08	7015.65	160	43.85	18	26.94	38.39	2.65	5803.46	75.46	76.91	21	8.81	12.54	0.65
MSA3	SA	11965.7	239.98	49.86	73.37	572.78	2.67	214.29	3	51.73	0	0.05	7005.13	191.99	36.49	14	4.27	66.44	3.18	4387.77	45.31	96.84	16	1.07	6.94	0.39
MSA4	SA	7388.85	239.9	30.8	66.42	540.15	5.33	101.25	2	206.86	0	0.1	5504.82	211.06	26.08	3	189.53	64.3	3.42	1343.89	23.5	57.18	6	185.26	2.12	0.2
MSA5	SA	12610	239.91	52.56	48.12	410.72	3.47	118.47	3	92.06	0	0.06	7140.65	177.77	40.17	17	0.33	41.46	2.94	5058.61	58.67	86.22	19	24.6	6.66	0.51
MSA6	SA	14222.2	239.91	59.28	50.61	1418.41	11.73	120.87	4	113.91	0	0.21	7438.47	167.14	44.5	16	25.38	44.21	2.77	5365.32	61.03	87.91	18	21.92	6.4	0.53
MSA7	SA	14154.3	239.97	58.98	38.65	1397.51	10.13	137.93	6	7.22	0	0.19	6489.25	145.37	44.64	18	12.55	23.72	2.36	6267.59	84.47	74.2	24	6.69	14.92	0.73
MSA8	SA	10892.8	239.92	45.4	57.34	470.62	2.4	195.94	2	141.63	0	0.04	5701.49	162.86	35.01	15	3.77	47.47	2.67	4720.67	74.66	63.23	15	8.04	9.87	0.65
MSA9	SA	14607.5	239.93	60.88	38.67	523.2	4.8	108.97	3	37.91	0	0.09	6262.37	123.19	50.83	16	13.37	25.6	2.04	7821.86	111.93	69.88	20	6.97	13.07	0.97
Mcontrol1n	Control	13769.6	239.99	57.38	43.2	1130.08	8.27	136.7	6	12.53	0	0.15	6077.56	137.07	44.34	14	18.67	31.74	2.25	6561.95	94.66	69.32	20	7.73	11.46	0.82
Mcontrol2n	Control	20281.1	239.98	84.51	35.46	2326.05	15.2	153.03	12	7.48	0.53	0.28	7644.14	136.47	56.02	27	13.61	27.45	2.26	10310.9	88.32	116.75	37	6.68	7.48	0.76
Mcontrol3n	Control	17241	239.91	71.87	28.27	2843.3	27.47	103.52	10	9.93	2.67	0.5	7238.55	122.7	58.99	16	5.67	16.54	2.03	7159.14	89.74	79.78	23	11.27	9.06	0.78
Mcontrol4n	Control	11143.4	239.96	46.44	46.14	879.67	13.84	63.56	3	15.23	2.65	0.26	5410.65	122	44.35	12	0.04	18.68	1.98	4853.04	104.12	46.61	14	0.57	24.82	0.9
Mcontrol5n	Control	13493.9	239.92	56.24	42.94	997.38	4.26	233.86	4	15.23	0	0.08	5772.25	129.54	44.56	17	3.23	29.6	2.13	6724.3	106.12	63.36	19	16.56	13.34	0.92
Mcontrol6n	Control	17373.5	239.92	72.41	37.6	1060.58	7.73	137.2	7	36.59	0	0.14	7880.34	137	57.52	24	6.73	25.06	2.27	8432.54	95.19	88.59	31	4.32	12.54	0.82
Mcontrol7n	Control	10069.2	239.97	41.96	71.83	655.55	7.47	87.82	2	175.88	1.07	0.14	6635.89	197.46	33.61	11	21.68	67.3	3.27	2777.74	35.05	79.26	14	20.62	3.46	0.3
Mcontrol8n	Control	13727.7	239.96	57.21	35.42	861.95	6.12	140.82	5	40.03	0	0.11	6931.1	152.64	45.41	14	4.56	22.09	2.47	5934.64	81.2	73.09	19	0.03	13.32	0.7
MKO1n	KO	19279.3	239.92	80.36	43.75	2240.52	23.2	96.58	9	65.66	4	0.42	7513.05	112.51	66.77	26	11	20.26	1.85	9525.75	104.21	91.41	34	8.86	19.48	0.9
MKO2n	KO	17396.1	239.92	72.51	33.08	2045.66	11.54	177.24	8	18.98	0	0.21	7161.11	136.99	52.27	24	6.98	21.61	2.27	8189.37	91.38	89.62	32	5.65	11.47	0.79
MKO3n	KO	2420.4	239.97	10.09	159.25	0	0	0	0	239.97	0	0	2420.4	239.97	10.09	0	239.97	159.25	3.97	0	0	0	0	239.97	0	0
MKO4n	KO	15715.1	239.97	65.49	34.95	533.71	1.86	286.8	4	16	0	0.03	9068.87	187.33	48.41	19	6.13	30.16	3.04	6112.56	50.78	120.38	23	5.07	4.79	0.44
MKO5n	KO	17353.4	239.92	72.33	41.88	2230.26	8	278.75	10	11.75	0	0.15	7352.68	144.66	50.83	23	15.75	29.87	2.38	7770.51	87.26	89.05	30	10.42	12	0.76
MKO6n	KO	11511.5	239.92	47.98	58.94	767.95	3.47	221.38	2	145.87	0	0.06	6703.12	180.73	37.09	14	2.41	49.61	2.99	4040.42	55.72	72.51	15	4.01	9.34	0.48
MKO7n	KO	8201.7	239.98	34.18	92.44	957.41	10.13	94.55	3	112.55	1.07	0.18	4356.44	166.13	26.22	10	11.21	66.29	2.75	2887.85	63.73	45.32	10	6.68	25.07	0.55
MKO8n	KO	12052.2	239.91	50.24	47.02	1093.39	12.53	87.3	4	82.99	1.07	0.23	5996.82	148.99	40.25	15	18.19	30.74	2.42	4961.99	78.39	63.3	19	15.25	15.2	0.68
MSA1n	SA	11968.3	239.93	49.88	51.73	781.41	4	195.36	5	91.77	0	0.07	5918.46	139.66	42.38	14	38.44	31.46	2.29	5268.47	96.27	54.73	17	26.18	20.27	0.83
MSA2n	SA	12220.7	239.92	50.94	64.82	766.43	6.13	124.97	5	41.65	0	0.11	5916.48	137.44	43.05	15	2.71	33.58	2.27	5537.82	96.35	57.48	19	28.85	31.23	0.83
MSA3n	SA	13637.2	239.96	56.83	55.16	973.9	6.13	158.85	5	83.9	0	0.11	6878.96	169.31	40.63	22	4.83	47.94	2.8	5784.37	64.52	89.65	26	3.77	7.22	0.56
MSA4n	SA	10909.5	239.88	45.48	62.32	649.55	2.68	242.73	3	27.57	0	0.05	6330.6	188.19	33.64	13	29.44	53.97	3.05	3929.38	49.02	80.16	15	27.03	8.35	0.42
MSA5n	SA	4260.94	239.92	17.76	153.52	0	0	0	0	239.92	0	0	3408.07	234.06	14.56	3	150.43	153.52	3.84	852.88	5.87	145.4	3	147.5	0	0.05
MSA6n	SA	7602.96	239.92	31.69	92.19	303.07	1.86	162.51	1	205.62	0	0.03	4880.76	183.66	26.57	8	3.49	72.45	3.04	2419.14	54.4	44.47	8	17.63	19.73	0.47
MSA7n	SA	12752.7	239.9	53.16	49.6	1454.72	6.66	218.33	6	19.26	0	0.12	7115.07	184.46	38.57	15	2.19	45.61	3.05	4182.91	48.77	85.76	18	0.6	3.99	0.42
MSA8n	SA	10577	239.9	44.09	51.85	688.95	5.86	117.55	5	145.11	0	0.11	5412.17	152.25	35.55	11	1.91	33.88	2.47	4475.85	81.79	54.72	15	2.71	17.97	0.71

## Sheet: Extended Data Fig. 6b
	Total area				Center area							Corner area							Other area
	Total distance (mm)	Total time (s)	Average speed (mm/s)	Immobility time(s)	Distance (mm)	Time (s)	Average speed (mm/s)	Number of entries	Latency (s)	Immobility time (s)	Enrichment score	Distance (mm)	Time (s)	Average speed (mm/s)	Number of entries	Latency (s)	Immobility time (s)	Enrichment score	Distance (mm)	Time (s)	Average speed (mm/s)	Number of entries	Latency (s)	Immobility time (s)	Enrichment score
Mcontrol1	20479.5	239.99	85.33	25.08	1569.52	10.66	147.17	13	28.27	0	0.2	8917.82	126.74	70.36	26	2.94	15.47	2.08	9992.16	102.59	97.4	36	2.14	9.61	0.89
Mcontrol2	11400.7	239.94	47.51	83.22	1005.15	4	251.29	5	53.61	0	0.07	6237.68	181.76	34.32	13	54.94	71.76	3.01	4157.85	54.18	76.74	17	53.34	11.46	0.47
Mcontrol3	20272.5	239.93	84.49	25.61	1673.59	7.47	224.19	6	5.39	0	0.14	9317.59	128.2	72.68	25	13.66	13.07	2.12	9281.35	104.27	89.01	29	4.33	12.54	0.9
Mcontrol4	6202.17	239.92	25.85	106.25	399.38	3.2	124.81	1	232.89	0	0.06	3668.71	182.85	20.06	7	19.77	84.08	2.96	2134.09	53.87	39.62	5	37.9	22.17	0.47
Mcontrol5	19460.8	239.93	81.11	23.47	2130.15	15.73	135.39	10	2.7	1.06	0.29	8792.26	145.52	60.42	26	4.3	18.14	2.39	8538.46	78.67	108.53	32	3.23	4.27	0.68
Mcontrol6	14639.5	239.92	61.02	50.93	800.75	4.8	166.69	5	76.05	0	0.09	7421.82	170.58	43.51	20	5.12	44	2.82	6416.96	64.54	99.43	24	3.78	6.93	0.56
Mcontrol7	14888	238.87	62.33	47.12	898.8	4.28	210.2	4	51.52	0	0.08	7830.56	155.94	50.22	22	4.05	32.71	2.59	6158.58	78.65	78.3	23	30.72	14.41	0.68
Mcontrol8	16692	239.95	69.57	21.86	1177.89	5.34	220.75	5	0.28	0	0.1	8596.96	151.2	56.86	21	1.88	17.06	2.45	6917.14	83.42	82.92	23	1.61	4.81	0.72
Msep1	13377.5	239.93	55.76	46.93	1336.51	14.33	93.24	8	24.58	0	0.26	6098.77	147.2	41.43	16	11.78	37.6	2.42	5942.25	78.4	75.8	23	9.92	9.33	0.68
Msep2	9157.33	239.92	38.17	99.19	468.69	1.86	251.45	3	99.51	0	0.03	4439.71	151.78	29.25	10	9.91	64.79	2.51	4248.93	86.27	49.25	14	8.57	34.39	0.75
Msep3	8236.61	239.96	34.33	98.4	829.18	3.73	222.18	4	83.21	0	0.07	4841.44	195.42	24.77	7	84.28	87.19	3.23	2565.99	40.8	62.88	9	78.14	11.2	0.35
Msep4	13058.1	239.92	54.43	50.7	1011.91	6.4	158.11	4	10.7	0	0.12	7570.79	185.38	40.84	15	11.5	45.64	3.01	4475.36	48.14	92.96	19	9.9	5.06	0.42
Msep5	19485.3	240	81.19	29.33	2398.71	12.8	187.45	11	17.87	0	0.23	8608.45	124	69.42	26	10.94	13.07	2.04	8478.24	103.2	82.16	35	3.2	16.26	0.89
Msep6	4768.06	239.92	19.87	156.26	628.52	4.53	138.66	2	130.46	0	0.08	3098.5	226.59	13.67	5	134.46	155.46	3.75	1041.04	8.8	118.28	5	132.32	0.8	0.08
Msep7	16020.9	239.93	66.77	57.53	167.08	0.8	209.11	1	121.89	0	0.01	7750.64	143.4	54.05	24	9.36	35.68	2.37	8103.15	95.73	84.65	25	5.89	21.85	0.83
Msep8	11873.8	239.94	49.49	61.86	764.78	5.07	150.96	3	85.64	0	0.09	6158.31	158.67	38.81	14	15.51	48.25	2.57	4950.74	76.2	64.97	18	9.64	13.61	0.66
MSA1	4765.81	239.93	19.86	141.8	159.91	1.07	149.87	1	169.38	0	0.02	2920.96	209.8	13.92	4	172.05	136.2	3.45	1684.94	29.06	57.98	5	162.71	5.6	0.25
MSA2	16929.1	240	70.54	45.6	1811.97	8.54	212.28	8	32.53	0	0.15	7691.31	161.87	47.52	21	0.27	36.8	2.68	7425.81	69.59	106.71	27	4	8.8	0.6
MSA3	20054.8	239.93	83.59	40	1444.44	5.06	285.53	7	45.9	0	0.09	9856.23	169.27	58.23	28	4.83	32.8	2.8	8754.14	65.61	133.44	33	3.76	7.2	0.57
MSA4	13235.1	239.91	55.17	54.1	148.16	0.53	277.98	1	92.85	0	0.01	6743.94	169.33	39.83	16	5.92	45.58	2.75	6343.05	70.05	90.55	18	4.32	8.52	0.61
MSA5	19594.7	239.93	81.67	23.99	1838.85	10.13	181.51	10	5.9	0	0.19	8340.9	131.2	63.58	27	1.64	15.72	2.15	9414.98	98.6	95.48	35	5.37	8.27	0.85
MSA6	13680.4	239.94	57.02	63.2	1424.47	9.33	152.6	5	61.61	0	0.17	6568.64	155.95	42.12	20	12.28	48.54	2.58	5687.34	74.65	76.18	23	9.61	14.66	0.65
MSA7	17278.7	239.93	72.02	40.79	1425.6	6.94	205.51	5	40.06	0	0.13	8730.5	168.97	51.67	23	16.85	34.93	2.8	7122.55	64.02	111.26	25	14.99	5.86	0.55
MSA8	8503.72	239.92	35.44	89.33	555.28	3.2	173.47	3	8.04	0	0.06	4161.39	135.38	30.74	6	15.78	49.59	2.19	3787.07	101.34	37.37	8	4.31	39.74	0.88

## Sheet: Fig. 6d female
		Total Area				Center Area										Corner Area										Other Area
ID	Group	Total Distance (mm)	Total Time (s)	Average Speed (mm/s)	Immobility Time (s)	Distance (mm)	Visit Time (s)	Average Speed (mm/s)	Entry Count	Latency (s)	Immobility Time (s)	Head Investigation Count	Head Investigation Time (s)	Head Investigation Latency (s)	Enrichment Score	Distance (mm)	Visit Time (s)	Average Speed (mm/s)	Entry Count	Latency (s)	Immobility Time (s)	Head Investigation Count	Head Investigation Time (s)	Head Investigation Latency (s)	Enrichment Score	Distance (mm)	Visit Time (s)	Average Speed (mm/s)	Entry Count	Latency (s)	Immobility Time (s)	Head Investigation Count	Head Investigation Time (s)	Head Investigation Latency (s)	Enrichment Score
Fcontrol1	Control	21953.6	239.86	91.53	30.13	1936.51	13.87	139.62	8	21.37	0.8	2	1.6	199.9	0.26	10370	142.93	72.56	30	23.5	25.33	9	11.94	153.43	2.42	9647.04	83.06	116.15	37	21.1	4	10	15.47	146.04	0.68
Fcontrol10	Control	25571.6	239.58	106.74	19.73	2549.02	9.58	265.97	12	11.95	0	0	0	231.58	0.18	10417.3	118.27	88.08	33	2.75	11.19	7	6.89	175.15	2.03	12605.3	111.73	112.82	41	5.55	8.54	10	6.82	143.02	0.93
Fcontrol11	Control	18878.5	239.91	78.69	24.56	2685.23	29.07	92.37	13	0.88	1.34	4	2.66	215.95	0.53	6282.06	102.25	61.44	21	5.42	13.9	1	0.53	282.63	1.68	9911.22	108.59	91.27	32	1.95	9.33	8	14.66	125.69	0.94
Fcontrol12	Control	18594.5	239.91	77.51	35.97	3173.52	36.65	86.59	10	20.62	4.01	3	2.14	174.75	0.68	7613.66	125.66	60.59	24	4.89	26.35	7	7.73	130.49	2.03	7807.36	77.6	100.61	29	1.7	5.61	7	9.65	222.49	0.67
Fcontrol2	Control	25578	239.93	106.61	10.95	4448.31	30.41	146.26	14	7.04	0.8	5	3.47	138.24	0.55	10067.1	113.64	88.59	28	2.5	5.61	5	4.53	133.18	1.88	11062.6	95.88	115.38	38	1.67	4.54	16	17.52	140.75	0.83
Fcontrol3	Control	17629.5	239.97	73.47	25.26	868.7	6.41	135.46	7	26.1	0	0	0	230.97	0.12	8665.12	139.46	62.13	22	3.84	19.16	8	11.71	130.51	2.38	8095.75	94.1	86.03	26	10.24	6.11	2	1.33	250.24	0.76
Fcontrol4	Control	24368.8	239.93	101.57	16.15	3133.12	20.4	153.55	15	27.98	0.53	1	0.81	235.69	0.38	7914.2	114.61	69.05	34	2.51	10.98	5	4.26	239.44	1.85	13321.5	104.92	126.97	47	1.67	4.64	6	4.87	177.83	0.91
Fcontrol5	Control	24081.7	239.19	100.68	12.54	4062.15	44.53	91.22	10	4.85	1.6	3	2.93	157.91	0.84	10300.5	105.86	97.3	27	0.31	8.27	8	9.4	166.38	1.81	9718.98	88.8	109.45	32	4.05	2.67	11	17.87	125.91	0.73
Fcontrol6	Control	22873	239.26	95.6	21.59	2762.53	25.88	106.74	13	6.78	2.93	2	1.08	126.52	0.48	8378.45	104.22	80.39	29	4.38	10.4	10	12.52	147.85	1.78	11732	109.16	107.48	40	5.98	8.26	12	20.57	130.91	0.92
Fcontrol7	Control	21128.5	239.93	88.06	24.15	3629.31	31.46	115.37	12	6.39	2.41	1	0.52	273.59	0.57	5967.98	88.7	67.28	22	1.66	13.99	9	9.21	123.59	1.46	11531.2	119.77	96.28	32	3.31	7.75	13	15.42	150.53	1.03
Fcontrol8	Control	20796	239.93	86.68	21.39	2157.58	13.87	155.5	8	16.12	0.53	2	1.09	135.57	0.26	8049.09	120.93	66.56	25	4.25	13.94	4	3.46	162.53	1.95	10589.4	105.13	100.73	32	3.19	6.92	4	4.52	181.74	0.91
Fcontrol9	Control	18329	239.52	76.52	26.67	3963.46	46.66	84.94	15	7.75	1.87	6	4.8	218.88	0.86	7267.08	105.26	69.04	18	10.42	14.13	5	6.13	132.15	1.75	7098.39	87.6	81.03	28	8.28	10.67	12	30.73	149.75	0.75
FKO1	KO	20697.9	239.13	86.56	35.6	2616.05	24.27	107.8	11	10.72	2.93	2	1.33	130.18	0.45	6891.39	87.07	79.15	24	5.65	15.6	9	10.13	122.45	1.45	11190.5	127.79	87.57	35	0.58	17.06	15	26.94	120.32	1.1
FKO10	KO	19600.4	239.91	81.7	23.49	1610.21	9.85	163.41	7	23.68	0	1	0.53	310.07	0.18	9452.44	138.51	68.24	26	2.74	16.54	6	7.18	120.3	2.3	8537.75	91.55	93.26	30	7.28	6.94	11	12.66	127.01	0.79
FKO11	KO	14206.3	239.18	59.4	34.42	2382.53	35.45	67.22	6	63.43	3.46	5	4.28	182.37	0.65	4668.37	91.35	51.11	16	1.13	16.26	10	10.94	165.26	1.52	7130.64	112.38	63.45	21	10.23	14.14	8	9.88	120.32	0.96
FKO12	KO	16974.1	239.86	70.77	40.85	2381.46	30.66	77.67	9	12.64	2.41	2	1.33	256.1	0.57	6924.41	121.62	56.94	27	8.36	28.71	11	12.43	147.3	1.99	7668.2	87.58	87.56	35	5.96	9.73	7	9.07	156.11	0.74
FKO2	KO	15846.8	239.92	66.05	52.69	1011.12	12	84.27	4	20.78	0	3	5.87	137.85	0.22	7448.06	146.57	50.82	17	0.65	40.14	9	15.65	168.11	2.43	7387.64	81.35	90.81	20	15.19	12.54	9	17.6	134.65	0.7
FKO3	KO	17393.8	239.59	72.6	27.73	2498.76	23.46	106.5	9	9.65	1.07	4	2.67	156.05	0.44	5918.72	85.4	69.31	23	2.18	8.8	6	15	120.31	1.43	8976.26	130.73	68.66	31	4.31	17.86	11	13.67	143.25	1.12
FKO4	KO	16100.9	239.82	67.14	27.24	2270.88	28.8	78.86	10	18.65	2.67	9	13.87	181.05	0.53	5350.17	67.47	79.3	20	3.8	4.8	3	2.12	123.55	1.14	8479.84	143.55	59.07	27	4.39	19.77	3	1.6	220.11	1.23
FKO5	KO	20764.4	239.19	86.81	28.6	3935.34	40.27	97.73	14	5.92	4.27	6	5.6	125.38	0.76	6195.83	78.53	78.9	24	2.72	9.67	11	16.6	144.05	1.33	10633.2	120.39	88.32	33	0.85	14.66	20	21.06	124.85	1.01
FKO6	KO	22407	239.03	93.74	21.51	2809.26	15.75	178.34	14	9.72	0	4	3.46	138.8	0.3	7664.1	110.22	69.53	25	0.6	15.11	8	4.53	183.72	1.9	11933.7	113.06	105.55	36	1.14	6.4	5	3.21	169.6	0.94
FKO7	KO	18158.7	239.91	75.69	32.08	1540.23	12.84	119.96	5	11.05	0	3	7.73	147.06	0.23	7513.97	137.9	54.49	25	5.19	26.75	4	3.21	197.72	2.27	9104.48	89.17	102.1	29	10.25	5.32	5	3.74	139.59	0.77
FKO8	KO	20297.7	239.91	84.61	25.5	2058.08	21.94	93.8	8	5.99	3.74	0	0	239.91	0.41	8578.38	134.68	63.69	30	11.05	14.83	2	1.07	143.45	2.17	9593.29	83.29	115.18	37	12.4	3.73	8	22.48	120.34	0.67
FKO9	KO	21369.5	239.46	89.24	22.66	3563.1	38.13	93.44	14	24.54	3.2	0	0	234.46	0.71	7422.14	97.26	76.31	22	15.47	16	7	5.07	138.67	1.64	10384.2	104.07	99.78	35	5.87	3.46	11	24	175.47	0.88
FSA1	SA	16100.4	239.32	67.28	44.26	1481.6	8.8	168.35	5	7.42	0	0	0	231.32	0.17	7207.88	142.86	50.45	13	2.95	33.33	3	2.4	287.14	2.43	7410.96	87.66	84.54	14	6.88	10.93	9	57.46	123.22	0.72
FSA10	SA	11825.8	239.38	49.4	57.37	629.34	6.92	90.88	2	172.5	0	2	1.34	193.83	0.13	5745.33	154.54	37.18	14	21.43	43.51	6	6.48	140.38	2.58	5451.08	77.92	69.96	16	9.16	13.86	10	12.54	127.3	0.67
FSA11	SA	13015.5	239.49	54.35	31.19	2057.15	30.66	67.1	7	96.34	2.94	8	9.1	135.01	0.6	4775.2	94.6	50.48	14	3.54	19.21	2	2.4	236.07	1.68	6183.11	114.23	54.13	19	11.54	9.04	8	18.92	136.6	0.91
FSA12	SA	12715.3	239.91	53	56.35	539.4	2.4	224.94	5	8.35	0	3	4.28	166.23	0.04	4456.13	106.41	41.88	13	30.62	23.78	3	2.16	185.53	1.72	7719.8	131.1	58.88	17	6.74	32.58	4	5.4	121.62	1.13
FSA2	SA	27463.7	239.92	114.47	22.12	1641.72	7.46	220.16	7	31.29	0	2	1.87	150.21	0.13	13402.9	155.49	86.2	39	3.29	15.19	6	6.07	120.84	2.58	12419.1	76.97	161.35	43	0.57	6.94	7	10.29	123.56	0.67
FSA3	SA	21760.5	239.6	90.82	18.58	3392.03	21.37	158.7	12	0.03	2.4	1	0.53	248.76	0.41	9359.17	129.7	72.16	27	4.75	14.58	5	3.75	168.75	2.27	9009.35	88.53	101.77	34	1.15	1.6	8	9.16	120.85	0.68
FSA4	SA	16954.2	239.92	70.67	44.08	2175.06	9.06	239.97	9	2.63	0	2	1.05	347.3	0.17	6470.04	129.54	49.95	21	3.69	30.06	6	7.73	192.36	2.09	8309.05	101.32	82.01	26	8.5	14.03	7	6.13	128.2	0.87
FSA5	SA	23670	239.86	98.68	28.53	1532.89	8	191.57	8	1.09	0	3	1.87	174.82	0.15	11145.4	132.72	83.98	31	2.16	18.4	13	14.2	132.82	2.29	10991.7	99.14	110.87	38	1.36	10.13	11	29.59	121.09	0.8
FSA6	SA	27396.3	239.92	114.19	14.74	3504.35	20.02	175.02	12	8.89	1.06	0	0	239.92	0.36	11684.5	132.91	87.91	35	3.56	10.94	12	11.75	140.89	2.2	12207.5	86.99	140.33	44	0.04	2.74	4	8.08	224.89	0.75
FSA7	SA	23003.3	239.61	96	24.94	1691.27	10.66	158.61	7	44.63	0.53	0	0	238.61	0.19	11714.8	158.98	73.69	32	19.84	20.84	5	4.28	138.76	2.63	9597.23	69.97	137.16	36	18.77	3.56	9	14.05	167.3	0.6
FSA8	SA	17468.7	239.92	72.81	32.47	853	5.32	160.34	4	105.83	0	1	0.53	251.83	0.1	8166.07	133.78	61.04	21	5.18	18.98	4	3.5	178.9	2.16	8449.64	100.82	83.81	26	1.91	13.49	12	14.83	120.31	0.87
FSA9	SA	16828.2	239.92	70.14	27.2	2403.9	23.2	103.63	9	0.56	1.87	4	4.53	148.83	0.42	5599.28	96.79	57.85	17	3.49	14.4	14	20.2	159.49	1.59	8825.06	119.93	73.59	25	1.36	10.93	13	27.86	129.9	1.04

## Sheet: Fig. 6d male
		Total Area				Center Area										Corner Area										Other Area
ID	Group	Total Distance (mm)	Total Time (s)	Average Speed (mm/s)	Immobility Time (s)	Distance (mm)	Visit Time (s)	Average Speed (mm/s)	Entry Count	Latency (s)	Immobility Time (s)	Head Investigation Count	Head Investigation Time (s)	Head Investigation Latency (s)	Enrichment Score	Distance (mm)	Visit Time (s)	Average Speed (mm/s)	Entry Count	Latency (s)	Immobility Time (s)	Head Investigation Count	Head Investigation Time (s)	Head Investigation Latency (s)	Enrichment Score	Distance (mm)	Visit Time (s)	Average Speed (mm/s)	Entry Count	Latency (s)	Immobility Time (s)	Head Investigation Count	Head Investigation Time (s)	Head Investigation Latency (s)	Enrichment Score
Mcontrol1	Control	18213	239.92	75.91	34.19	2083.34	28.26	73.72	9	18.95	5.07	3	2.67	137.35	0.52	7391.25	106	69.73	21	7.75	13.66	16	15.2	125.08	1.74	8738.44	105.66	82.7	29	4.81	15.47	11	14.39	139.75	0.92
Mcontrol10	Control	21487	239.52	89.71	16.29	3809.94	41.06	92.79	12	19.82	4.8	3	3.25	177.63	0.75	6499.03	86.34	75.27	23	8.62	6.95	7	9.2	196.62	1.44	11178	112.12	99.7	33	4.89	4.53	14	16.65	123.51	0.97
Mcontrol11	Control	14693	239.93	61.24	38.94	2477.95	36.28	68.31	10	13.15	5.86	3	2.4	160.35	0.66	5624.85	116.92	48.11	14	8.89	26.94	8	8.53	165.43	1.92	6590.18	86.73	75.99	24	1.37	6.13	4	3.48	172.08	0.75
Mcontrol12	Control	15718.1	239.93	65.51	32.6	2226.75	27.44	81.15	8	18.49	1.32	5	3.2	137.69	0.51	5977.9	105.9	56.45	20	8.37	17.09	9	10.36	148.9	1.71	7473.5	106.59	70.11	27	0.83	14.18	14	20.01	146.74	0.91
Mcontrol2	Control	14938.6	239.78	62.3	29.14	1581.73	27.19	58.16	6	46.62	0.53	7	10.66	157.56	0.5	6851.46	118.48	57.83	17	8.62	14.99	10	21.23	139.61	2.01	6505.42	94.11	69.13	22	5.96	13.61	9	9.6	129.94	0.79
Mcontrol3	Control	14411	239.39	60.2	40.71	2512.43	39.56	63.51	5	15.02	4.59	3	1.6	134.48	0.72	5907.92	116.14	50.87	15	8.35	25.43	11	9.6	152.48	1.92	5990.7	83.69	71.58	19	7.29	10.69	8	7.99	123.52	0.72
Mcontrol4	Control	17405.4	239.77	72.59	31.25	2562.08	32.09	79.84	13	3.25	6.41	1	0.53	145.29	0.6	5838.14	103.46	56.43	22	5.69	20	7	7.06	125.44	1.69	9005.21	104.22	86.41	35	2.18	4.84	9	10.37	136.9	0.89
Mcontrol5	Control	19143	239.99	79.77	37.87	1253.23	11.73	106.83	5	2.15	1.07	2	2.13	156.54	0.22	9915.25	142.87	69.4	22	9.08	27.47	6	8.53	132.01	2.42	7974.45	85.39	93.39	24	11.75	9.33	14	30.33	140.08	0.7
Mcontrol6	Control	19924.2	239.91	83.05	22.49	3004.92	22.59	133.05	15	33.41	0.54	2	1.34	221.29	0.41	9146.94	149.19	61.31	23	36.61	17.95	10	13.4	159.01	2.47	7772.38	68.13	114.08	33	31.28	4	10	8.28	149.96	0.59
Mcontrol7	Control	22294.4	239.56	93.06	34.64	3077.25	18.41	167.17	15	53.02	1.07	1	0.53	226.63	0.34	9989.83	135.11	73.94	24	14.75	21.06	10	9.89	153.67	2.28	9227.33	86.04	107.24	36	5.41	12.51	7	9.18	227.15	0.71
Mcontrol8	Control	14679.8	239.91	61.19	29.82	3715.45	61.32	60.59	9	6.48	11.51	1	0.53	120.3	1.13	6460.03	117.42	55.02	14	36.62	12.41	2	2.66	197.28	1.89	4504.37	61.17	73.64	18	35.57	5.9	9	9.08	124.62	0.53
Mcontrol9	Control	16958.8	239.13	70.92	34.87	1510.35	25.86	58.4	6	28.55	6.67	3	2.13	148.02	0.52	7493.13	111	67.51	21	6.95	21.8	10	10.73	125.62	2.02	7955.33	102.27	77.79	25	10.68	6.4	12	26.66	146.69	0.77
MKO1	KO	17694.3	239.79	73.79	35.4	1901.3	20.8	91.42	7	2.95	2.13	4	2.4	166.95	0.39	7289.5	113.39	64.29	22	5.88	23.93	5	6.67	135.48	1.91	8503.51	105.6	80.53	26	4.02	9.33	9	19.2	123.49	0.89
MKO10	KO	23898.8	239.38	99.84	14.68	5222.25	51.07	102.26	17	8.06	3.73	4	2.94	143.44	0.94	8014.04	89.94	89.11	25	5.93	9.88	10	6.42	140.76	1.51	10662.5	98.37	108.39	37	0.34	1.07	10	11.74	130.45	0.84
MKO11	KO	14603	239.93	60.86	40.36	1823.36	19.27	94.63	7	9.99	0	2	1.59	151.44	0.35	7122.74	152	46.86	17	3.06	31.87	3	2.95	246.25	2.5	5656.94	68.66	82.39	23	1.71	8.49	10	10.41	127.84	0.59
MKO12	KO	17444.2	239.93	72.71	24.04	2648.16	23.53	112.55	8	41.86	1.07	2	4.66	296.26	0.43	5990.96	108.96	54.98	19	16.51	16.25	3	2.69	189.98	1.76	8805.09	107.44	81.95	25	14.11	6.72	8	7.98	160.78	0.93
MKO2	KO	14225.4	239.86	59.31	51.31	1070.14	14.4	74.29	4	12.22	1.33	1	1.87	311.41	0.26	5805.17	109.65	52.94	18	4.22	24.81	10	16.15	122.04	1.84	7350.08	115.81	63.47	22	1.76	25.17	15	27.46	124.49	0.99
MKO3	KO	19644.5	239.92	81.88	29.44	1604.17	8.42	190.52	9	2.75	0.8	3	2.13	122.49	0.15	8404.83	139.65	60.19	25	5.69	19.77	5	4.8	170.22	2.3	9635.5	91.85	104.9	34	2.22	8.87	9	11.73	133.69	0.79
MKO4	KO	19151.2	239.92	79.82	26.56	2755.89	25.23	109.23	9	38.5	0.8	1	0.54	290.57	0.47	7316.76	102.02	71.72	24	1.95	10.95	9	9.82	136.1	1.65	9078.58	112.67	80.58	31	0.62	14.81	11	7.82	120.31	0.97
MKO5	KO	20252.3	239.99	84.39	27.46	4694.51	63.54	73.89	15	2.81	6.93	11	16.8	136.67	1.19	5684.52	70.39	80.75	19	3.87	9.87	12	11.81	152.14	1.18	9873.25	106.06	93.09	31	2.54	10.66	15	13.6	135.34	0.89
MKO6	KO	21973.1	239.41	91.78	22.17	2472.26	21.95	112.64	11	7.54	2.14	2	2.41	187.55	0.41	9316.83	109.9	84.78	30	8.87	11.47	13	14.69	120.27	1.89	10184	107.56	94.68	39	0.02	8.57	11	13.75	133.93	0.89
MKO7	KO	24760.9	239.92	103.2	18.58	3596.99	32.12	111.99	16	19.82	3.21	5	3.21	171	0.58	8587.83	111.5	77.02	33	2.97	11.23	7	10.81	129.4	1.83	12576.1	96.3	130.59	48	0.02	4.14	13	12.81	127.81	0.83
MKO8	KO	22496.2	239.92	93.77	24.55	3217.4	34.79	92.49	14	1.36	3.55	1	1.92	257.49	0.64	8128.79	112.68	72.14	30	8.62	17.52	5	3.99	157.96	1.82	11150	92.45	120.61	38	2.7	3.48	11	14.64	132.08	0.8
MKO9	KO	22568.4	239.86	94.09	18.94	3487.79	21.87	159.49	13	0.84	0	4	3.73	174.84	0.42	9757.78	126.8	76.95	25	1.91	15.21	7	6.93	138.64	2.18	9322.83	91.19	102.24	33	1.64	3.73	10	17.21	129.11	0.73
MSA1	SA	23382.4	239.79	97.51	25.59	2266.7	12.53	180.88	8	0.03	0.53	1	0.53	219.49	0.23	12144.4	155.46	78.12	28	1.1	20.26	10	12.14	157.9	2.61	8971.26	71.8	124.95	31	0.83	4.8	8	19.34	128.57	0.59
MSA10	SA	23723.2	239.92	98.88	10.19	3538.44	25.76	137.37	15	49.71	0	3	1.86	280.11	0.47	11080.1	137.65	80.49	23	17.7	6.46	8	7.22	212.09	2.28	9104.79	76.51	119	36	16.63	3.72	5	8.86	120.31	0.66
MSA11	SA	25151.8	239.68	104.94	11.44	2272.09	9.93	228.91	11	16.38	0	2	1.06	268.64	0.19	11834.8	136.5	86.7	35	7.84	8.79	4	3.46	161.26	2.33	11045	93.25	118.44	44	5.44	2.66	3	4.04	273.34	0.76
MSA12	SA	18396.1	239.93	76.67	42.33	2375.52	13.97	170.09	9	36.65	0	2	2.4	173.57	0.26	7849.42	151.52	51.8	24	1.17	32.86	5	5.06	140.66	2.44	8171.15	74.44	109.77	31	17.17	9.47	5	4.9	177.32	0.64
MSA2	SA	19103.2	239.91	79.63	34.18	1431.33	8.8	162.58	7	49.43	1.06	0	0	239.91	0.16	10284.2	171.03	60.13	20	11.3	29.12	5	6.71	138.77	2.83	7387.64	60.08	122.96	25	10.5	4	5	2.67	143.83	0.52
MSA3	SA	12817.4	239.13	53.6	52.69	2156.09	19.21	112.21	7	76.9	1.87	0	0	235.13	0.36	5392	133.37	40.43	15	0.58	35.87	5	3.54	215.18	2.24	5269.3	86.55	60.88	20	0.85	14.94	1	0.52	261.58	0.73
MSA4	SA	16555.5	239.91	69.01	42.09	808.67	4.8	168.3	4	58.77	0	0	0	239.91	0.09	8377.33	173.98	48.15	24	62.77	41.02	6	4.68	180.63	2.81	7369.5	61.13	120.55	27	56.64	1.07	2	1.09	302.63	0.53
MSA5	SA	24322.2	239.39	101.6	23.53	3640.63	20.53	177.29	13	33.2	0	4	5.33	178.54	0.39	10741.8	121.4	88.48	32	2.94	18.73	9	9.07	144.94	2.09	9939.76	97.46	101.99	39	2.14	4.8	12	14.47	127.27	0.79
MSA6	SA	15217.5	239.45	63.55	30.47	2081.49	30.14	69.05	6	16.61	5.07	2	2.67	247.14	0.55	5954.66	105.46	56.46	14	3.27	17.94	9	10.67	163.14	1.77	7181.32	103.85	69.15	18	5.94	7.46	6	5.08	160.47	0.89
MSA7	SA	19176	239.59	80.04	19.46	1670.53	10.42	160.3	7	19.55	0	3	4.27	236.22	0.19	9354.74	152.27	61.44	23	6.23	14.39	2	1.34	349.43	2.52	8150.78	76.9	105.99	29	5.42	5.07	3	2.39	135.31	0.66
MSA8	SA	15090	239.92	62.9	39.86	1015.46	5.57	182.38	5	71.7	0	0	0	239.92	0.1	8308.65	164.58	50.48	21	8.62	28.67	6	13.87	155.41	2.65	5765.9	69.77	82.64	26	6.49	11.19	13	9.14	126.22	0.6
MSA9	SA	20920.8	239.33	87.41	20.26	3019.89	22.13	136.47	11	9.9	0.53	1	1.07	177.77	0.42	8040.38	108.19	74.32	25	4.3	11.2	6	8	141.1	1.84	9860.48	109.01	90.45	32	4.83	8.53	14	21.6	127.5	0.91

## Sheet: Fig. 6h estradiol
	Total area				Center area							Corner area							Other area
	Total distance (mm)	Total time (s)	Average speed (mm/s)	Immobility time(s)	Distance (mm)	Time (s)	Average speed (mm/s)	Number of entries	Latency (s)	Immobility time (s)	Enrichment score	Distance (mm)	Time (s)	Average speed (mm/s)	Number of entries	Latency (s)	Immobility time (s)	Enrichment score	Distance (mm)	Time (s)	Average speed (mm/s)	Number of entries	Latency (s)	Immobility time (s)	Enrichment score
FSA1	18157	239.34	75.86	31.93	2142.93	18.4	116.44	8	28.42	2.67	0.38	8748.13	126.07	69.39	21	5.22	22.87	2.33	7265.93	94.87	76.59	26	2.29	6.4	0.67
FSA10	13465.9	239.13	56.31	56.25	1878.11	20.82	90.22	5	59.52	2.12	0.38	5378.23	136.85	39.3	17	0.86	42.1	2.29	6209.56	81.46	76.23	20	1.67	12.02	0.7
FSA2	21732.6	239.73	90.65	19.21	1821.4	16.8	108.39	5	57.23	0.81	0.31	10901.1	131.86	82.67	25	0.57	11.74	2.19	9010.13	91.07	98.94	25	4.57	6.67	0.78
FSA3	24620.9	239.23	102.92	16.09	1111.62	6.4	173.74	5	127.5	0.53	0.13	10701.2	118.94	89.97	33	8.09	12.9	2.15	12808.1	113.89	112.46	38	5.42	2.67	0.86
FSA4	22606.3	239.93	94.22	20.54	2220.46	8.79	252.56	8	6.17	0	0.16	10076.9	158.29	63.66	37	10.97	18.4	2.6	10308.9	72.85	141.51	41	4.31	2.14	0.63
FSA5	43169.9	239.13	180.53	16.26	2659.66	15.93	166.95	13	9.39	0	0.29	30586.4	159.73	191.49	25	4.32	14.66	2.63	9923.92	63.47	156.36	36	3.52	1.6	0.55
FSA6	19641	239.98	81.84	20.55	1045.78	5.32	196.54	4	42.73	0	0.1	12374.7	177.77	69.61	22	0.27	16.01	2.94	6220.51	56.89	109.34	24	7.72	4.54	0.49
FSA7	18980.1	239.54	79.24	27.67	1289.85	4.79	269.5	6	19.13	0	0.1	9500.79	137.55	69.07	24	6.66	23.13	2.48	8189.49	97.2	84.25	28	0.53	4.54	0.69
FSA8	20464.3	239.26	85.53	14.12	3067.26	31.21	98.28	10	37.97	4.01	0.6	7705.75	99.09	77.77	20	0.56	6.39	1.64	9691.36	108.96	88.94	29	6.96	3.72	0.91
FSA9	31203.3	239.93	130.05	23.74	1047.55	7.2	145.48	4	145.05	0	0.13	24911.3	186.93	133.26	14	31.52	21.07	3.07	5244.53	45.8	114.51	16	29.92	2.67	0.4
FSAE1	37055.3	239.13	154.96	16.54	4133.92	22.14	186.76	13	29.65	0	0.41	18802.5	134.26	140.05	31	12.32	11.2	2.22	14118.8	82.73	170.66	39	3.52	5.34	0.71
FSAE10	12570.8	239.93	52.39	37.66	2203.52	28.13	78.35	8	10.74	4.53	0.51	5374.08	124.01	43.34	13	13.41	21.87	2.04	4993.17	87.79	56.88	19	11.27	11.26	0.76
FSAE2	25489.6	239.93	106.24	20.72	3272.12	17.05	191.86	14	10.53	0	0.31	11097.3	135.86	81.68	35	6.72	14.58	2.25	11120.2	87.02	127.79	46	5.65	6.14	0.75
FSAE3	20366	239.31	85.1	20.76	2875.96	28.55	100.74	11	20.79	4.54	0.59	6674.68	90.45	73.79	27	0.27	10.34	1.59	10815.4	120.31	89.9	33	6.13	5.89	0.95
FSAE4	27516.5	239.98	114.66	25.89	3641.04	19.43	187.37	15	34.67	2.4	0.35	10332.9	132.86	77.77	36	0.27	18.16	2.18	13542.6	87.69	154.44	43	1.6	5.33	0.76
FSAE5	50299.3	239.93	209.64	24.53	1286.36	14.14	91	6	96.03	1.07	0.26	40917.6	141.26	289.65	16	0.83	11.73	2.32	8095.39	84.53	95.77	20	37.36	11.74	0.73
FSAE6	20149.3	239.94	83.98	25.86	3320.03	25.06	132.47	13	25.36	0.54	0.45	6989.03	113.27	61.7	23	4.29	19.19	1.87	9840.28	101.61	96.84	35	2.43	6.13	0.88
FSAE7	17629.2	239.99	73.46	16.02	3599.49	46.9	76.75	16	9.06	5.07	0.85	5360.99	82.41	65.05	20	23.99	6.94	1.36	8668.68	110.68	78.32	36	6.92	4.01	0.96
FSAE8	20860.9	239.95	86.94	33.28	2718.93	25.87	105.09	9	13.89	1.59	0.47	7447.12	114.88	64.83	29	17.36	25.3	1.89	10694.8	99.2	107.81	34	14.43	6.38	0.86
FSAE9	18400	239.98	76.67	30.13	2521.04	17.09	147.5	12	37.94	1.06	0.36	6393.31	117.31	54.5	22	2.47	24.27	2.09	9485.72	105.58	89.84	32	26.47	4.81	0.79

## Sheet: Fig 6j testoterone
	Total area				Center area							Corner area							Other area
	Total distance (mm)	Total time (s)	Average speed (mm/s)	Immobility time(s)	Distance (mm)	Time (s)	Average speed (mm/s)	Number of entries	Latency (s)	Immobility time (s)	Enrichment score	Distance (mm)	Time (s)	Average speed (mm/s)	Number of entries	Latency (s)	Immobility time (s)	Enrichment score	Distance (mm)	Time (s)	Average speed (mm/s)	Number of entries	Latency (s)	Immobility time (s)	Enrichment score
MSA1	19804.8	239.73	82.61	23.72	2790.39	28.27	98.72	9	56.53	2.4	0.54	8751.79	115.21	75.97	21	1.93	13.33	1.97	8262.59	96.25	85.85	26	3.8	7.99	0.78
MSA10	20782	239.99	86.6	18.42	2323.48	20.51	113.27	8	2.46	0.54	0.38	8880.08	120.2	73.88	29	9.39	9.61	2.04	9578.47	99.28	96.48	34	5.12	8.28	0.83
MSA2	18698.6	239.94	77.93	29.89	2635.91	20.01	131.73	9	10.14	0.53	0.36	9251.03	152.21	60.78	22	13.34	21.08	2.52	6811.7	67.72	100.59	26	12.54	8.28	0.59
MSA3	17057.9	239.46	71.23	50.94	2085.65	12.8	162.88	7	40.54	0.53	0.26	6529.3	93.28	70	20	32	18.94	1.64	8442.99	133.38	63.3	26	37.61	31.46	1.07
MSA4	24849.2	239.94	103.56	23.19	2720.23	14.12	192.64	11	1.61	0	0.26	11257.5	150.61	74.74	38	2.67	17.84	2.48	10871.4	75.21	144.55	46	0.53	5.35	0.65
MSA5	23843.6	239.92	99.38	21.07	3012.69	11.73	256.82	13	5.09	0	0.24	10085.8	114.87	87.8	27	6.15	12	2.09	10745.1	113.32	94.82	37	4.55	9.07	0.86
MSA6	22346.9	239.92	93.14	16.58	828.3	10.15	81.59	5	36.7	0.8	0.19	11225.7	146.55	76.6	33	1.63	10.13	2.45	10292.9	83.22	123.68	37	0.3	5.65	0.71
MSA7	21581.7	239.26	90.2	16.57	3012.87	18.15	165.97	12	4.03	0.54	0.38	8427.44	99.81	84.43	29	2.44	7.15	1.77	10141.4	121.3	83.61	38	2.7	8.89	0.95
MSA8	24013.8	239.93	100.09	16.56	3473.6	25.37	136.92	15	0.56	1.33	0.46	8403.77	109.05	77.06	33	2.16	8.81	1.79	12136.4	105.51	115.03	44	1.1	6.42	0.91
MSA9	17742	239.59	74.05	17.3	1655.45	8.27	200.21	6	71.18	0	0.2	9124.06	126.59	72.07	25	0.32	16.76	2.73	6962.5	104.73	66.48	26	1.12	0.53	0.54
MSAT1	44183.8	239.93	184.15	13.33	2669.36	12.53	213.03	11	12.82	0	0.23	29934.9	149.86	199.75	32	7.55	9.06	2.5	11579.6	77.54	149.34	36	3.55	4.27	0.65
MSAT10	23882	239.93	99.54	18.16	3414.14	29.35	116.31	13	12.32	1.34	0.53	8561.82	98.6	86.83	28	2.2	6.97	1.62	11906	111.98	106.32	37	1.39	9.86	0.97
MSAT2	21670.9	239.92	90.33	24.26	3835.98	37.84	101.36	15	7.77	1.33	0.68	7354.14	101.93	72.15	27	1.63	15.99	1.69	10480.9	100.15	104.65	37	5.63	6.94	0.87
MSAT3	24557.4	239.46	102.55	9.17	3221.64	22.15	145.44	12	19.77	0.53	0.44	9477.1	101.88	93.02	30	0.04	3.32	1.74	11858.7	115.43	102.73	38	6.16	5.32	0.94
MSAT4	27873.6	239.92	116.18	19.74	2576.63	15.46	166.63	9	46.18	0	0.28	10512	122.33	85.93	45	1.37	11.44	2.01	14785	102.13	144.77	50	0.04	8.3	0.88
MSAT5	19246.9	239.49	80.37	22.04	4064.58	51.47	78.97	12	4.3	5.09	1.04	7278.85	92.86	78.39	24	0.56	13.48	1.61	7903.49	95.16	83.05	31	1.63	3.48	0.73
MSAT6	18405	239.92	76.71	27.99	2214.31	19.46	113.81	9	9.37	0	0.35	8002.01	139.93	57.19	23	1.63	22.12	2.32	8188.71	80.53	101.69	28	0.04	5.87	0.7
MSAT7	20754.9	239.93	86.5	23.67	2794.84	29.07	96.15	11	14.42	4	0.57	7343.1	92.19	79.65	24	4.36	5.6	1.62	10617	118.67	89.47	32	2.96	14.07	0.95
MSAT8	23924.2	239.92	99.72	24.24	3456.48	24.31	142.19	16	2.17	1.6	0.44	7477.5	92.74	80.63	33	3.77	10.12	1.53	12990.1	122.87	105.72	47	0.84	12.51	1.06
MSAT9	18164.1	239.85	75.73	35.26	3313.72	51.47	64.38	7	13.66	9.88	1.01	6429.63	72.65	88.5	19	9.66	6.14	1.22	8420.73	115.73	72.76	25	4.87	19.24	0.95
