# Supplementary material for: Nasal Staphylococcus aureus carriage promotes depressive behaviour in mice via sex hormone degradation
Source: Nat Microbiol. 2025 Sep 22;10(10):2425–40. doi: 10.1038/s41564-025-02120-6 (PMC12488488; doi:10.1038/s41564-025-02120-6)
Supplement: Supplementary file 6 — Statistical source data for Figs. 1–6 and Extended Data Figs. 1–10. [file 41564_2025_2120_MOESM6_ESM.xlsx]

## Sheet: Metadata of all individuals
ID	Group	Sex	Batch	Age	PHQ_9	GAD_7
H100	Health	Male	batch1	39	0	0
H103	Health	Male	batch1	32	2	1
H105	Health	Male	batch1	30	4	2
H106	Health	Female	batch1	33	0	3
H11	Health	Male	batch1	27	3	2
H110	Health	Female	batch1	27	0	0
H113	Health	Female	batch1	31	2	3
H116	Health	Female	batch1	35	1	4
H119	Health	Male	batch1	34	0	3
H12	Health	Female	batch1	29	1	3
H121	Health	Female	batch1	31	1	4
H127	Health	Male	batch1	38	1	3
H129	Health	Male	batch1	39	0	2
H132	Health	Female	batch1	41	2	1
H134	Health	Male	batch1	33	1	4
H140	Health	Male	batch1	29	0	4
H142	Health	Female	batch1	39	3	0
H144	Health	Female	batch1	36	4	2
H145	Health	Male	batch1	33	3	4
H147	Health	Male	batch1	32	3	1
H149	Health	Male	batch1	33	3	2
H155	Health	Female	batch1	27	3	0
H158	Health	Female	batch1	36	2	1
H160	Health	Female	batch1	25	2	4
H161	Health	Male	batch1	26	2	2
H162	Health	Male	batch1	31	2	3
H169	Health	Male	batch1	40	1	0
H17	Health	Male	batch1	26	1	2
H178	Health	Male	batch1	33	2	2
H180	Health	Male	batch1	42	4	2
H181	Health	Male	batch1	36	2	2
H186	Health	Female	batch1	23	0	4
H21	Health	Male	batch1	30	2	2
H22	Health	Male	batch1	31	2	0
H36	Health	Female	batch1	29	4	2
H44	Health	Male	batch1	22	1	3
H48	Health	Female	batch1	38	4	3
H50	Health	Male	batch1	24	4	4
H52	Health	Male	batch1	26	4	1
H53	Health	Male	batch1	27	2	3
H54	Health	Male	batch1	23	2	1
H56	Health	Male	batch1	25	0	1
H58	Health	Female	batch1	33	2	1
H60	Health	Male	batch1	28	4	2
H63	Health	Male	batch1	28	4	4
H64	Health	Male	batch1	33	4	1
H70	Health	Male	batch1	35	0	0
H72	Health	Male	batch1	39	3	2
H74	Health	Male	batch1	25	0	0
H76	Health	Female	batch1	25	2	2
H78	Health	Male	batch1	30	1	3
H79	Health	Female	batch1	40	1	1
H8	Health	Male	batch1	36	2	3
H80	Health	Female	batch1	29	3	1
H81	Health	Male	batch1	35	0	2
H83	Health	Female	batch1	32	3	2
H84	Health	Female	batch1	31	4	2
H90	Health	Male	batch1	27	0	1
H94	Health	Male	batch1	36	0	1
H96	Health	Female	batch1	29	4	4
H99	Health	Male	batch1	26	3	3
HN11	Health	Female	batch1	39	3	0
HN12	Health	Female	batch1	28	1	3
HN13	Health	Female	batch1	28	4	3
HN14	Health	Male	batch1	36	1	1
HN16	Health	Male	batch1	26	1	4
HN17	Health	Male	batch1	19	3	4
HN18	Health	Female	batch1	30	4	2
HN19	Health	Female	batch1	25	2	0
HN21	Health	Female	batch1	37	3	3
HN22	Health	Male	batch1	33	2	3
HN23	Health	Female	batch1	38	0	3
HN24	Health	Male	batch1	34	0	4
HN25	Health	Female	batch1	24	1	0
HN26	Health	Female	batch1	33	4	1
HN27	Health	Female	batch1	26	3	0
HN28	Health	Male	batch1	40	2	3
HN29	Health	Female	batch1	30	4	0
HN31	Health	Male	batch1	35	0	0
HN39	Health	Male	batch1	42	1	0
HN4	Health	Female	batch1	36	0	3
HN43	Health	Male	batch1	30	2	2
HN45	Health	Male	batch1	25	2	1
HN46	Health	Male	batch1	40	4	4
HN53	Health	Female	batch1	27	4	4
HN6	Health	Male	batch1	34	4	0
HN7	Health	Female	batch1	29	2	4
HN9	Health	Female	batch1	39	1	3
HS1	Health	Male	batch2	34	0	2
HS10	Health	Female	batch2	38	2	1
HS11	Health	Female	batch2	40	0	0
HS12	Health	Female	batch2	35	4	2
HS13	Health	Female	batch2	44	0	4
HS14	Health	Female	batch2	39	3	4
HS15	Health	Male	batch2	30	0	1
HS16	Health	Female	batch2	21	1	1
HS2	Health	Female	batch2	40	3	1
HS3	Health	Male	batch2	36	1	2
HS4	Health	Female	batch2	41	0	4
HS5	Health	Male	batch2	42	1	2
HS6	Health	Female	batch2	40	3	2
HS7	Health	Male	batch2	41	1	3
HS8	Health	Male	batch2	36	0	1
HS9	Health	Male	batch2	43	1	2
JY100	Health	Female	batch1	21	1	1
JY18	Health	Female	batch1	21	2	4
JY19	Health	Female	batch1	21	3	2
JY24	Health	Female	batch1	21	4	0
JY3	Health	Female	batch1	21	0	4
JY32	Health	Female	batch1	20	1	3
JY34	Health	Female	batch1	20	2	0
JY38	Health	Female	batch1	21	3	2
JY53	Health	Female	batch1	22	0	1
JY74	Health	Female	batch1	21	2	2
JY77	Health	Female	batch1	21	2	1
JY86	Health	Female	batch1	21	3	1
JY91	Health	Female	batch1	21	4	1
JY96	Health	Female	batch1	21	0	4
P1	Depression	Female	batch1	38	21	20
P10	Depression	Male	batch1	33	15	9
P101	Depression	Female	batch1	29	24	19
P104	Depression	Female	batch1	21	11	12
P13	Depression	Female	batch1	25	16	16
P16	Depression	Female	batch1	28	23	19
P17	Depression	Female	batch1	24	16	14
P24	Depression	Female	batch1	27	16	11
P30	Depression	Female	batch1	39	14	13
P31	Depression	Female	batch1	26	13	12
P32	Depression	Female	batch1	23	21	18
P35	Depression	Female	batch1	26	18	18
P38	Depression	Female	batch1	27	20	16
P41	Depression	Male	batch1	31	24	15
P44	Depression	Female	batch1	29	16	14
P46	Depression	Male	batch1	31	23	20
P49	Depression	Male	batch1	32	20	17
P50	Depression	Female	batch1	28	24	21
P56	Depression	Female	batch1	32	12	8
P58	Depression	Female	batch1	29	22	17
P60	Depression	Male	batch1	36	16	9
P61	Depression	Female	batch1	21	26	20
P64	Depression	Female	batch1	28	24	18
P65	Depression	Female	batch1	36	14	12
P66	Depression	Male	batch1	30	22	19
P68	Depression	Male	batch1	26	27	11
P7	Depression	Male	batch1	31	13	8
P71	Depression	Male	batch1	42	6	4
P74	Depression	Female	batch1	32	16	8
P80	Depression	Male	batch1	23	13	11
P82	Depression	Male	batch1	20	17	12
P91	Depression	Female	batch1	28	15	11
P92	Depression	Female	batch1	24	18	17
P94	Depression	Male	batch1	38	25	20
PN10	Depression	Male	batch1	40	21	21
PN18	Depression	Male	batch1	32	20	16
PN21	Depression	Female	batch1	31	25	17
PN24	Depression	Female	batch1	30	11	5
PN25	Depression	Male	batch1	26	18	21
PN29	Depression	Male	batch1	29	15	11
PN30	Depression	Male	batch1	25	20	16
PN31	Depression	Male	batch1	38	10	8
PN32	Depression	Female	batch1	19	11	3
PN33	Depression	Female	batch1	38	14	11
PN35	Depression	Male	batch1	35	25	20
PN39	Depression	Female	batch1	19	16	12
PN42	Depression	Female	batch1	18	20	18
PN44	Depression	Female	batch1	41	15	12
PN5	Depression	Male	batch1	28	15	11
PN51	Depression	Female	batch1	41	21	18
PN53	Depression	Female	batch1	27	12	10
PN54	Depression	Male	batch1	40	14	14
PN56	Depression	Female	batch1	40	6	10
PN57	Depression	Male	batch1	41	15	4
PN58	Depression	Female	batch1	18	23	18
PS1	Depression	Female	batch2	29	16	11
PS10	Depression	Female	batch2	29	17	18
PS11	Depression	Male	batch2	35	20	9
PS12	Depression	Female	batch2	32	20	5
PS13	Depression	Female	batch2	35	24	18
PS14	Depression	Male	batch2	18	21	20
PS15	Depression	Female	batch2	32	13	12
PS16	Depression	Female	batch2	21	20	15
PS17	Depression	Female	batch2	25	19	18
PS18	Depression	Female	batch2	27	22	20
PS19	Depression	Female	batch2	30	25	20
PS2	Depression	Female	batch2	42	14	8
PS20	Depression	Male	batch2	27	11	8
PS21	Depression	Male	batch2	21	21	17
PS22	Depression	Female	batch2	24	17	13
PS23	Depression	Male	batch2	34	27	13
PS24	Depression	Male	batch2	26	25	17
PS25	Depression	Female	batch2	35	25	20
PS26	Depression	Female	batch2	30	13	15
PS27	Depression	Female	batch2	39	13	11
PS28	Depression	Female	batch2	44	18	14
PS29	Depression	Female	batch2	29	28	15
PS3	Depression	Female	batch2	25	23	19
PS30	Depression	Male	batch2	26	22	17
PS31	Depression	Male	batch2	37	20	16
PS32	Depression	Male	batch2	25	12	7
PS33	Depression	Male	batch2	25	18	20
PS34	Depression	Male	batch2	27	12	15
PS35	Depression	Male	batch2	23	14	10
PS36	Depression	Female	batch2	34	23	19
PS37	Depression	Male	batch2	44	12	14
PS38	Depression	Female	batch2	25	11	6
PS39	Depression	Male	batch2	22	19	15
PS4	Depression	Female	batch2	40	13	13
PS40	Depression	Male	batch2	20	20	18
PS41	Depression	Female	batch2	35	26	21
PS42	Depression	Female	batch2	29	23	17
PS43	Depression	Male	batch2	23	23	20
PS44	Depression	Male	batch2	34	10	7
PS45	Depression	Male	batch2	18	10	7
PS5	Depression	Female	batch2	19	15	6
PS6	Depression	Female	batch2	40	16	18
PS7	Depression	Female	batch2	36	13	19
PS8	Depression	Female	batch2	24	16	2
PS9	Depression	Male	batch2	32	21	21

## Sheet: Metadata for metabolomics
ID	Group	Sex	Age	PHQ-9	GAD-7
H100	Health	Male	39	0	0
H103	Health	Male	32	2	1
H105	Health	Male	30	4	2
H110	Health	Female	27	0	0
H113	Health	Female	31	2	3
H132	Health	Female	41	2	1
H134	Health	Male	33	1	4
H155	Health	Female	27	3	0
H169	Health	Male	40	1	0
H178	Health	Male	33	2	2
H78	Health	Male	30	1	3
H83	Health	Female	32	3	2
H90	Health	Male	27	0	1
HN11	Health	Female	39	3	0
HN12	Health	Female	28	1	3
HN13	Health	Female	28	4	3
HN14	Health	Male	36	1	1
HN16	Health	Male	26	1	4
HN17	Health	Male	19	3	4
HN18	Health	Female	30	4	2
HN19	Health	Female	25	2	0
HN21	Health	Female	37	3	3
HN22	Health	Male	33	2	3
HN23	Health	Female	38	0	3
HN24	Health	Male	34	0	4
HN25	Health	Female	24	1	0
HN26	Health	Female	33	4	1
HN27	Health	Female	26	3	0
HN28	Health	Male	40	2	3
HN29	Health	Female	30	4	0
HN31	Health	Male	35	0	0
HN39	Health	Male	42	1	0
HN4	Health	Female	36	0	3
HN43	Health	Male	30	2	2
HN45	Health	Male	25	2	1
HN46	Health	Male	40	4	4
HN53	Health	Female	27	4	4
HN6	Health	Male	34	4	0
HN7	Health	Female	29	2	4
HN9	Health	Female	39	1	3
P10	Depression	Male	33	15	9
P104	Depression	Female	21	11	12
P16	Depression	Female	28	23	19
P24	Depression	Female	27	16	11
P31	Depression	Female	26	13	12
P41	Depression	Male	31	24	15
P46	Depression	Male	31	23	20
P49	Depression	Male	32	20	17
P50	Depression	Female	28	24	21
P56	Depression	Female	32	12	8
P58	Depression	Female	29	22	17
P61	Depression	Female	21	26	20
P64	Depression	Female	28	24	18
P65	Depression	Female	36	14	12
P66	Depression	Male	30	22	19
P68	Depression	Male	26	27	11
P7	Depression	Male	31	13	8
P71	Depression	Male	42	6	4
P74	Depression	Female	32	16	8
P80	Depression	Male	23	13	11
P82	Depression	Male	20	17	12
P94	Depression	Male	38	25	20
PN10	Depression	Male	40	21	21
PN18	Depression	Male	32	20	16
PN24	Depression	Female	30	11	5
PN25	Depression	Male	26	18	21
PN29	Depression	Male	29	15	11
PN30	Depression	Male	25	20	16
PN31	Depression	Male	38	10	8
PN32	Depression	Female	19	11	3
PN33	Depression	Female	38	14	11
PN39	Depression	Female	19	16	12
PN42	Depression	Female	18	20	18
PN44	Depression	Female	41	15	12
PN5	Depression	Male	28	15	11
PN51	Depression	Female	41	21	18
PN54	Depression	Male	40	14	14
PN56	Depression	Female	40	6	10
PN57	Depression	Male	41	15	4
PN58	Depression	Female	18	23	18

## Sheet: Fig. 1
Fig. 1a, α-diversity in the nasal microbiomes of healthy (n=118) and depressed (n=100) cohorts										Fig. 1b, β-diversity comparing composition of the nasal microbiomes of healthy and depressed cohorts.										Fig. 1d, Multivariate (covariate-adjusted MaAsLin2) analysis at species level								Fig. 1e, Actual abundance of S. aureus in males and females among those cohorts															Fig. 1f, Correlation of S. aureus (SA) abundance with PHQ-9 depression score in males and females among all individuals.
Shannon index					Simpson index					PCoA based on Bray-Curtis dissimilarity										Significant associations (−log(FDR)*sign(coeff))								All					Male					Female					Male						Female
Health	Depression	Mann Whitney test			Health	Depression	Mann Whitney test			Group	PCoA1	PCoA2	Permutational multivariate analysis of variance (PERMANOVA)							Group	All	Female	Male					Health	Depression	Mann Whitney test			Health	Depression	Mann Whitney test			Health	Depression	Mann Whitney test			Actual abundance of S. aureus (log2)	PHQ-9	Spearman r				Actual abundance of S. aureus (log2)
2.3927	1.50492	P value	0.0012		0.838085	0.703673	P value	0.002		Health	0.33927	-0.13223	F	R2	Pr(>F)					Corynebacterium accolens	-4.79776	-3.75042	-0.935424					0.416324	1.57734	P value	<0.0001		0.416324	0.521726	P value	0.0066		1.19266	1.57734	P value	0.0042		0.416324	0	r	0.2501			1.19266
2.06666	1.09166	Exact or approximate P value?	Exact		0.808104	0.592052	Exact or approximate P value?	Exact		Health	-0.028161	-0.14859	4.9117	0.022234	0.001					Staphylococcus aureus	4.6627	3.64606	1.60519					0.951165	0.521726	Exact or approximate P value?	Exact		0.951165	0	Exact or approximate P value?	Exact		0.639695	1.55922	Exact or approximate P value?	Exact		0.951165	2	95% confidence interval	0.04954 to 0.4313			0.639695
0.670566	1.98823	P value summary	**		0.46083	0.81389	P value summary	**		Health	-0.15367	0.13462								Cutibacterium avidum	-1.78697	-0.468734	-0.536374					0	1.55922	P value summary	****		0	2.54799	P value summary	**		0.196278	0.478791	P value summary	**		0	4					0.196278
0.553649	1.89312	Significantly different (P < 0.05)?	Yes		0.206303	0.793924	Significantly different (P < 0.05)?	Yes		Health	-0.40138	0.01145								Lactobacillus crispatus	0	-4.00178	0					1.19266	0.478791	Significantly different (P < 0.05)?	Yes		1.37564	2.74965	Significantly different (P < 0.05)?	Yes		0	0.301907	Significantly different (P < 0.05)?	Yes		1.37564	3	P value				0
1.91637	2.19838	One- or two-tailed P value?	Two-tailed		0.81305	0.859053	One- or two-tailed P value?	Two-tailed		Health	0.046732	-0.24418								Acinetobacter guillouiae	-0.206196	-1.51007	-0.126832					1.37564	0.301907	One- or two-tailed P value?	Two-tailed		0.490083	3.67295	One- or two-tailed P value?	Two-tailed		0.891248	0.453249	One- or two-tailed P value?	Two-tailed		0.490083	0	P (two-tailed)	0.0125			0.891248
1.82576	1.88782	Sum of ranks in column A,B	14415 , 9456		0.754539	0.815682	Sum of ranks in column A,B	14349 , 9522		Health	-0.014723	-0.12236								Klebsiella pneumoniae	0	1.47982	0					0.639695	0.453249	Sum of ranks in column A,B	11132 , 12739		0.0782641	3.08721	Sum of ranks in column A,B	2521 , 2430		1.02838	1.64099	Sum of ranks in column A,B	3066 , 4074		0.0782641	1	P value summary	*			1.02838
1.67664	1.63875	Mann-Whitney U	4406		0.757854	0.722228	Mann-Whitney U	4472		Health	0.0048414	0.15626								Streptococcus gordonii	-0.0605559	-1.34925	0					0.196278	1.64099	Mann-Whitney U	4111		2.05631	0.699202	Mann-Whitney U	809.5		0.874857	3.30461	Mann-Whitney U	1236		2.05631	0	Exact or approximate P value?	Approximate			0.874857
1.67482	0.823088				0.733651	0.342898				Health	-0.12045	-0.13602								Campylobacter ureolyticus	0	0	3.19029					0	3.30461				1.19853	2.934				0.373845	2.92717				1.19853	1	Significant? (alpha = 0.05)	Yes			0.373845
2.03526	1.81123				0.832531	0.771663				Health	-0.085108	-0.15463								Alkalibacterium olivapovliticus	0	0	3.07706					0.490083	2.92717				0.722286	0.36401				0	1.07341				0.722286	0					0
1.34442	1.62031				0.592225	0.744467				Health	-0.0022157	0.0018716								Anaerococcus octavius	-0.437738	0.0368781	-2.20097					0.891248	1.07341				0.223095	1.78842				1.8283	1.04081				0.223095	3	Number of XY Pairs	99			1.8283
2.08927	1.94435				0.842952	0.779688				Health	0.086126	-0.10536								Peptoniphilus harei	-0.181063	0.126053	-1.97109					1.02838	1.04081				0.666102	1.44999				1.01992	0.919613				0.666102	3					1.01992
2.37849	1.40047				0.874766	0.632867				Health	0.33175	-0.24631								Anaerococcus sp. SJ 2013	-0.259398	0.611845	-1.83718					0.0782641	0.919613				2.20283	2.45976				1.24497	0.871715				2.20283	3					1.24497
1.31984	1.88245				0.622476	0.779242				Health	0.025291	0.30014																2.05631	0.871715				1.28326	2.21644				0	1.44872				1.28326	2					0
1.29159	2.17422				0.658633	0.857177				Health	-0.38324	0.018195																0.874857	0				0.517538	1.32856				1.45805	2.0626				0.517538	2					1.45805
1.83607	0.55542				0.784123	0.219652				Health	-0.18847	0.036686																1.19853	1.44872				0.670427	1.54652				1.11621	0.0184832				0.670427	1					1.11621
1.79723	0.8605				0.736155	0.417703				Health	-0.16017	-0.18422																0.722286	2.54799				0.164999	1.5752				0.659637	2.3687				0.164999	1					0.659637
1.63003	1.24618				0.753171	0.534245				Health	-0.32234	-0.011173																0.373845	2.74965				0.349077	2.08946				0.140549	3.79866				0.349077	2					0.140549
0.914182	1.34558				0.525289	0.681748				Health	-0.40832	0.071405																0	2.0626				2.78252	1.40364				1.4392	2.7481				2.78252	4					1.4392
2.03376	1.45175				0.80026	0.69898				Health	0.37687	0.01179																0.223095	0.0184832				1.86372	3.26737				1.76643	0.627948				1.86372	2					1.76643
1.86569	1.44478				0.72706	0.711649				Health	0.33824	0.13912																0.666102	2.3687				0.943289	1.31882				1.52584	1.51965				0.943289	2					1.52584
2.1638	1.53474				0.841259	0.629164				Health	0.37029	-0.084949																2.20283	3.67295				1.31226	1.7259				0.651578	2.32107				1.31226	2					0.651578
1.86867	0.552065				0.800443	0.257415				Health	0.044611	-0.0023826																1.8283	3.79866				1.32201	1.98588				0.968785	2.78826				1.32201	1					0.968785
0.904876	0.495399				0.531712	0.182797				Health	-0.42811	0.034892																1.01992	2.7481				2.50506	0				1.03093	3.30889				2.50506	4					1.03093
1.70012	1.405				0.756603	0.654248				Health	-0.15809	-0.093753																1.24497	0.627948				2.10576	0.844033				0.938144	1.83741				2.10576	4					0.938144
2.02687	1.25402				0.824774	0.583205				Health	0.27645	-0.18052																1.28326	3.08721				0.494681	3.85206				0.873172	1.60457				0.494681	2					0.873172
1.37219	0.985737				0.708328	0.421958				Health	-0.13332	0.1621																0.517538	0.699202				0.789397	3.12144				1.53418	2.63336				0.789397	2					1.53418
1.96895	1.35583				0.808811	0.568318				Health	-0.013266	-0.012413																0.670427	2.934				0.68659	3.21687				1.4494	0.708536				0.68659	0					1.4494
1.86875	1.71855				0.768625	0.75228				Health	0.21104	-0.19361																0.164999	0.36401				2.19869	0.453796				0	1.90893				2.19869	4					0
2.01155	1.20568				0.83871	0.486192				Health	0.36434	-0.084356																0.349077	1.51965				0.93268	3.7101				1.27315	2.39269				0.93268	4					1.27315
1.25715	2.39547				0.543835	0.877233				Health	0.224	0.43082																2.78252	1.78842				0.775192	2.467				1.07765	1.03089				0.775192	4					1.07765
2.04395	1.91633				0.803622	0.797117				Health	0.10666	0.13878																1.86372	1.44999				2.7211	2.72515				2.58346	0.47952				2.7211	0					2.58346
1.28762	1.17629				0.65373	0.486722				Health	-0.22254	-0.014885																0	2.32107				1.55498	3.54911				1.72035	0				1.55498	3					1.72035
1.99499	1.09913				0.807623	0.509805				Health	0.2574	0.095658																0.943289	2.78826				0	1.77845				0	1.40146				0	0					0
2.06003	1.19987				0.779956	0.608366				Health	0.33861	-0.18215																1.31226	2.45976				1.16962	2.64037				0.463539	1.57115				1.16962	1					0.463539
1.58032	1.21339				0.723269	0.618728				Health	-0.14254	-0.20263																1.45805	2.21644				0.478017	0.135632				1.24738	1.55963				0.478017	2					1.24738
1.96922	1.89236				0.764918	0.828367				Health	0.2706	0.26224																1.32201	1.32856				0.571035	0.705713				2.86616	0				0.571035	0					2.86616
1.53229	0.124845				0.740334	0.0529073				Health	-0.24213	0.017855																1.11621	3.30889				2.04562	0				0.944381	0				2.04562	0					0.944381
2.36731	0.90788				0.884939	0.422258				Health	0.35327	-0.20823																2.50506	1.83741				2.56402	0				0.256286	2.53037				2.56402	0					0.256286
1.82121	1.03066				0.758086	0.537061				Health	-0.047636	0.27248																2.10576	1.54652				1.32205	1.74439				0	2.62977				1.32205	3					0
1.56591	1.97532				0.690414	0.796552				Health	-0.065262	-0.17568																0.494681	1.5752				2.27481	0.913102				1.64504	2.66036				2.27481	1					1.64504
2.06878	2.57042				0.797207	0.887155				Health	-0.077538	-0.10093																0.789397	2.08946				0.516354	0				0	0.705713				0.516354	1					0
1.51745	1.60478				0.701881	0.691515				Health	-0.36872	0.096459																0.68659	1.40364				1.9286					0	1.48491				1.9286	3					0
2.21152	1.53589				0.845779	0.629372				Health	0.11751	-0.12036																0.659637	1.60457				1.77576					0	2.25637				1.77576	2					0
1.20337	1.61229				0.544623	0.723202				Health	0.20539	0.36654																2.19869	2.63336				1.25075					1.78523	3.16488				1.25075	0					1.78523
2.40768	1.5251				0.879684	0.56606				Health	0.37906	-0.21687																0.93268	3.26737				0					1.92706	1.47066				0	2					1.92706
2.2566	0.895272				0.839019	0.509731				Health	0.34176	-0.18537																0.775192	0.708536				0.501283					0.611193	1.35902				0.501283	0					0.611193
2.09982	1.25961				0.823519	0.611913				Health	0.3133	-0.21754																2.7211	1.90893				0					2.84672	1.97304				0	1					2.84672
1.70654	0.471174				0.735858	0.223758				Health	0.073959	0.23319																1.55498	2.39269				1.06854					1.02324	2.62362				1.06854	2					1.02324
1.93406	1.67403				0.814815	0.703588				Health	0.25848	-0.26925																0	1.31882				0.255103					2.80333	1.62068				0.255103	2					2.80333
1.6985	1.56719				0.769343	0.72708				Health	-0.070487	-0.15147																0.140549	1.03089				0					0	2.99378				0	4					0
1.39558	1.8685				0.680461	0.72661				Health	-0.36936	0.17892																1.16962	0.47952				0.810068					0	1.05238				0.810068	4					0
1.30985	1.81404				0.663165	0.746863				Health	-0.41339	0.039883																1.4392	1.7259				0.885693					0.405534	0				0.885693	0					0.405534
1.61826	1.44333				0.690107	0.666563				Health	-0.15023	-0.10564																0.478017	0				0					2.12256	0.619707				0	0					2.12256
0.914536	0.672803				0.540082	0.249113				Health	-0.34352	0.11854																1.76643	1.98588				0.0383798					0.317114	0				0.0383798	1					0.317114
1.90592	2.01928				0.761992	0.822446				Health	0.049328	-0.22129																0.571035	1.40146				0					0	0.535249				0	1					0
1.09129	2.07419				0.642805	0.828407				Health	-0.32306	0.34393																1.52584	1.57115				2.27427					2.04011	2.15129				2.27427	1					2.04011
1.90786	1.46514				0.810294	0.671324				Health	0.077423	0.0077826																0.651578	1.55963				3.20499					1.35151	0				3.20499	0					1.35151
2.17632	1.76893				0.868487	0.757732				Health	0.30653	-0.23365																2.04562	0				3.3073					1.06586	2.24927				3.3073	1					1.06586
1.3469	1.83901				0.630133	0.797854				Health	-0.27968	-0.11085																2.56402	0				n=58	n=41				2.20879	0				0.521726	15					2.20879
1.75446	1.86549				0.724518	0.805259				Health	-0.097512	-0.18873																0.968785	0									1.40656					0	24					1.40656
0.823183	1.84244				0.36199	0.813432				Health	0.15618	0.12756																1.32205	0.844033									n=60	n=59				2.54799	23					1.57734
1.82372	1.92443				0.778546	0.795165				Health	0.05048	-0.20669																1.03093	2.53037														2.74965	20					1.55922
1.34209	2.01801				0.625974	0.827391				Health	-0.3378	-0.078678																0.938144	2.62977														3.67295	16					0.478791
1.46782	1.3371				0.717183	0.619284				Health	-0.25383	-0.11552																0.873172	2.66036														3.08721	22					0.301907
2.05354	1.72733				0.830438	0.749732				Health	0.27194	-0.091775																2.27481	0.705713														0.699202	27					0.453249
1.95432	1.86399				0.801753	0.751949				Health	0.31847	-0.24																0.516354	1.48491														2.934	13					1.64099
2.05213	1.90562				0.840648	0.810576				Health	0.16082	-0.072218																1.9286	2.25637														0.36401	6					3.30461
1.02743	0.581379				0.505104	0.233694				Health	-0.38495	-0.059201																1.53418	3.85206														1.78842	13					2.92717
1.85561	1.87009				0.754131	0.76025				Health	-0.027363	-0.11684																1.4494	3.12144														1.44999	17					1.07341
1.74928	1.72462				0.760076	0.733137				Health	-0.14191	-0.13674																0	3.16488														2.45976	25					1.04081
2.12026	1.68882				0.804733	0.733825				Health	0.099019	-0.16142																1.77576	3.21687														2.21644	21					0.919613
2.07567	1.53331				0.820691	0.719353				Health	-0.15943	-0.079158																1.27315	0.453796														1.32856	20					0.871715
2.12278	1.63836				0.817535	0.765152				Health	0.30902	-0.23681																1.25075	1.47066														1.54652	18					1.44872
1.18961	1.27157				0.624091	0.577472				Health	-0.41588	0.052606																1.07765	1.35902														1.5752	15					2.0626
1.72383	1.92599				0.760881	0.80938				Health	-0.11397	-0.084201																2.58346	1.97304														2.08946	20					0.0184832
2.36832	1.86798				0.88469	0.80967				Health	0.33525	-0.19254																1.72035	2.62362														1.40364	10					2.3687
1.66493	1.58616				0.68103	0.732312				Health	0.29358	-0.14114																0	1.62068														3.26737	25					3.79866
1.47187	1.79284				0.655996	0.79268				Health	-0.16861	-0.13631																0	2.99378														1.31882	15					2.7481
2.15813	1.02627				0.847227	0.428652				Health	0.18848	-0.061784																0.501283	3.7101														1.7259	14					0.627948
2.06059	1.53938				0.851265	0.665869				Health	0.3124	-0.20322																0	2.467														1.98588	15					1.51965
1.49213	1.5914				0.680488	0.689568				Health	-0.28367	-0.045917																0.463539	2.72515														0	20					2.32107
1.82084	2.11751				0.805706	0.838993				Health	-0.23635	0.2072																1.06854	3.54911														0.844033	21					2.78826
1.93197	1.59583				0.782613	0.673699				Health	0.099634	-0.2047																0.255103	1.77845														3.85206	11					3.30889
1.88662	1.85829				0.746162	0.776734				Health	0.008675	-0.20958																0	2.64037														3.12144	21					1.83741
1.81307	1.32219				0.815875	0.646565				Health	-0.045801	0.048561																1.24738	1.05238														3.21687	27					1.60457
1.96862	1.58634				0.770926	0.701318				Health	0.27638	-0.098165																0.810068	0.135632														0.453796	25					2.63336
0.395962	1.96998				0.176047	0.806246				Health	0.14954	0.52395																2.86616	0														3.7101	22					0.708536
1.69756	1.66154				0.769008	0.712159				Health	-0.35441	0.0087103																0.944381	0.705713														2.467	20					1.90893
2.2122	1.10222				0.867993	0.58262				Health	-0.011822	-0.21168																0.885693	0.619707														2.72515	12					2.39269
1.30309	1.88735				0.629802	0.80281				Health	-0.3505	0.067331																0.256286	0														3.54911	18					1.03089
1.51057	1.65131				0.704757	0.745293				Health	-0.27551	-0.11273																0	0														1.77845	12					0.47952
1.61584	1.33455				0.697613	0.624827				Health	-0.028274	0.0053214																1.64504	0.535249														2.64037	14					0
1.58597	1.28364				0.694087	0.589402				Health	-0.28847	-0.086298																0	0														0.135632	12					1.40146
1.40521	1.92219				0.620217	0.803249				Health	-0.30935	-0.080839																0	1.74439														0.705713	19					1.57115
0.917114	1.03567				0.533706	0.513815				Health	-0.42485	0.0065911																0	0.913102														0	20					1.55963
0.737447	1.80883				0.323642	0.781547				Health	0.1643	0.017486																0	2.15129														0	23					0
1.84907	2.05005				0.784607	0.847055				Health	-0.16971	-0.1506																1.78523	0														1.74439	10					0
1.86275	1.73103				0.788613	0.768519				Health	0.26232	-0.19233																0.0383798	2.24927														0.913102	10					2.53037
1.76276	0.775394				0.776981	0.39921				Health	-0.18937	-0.050109																1.92706	0														0	21					2.62977
1.90656	1.54854				0.749567	0.698127				Health	0.027501	-0.19191																0	0																				2.66036
1.93149					0.82338					Health	-0.088044	-0.14494																0.611193																					0.705713
1.95782					0.812556					Health	0.3479	-0.25662																2.27427																					1.48491
1.82048					0.775972					Health	-0.16885	-0.073393																3.20499																					2.25637
1.7466					0.72721					Health	-0.1049	-0.20226																3.3073																					3.16488
1.06817					0.532718					Health	-0.3379	0.029891																2.84672																					1.47066
1.95406					0.800117					Health	-0.2217	0.18654																1.02324																					1.35902
1.79927					0.780571					Health	-0.31152	0.18652																2.80333																					1.97304
1.3768					0.601928					Health	0.1364	0.029125																0																					2.62362
1.52033					0.732821					Health	0.20333	0.09021																0																					1.62068
1.2724					0.518883					Health	-0.35663	-0.0036734																0.405534																					2.99378
1.92072					0.813992					Health	-0.11162	-0.083518																2.12256																					1.05238
1.28671					0.544629					Health	0.14615	-0.036829																0.317114																					0
2.21349					0.854775					Health	0.22372	-0.095129																0																					0.619707
1.62107					0.687848					Health	0.096247	-0.046496																2.04011																					0
1.34398					0.66682					Health	-0.31998	0.15072																1.35151																					0.535249
2.07436					0.814505					Health	-0.27173	0.022516																1.06586																					2.15129
2.03579					0.827671					Health	0.12166	-0.11942																2.20879																					0
2.16104					0.85152					Health	0.02183	-0.064027																1.40656																					2.24927
n=118	n=100				n=118	n=100				Depression	-0.31163	-0.019366																n=118	n=100																				0
										Depression	-0.37197	-0.06173
										Depression	-0.11705	-0.035361
										Depression	0.32699	-0.2509
										Depression	0.26747	0.004029
										Depression	0.34954	-0.14798
										Depression	-0.24354	-0.040154
										Depression	0.041883	0.45165
										Depression	0.084476	0.065472
										Depression	-0.17419	0.0049099
										Depression	0.20358	0.020856
										Depression	-0.27382	0.017305
										Depression	-0.073733	-0.12449
										Depression	0.274	-0.094909
										Depression	0.22074	0.57349
										Depression	-0.04969	0.40707
										Depression	0.31183	0.4174
										Depression	-0.25059	0.4435
										Depression	-0.12073	0.056045
										Depression	0.26855	-0.19622
										Depression	0.28768	0.2677
										Depression	0.0042165	0.44246
										Depression	0.19825	0.49684
										Depression	-0.15314	-0.1515
										Depression	0.19357	0.28294
										Depression	0.11945	0.48866
										Depression	0.25502	0.31422
										Depression	0.18334	-0.057368
										Depression	0.26085	0.4933
										Depression	0.29303	-0.1976
										Depression	-0.11259	-0.10916
										Depression	0.17318	0.51884
										Depression	0.1595	0.3646
										Depression	-0.31584	-0.048416
										Depression	-0.38625	0.071912
										Depression	-0.31067	0.21957
										Depression	0.27644	0.63917
										Depression	-0.02309	0.43564
										Depression	-0.40039	-0.027428
										Depression	0.16874	-0.24511
										Depression	0.23754	-0.012084
										Depression	-0.15799	-0.16979
										Depression	-0.01997	-0.16254
										Depression	-0.25128	-0.023037
										Depression	0.29248	0.40448
										Depression	-0.38658	0.086636
										Depression	-0.39989	0.075775
										Depression	0.098072	0.49323
										Depression	-0.085581	-0.14205
										Depression	-0.37053	0.020078
										Depression	0.17472	-0.19121
										Depression	0.1891	0.029398
										Depression	-0.36808	-0.031369
										Depression	0.30306	0.5537
										Depression	0.033271	-0.20148
										Depression	0.15348	-0.22378
										Depression	0.23989	0.25021
										Depression	-0.080182	-0.22246
										Depression	0.16893	-0.2534
										Depression	0.13964	-0.18533
										Depression	0.17395	-0.049218
										Depression	0.16678	-0.20906
										Depression	0.18141	-0.20077
										Depression	-0.19655	-0.13041
										Depression	0.10127	-0.19776
										Depression	0.31013	-0.19893
										Depression	0.37567	-0.23098
										Depression	0.20522	0.49766
										Depression	0.27904	-0.063096
										Depression	0.04745	0.20381
										Depression	0.00035385	-0.145
										Depression	-0.14352	-0.15232
										Depression	-0.044547	-0.14044
										Depression	0.20968	0.3487
										Depression	-6.5992e-05	0.018797
										Depression	-0.10816	0.18778
										Depression	0.14087	0.092856
										Depression	-0.18028	0.19384
										Depression	0.18799	0.42065
										Depression	-0.16465	-0.1599
										Depression	0.23412	0.18141
										Depression	-0.047665	-0.11865
										Depression	-0.26106	-0.12627
										Depression	-0.050433	-0.063938
										Depression	-0.15239	-0.13521
										Depression	0.044586	-0.13634
										Depression	0.089456	-0.14963
										Depression	0.23724	0.16093
										Depression	-0.34288	0.0013337
										Depression	0.30404	-0.25098
										Depression	-0.19224	-0.17676
										Depression	-0.26719	-0.087357
										Depression	-0.22346	-0.14627
										Depression	0.21012	-0.0027596
										Depression	0.16992	0.089961
										Depression	-0.014021	0.14085
										Depression	-0.16398	-0.13637
										Depression	0.039733	-0.13658
										Depression	-0.36201	0.054336
										Depression	0.27148	-0.057217
[truncated: 9 more columns]

## Sheet: Fig. 1c
Per-individual relative abundance at species level (Top15)
Group	Health	Health	Health	Health	Health	Health	Health	Health	Health	Health	Health	Health	Health	Health	Health	Health	Health	Health	Health	Health	Health	Health	Health	Health	Health	Health	Health	Health	Health	Health	Health	Health	Health	Health	Health	Health	Health	Health	Health	Health	Health	Health	Health	Health	Health	Health	Health	Health	Health
Species	H100	H103	H105	H106	H11	H110	H113	H116	H119	H12	H121	H127	H129	H132	H134	H140	H142	H144	H145	H147	H149	H155	H158	H160	H161	H162	H169	H17	H178	H180	H181	H186	H21	H22	H36	H44	H48	H50	H52	H53	H54	H56	H58	H60	H63	H64	H70	H72	H74
Staphylococcus_epidermidis	0.0721094	0.532705	0.99722	0.920891	0.496829	0.680592	0.453218	0.625549	0.477532	0.265329	0.446848	0.208709	0.332628	0.645758	0.48652	0.594263	0.523679	0.951099	0.0843323	0.156781	0.194877	0.514126	0.961159	0.653226	0.394747	0.590304	0.519333	0.195925	0.182607	0.171898	0.334944	0.794016	0.223725	0.145037	0.676345	0.178247	0.5342	0.244536	0.336956	0.772152	0.558045	0.751601	0.408397	0.197401	0.145601	0.137484	0.162466	0.326434	0.381771
Staphylococcus_aureus	0.0213199	0.0519349	0.00139005	0.0193067	0.00564295	0.0676226	0.351385	0.00858863	0.0450978	0.0521893	0.133469	0.00526196	0.565096	0.0157744	0.110523	0.0116256	0.0170486	0.0166125	0.333123	0.485984	0.216471	0.204099	0.0118553	0.045278	0.1148	0.328503	0.196325	0.0118018	0.196959	0.654804	0.35235	0.124638	0.238442	0.0405939	0.00872678	0.43353	0.0869589	0.0566513	0.415865	0.0224308	0.0656369	0.067846	0.0105313	0.648296	0.0463794	0.0587377	0.0243862	0.436896	0.00695821
Peptoniphilus_harei	0.348541	0.0469262	0	0	0.164345	0	0	0	0.121587	0	0.0695337	0.2445	0.0188864	0	0	0.138903	0	0	0.256362	0.0346562	0.262868	0	0	0	0.250014	0	0	0.402416	0.146126	0	0.0575109	0	0	0.412739	0.173369	0	0	0.212309	0	0.0400523	0.027302	0	0.0104364	0	0.229204	0.290683	0.319562	0.0158654	0.255755
Cutibacterium_acnes	0.0352179	0.0984437	0.000778426	0.0286564	0.0798002	0.0686847	0.0799228	0.0932576	0.164642	0.0342166	0.0980978	0.0253119	0.0456164	0.00372625	0.247387	0.0186714	0.0624504	0.012678	0.0881178	0.0198736	0.0124012	0.0230543	0.00576621	0.147815	0.00946155	0.0129995	0.0387957	0.00386747	0.0309113	0.0231431	0.0682463	0.0334116	0.0164511	0.078125	0.0442371	0.0158334	0.326277	0.0582021	0.0458873	0.00900312	0.0854589	0.0294697	0.0613852	0.0762959	0.0148414	0.203006	0.0346736	0.0830848	0.00485457
Anaerococcus_octavius	0.131485	0.0583746	0	0.00673912	0.158502	0	0	0	0.0662223	0	0.0851835	0.11785	0.00954642	0	0.0115543	0.0455964	0	0	0.0794953	0.0366804	0.102945	0	0	0	0.0919778	0	0.0840646	0.109485	0.120082	0.00514846	0.0159497	0	0.0230415	0.0137562	0.0152819	0	0	0.114369	0.0484418	0	0	0.000410442	0	0.00487769	0.126631	0.113611	0.184844	0	0.139973
Staphylococcus_capitis	0.0204468	0.0443027	0	0	0.0166792	0.0515135	0	0.0604585	0.00510643	0.0126251	0.00400789	0.00458154	0.00541824	0	0.0805365	0.0765476	0.0435686	0.00324756	0	0.0563087	0.0165669	0.0636631	0.0021681	0.0473436	0	0	0.0434877	0.024082	0.0284524	0	0.0422514	0.014522	0.0105545	0.0281354	0.00189013	0.0152244	0	0	0.00492313	0.0640991	0.0451417	0.0302495	0.00279886	0.00735294	0	0.00420781	0.0115169	0.0841584	0.00368138
Corynebacterium_accolens	0	0.00721484	0	0.0100176	0	0.0105623	0.00875017	0.00554541	0.00274135	0	0	0.0092538	0.0022189	0	0	0.00251636	0	0	0	0.0125744	0	0.00436977	0	0.0171858	0.00280979	0	0	0.0118018	0.00662385	0.00089973	0	0	0.00148655	0	0.00152819	0.000974362	0	0	0	0.00534801	0.0026928	0	0.00398482	0.00407688	0.0138839	0	0.0215583	0	0.00440956
Corynebacterium_propinquum	0	0	0	0	0	0	0	0.140799	0	0.00249286	0.00343533	0.014425	0	0	0	0.00100654	0.321112	0	0.0494217	0	0.0182906	0.121826	0.00516653	0	0	0	0.00299765	0.00602049	0	0	0	0	0	0	0	0	0	0.000969227	0	0.0153899	0.0270028	0	0.0248577	0	0.0136445	0.0191498	0	0	0
Finegoldia_magna	0.0758932	0	0	0	0.0283645	0	0	0	0.0354762	0	0.0632992	0.105693	0	0	0	0.0716155	0	0	0	0.036067	0.0824994	0	0	0	0.0211595	0	0	0.180336	0.223103	0	0	0	0.00604529	0.17011	0.0537682	0.152122	0	0.0702205	0	0	0	0.000533574	0	0.0450277	0.115919	0.0259339	0.147014	0.00465227	0.126704
Lawsonella_clevelandensis	0	0.0173514	0	0.0047356	0.017578	0.0204756	0	0.0189356	0.0436465	0.0105746	0	0.0040372	0.0154291	0.0214259	0.00337001	0.0226975	0	0.00443417	0.00189274	0.00772864	0.0138856	0.00986966	0.000922594	0.0585805	0.0221916	0	0.0098184	0.0110841	0.00361301	0	0.0288321	0.0290987	0.00867152	0.0234115	0	0.0566348	0.00566761	0.089605	0.0115183	0.0073487	0.0949959	0.0925956	0.0198767	0	0.0448833	0.00257621	0.0433214	0.0144936	0.00351956
Dolosigranulum_pigrum	0	0	0	0	0	0	0	0	0	0	0	0.0250851	0	0	0	0	0.00757715	0	0.0256572	0.0149666	0	0	0	0	0	0	0	0.00426618	0	0.0083475	0	0	0	0.0134967	0	0	0	0	0	0.0481705	0.0485825	0	0.0417932	0	0.0861161	0	0	0	0
Snodgrassella_alvi	0.0315069	0.00149067	0	0.00461417	0	0	0	0.0287415	0	0.599735	0	0.0083012	0	0.287852	0	0	0	0.00849363	0	0	0	0.0115272	0	0	0.0416308	0	0	0	0	0.0562331	0.0379572	0	0.305238	0	0.00374005	0	0	0	0	0	0.00624579	0	0.00436433	0	0	0.0317733	0	0	0
Anaerococcus_sp__SJ_2013	0.0221204	0.100411	0	0	0.0179276	0	0	0	0.0198344	0	0	0.113223	0	0	0.0100413	0	0	0	0	0.0972827	0	0	0	0	0	0.0518913	0.0557824	0.0173039	0.0446608	0	0	0	0	0.00861711	0	0	0	0	0.0343226	0.00815667	0	0	0	0.00436808	0	0.0036067	0	0	0.00983049
Corynebacterium_fastidiosum	0	0	0	0	0	0.00961822	0	0	0	0	0	0.00217736	0	0	0	0	0.00360526	0	0	0	0.00225042	0.00105477	0	0	0	0	0	0	0	0	0.0073614	0	0	0.00275125	0	0	0	0.00188999	0.000789559	0	0.0013464	0.00517156	0.00327324	0	0	0	0	0	0.0042882
Cutibacterium_granulosum	0.00953213	0.00804961	0	0.0028535	0.00324594	0.0321001	0.00571862	0.0102117	0.00752526	0	0.00356257	0	0.00159967	0	0.00749656	0.00281832	0.00336083	0.000686985	0.00357518	0	0.000909744	0	0	0	0.00768393	0.00404901	0.0133374	0.00307005	0.00501807	0	0.00483092	0	0	0.00290698	0.00152819	0.00444553	0.0237817	0.00906227	0.0156054	0.00138509	0	0	0.00241935	0.0101922	0.00353082	0.00403607	0.00520513	0.00232614	0.00465229
others	0.231827	0.0327947	0.000611621	0.00218566	0.0110861	0.0588305	0.101006	0.00791236	0.0105891	0.0228378	0.0925631	0.11159	0.00356056	0.0254627	0.0425722	0.0137393	0.0175985	0.00274794	0.0780231	0.0410967	0.0760354	0.04641	0.0129625	0.0305709	0.0435231	0.0122536	0.0360587	0.0185399	0.0118426	0.0795261	0.0497661	0.00431293	0.166345	0.0603198	0.019585	0.142988	0.023115	0.142186	0.0856904	0.00646378	0.0375496	0.0221228	0.405882	0.00211124	0.159366	0.105195	0.0454527	0.0320888	0.0536025
[truncated: 169 more columns]

## Sheet: Fig. 2
Fig. 2b, Anxiety-like behavior of mice in the open field test (OFT) and depression-like behavior in forced swimming and tail suspension tests (FST, TST). n=16/group.
Center zone time in OFT (s)					Immobile duration in FST (s)					Immobile duration in TST (s)
Health	Depression	Unpaired t test			Health	Depression	Unpaired t test			Health	Depression	Unpaired t test
9.57	4.27	P value	0.0005		4.81	137.58	P value	0.0104		111.16	169.43	P value	0.0029
18.04	14.2	P value summary	***		41.91	96.03	P value summary	*		131.24	113.16	P value summary	**
10.38	11.46	Significantly different (P < 0.05)?	Yes		99.67	50.1	Significantly different (P < 0.05)?	Yes		60.17	155.13	Significantly different (P < 0.05)?	Yes
10.66	10.68	One- or two-tailed P value?	Two-tailed		45.31	142	One- or two-tailed P value?	Two-tailed		87.84	109.86	One- or two-tailed P value?	Two-tailed
15.74	7.02	t, df	t=3.876, df=30		2.14	95.05	t, df	t=2.733, df=30		147.06	120.36	t, df	t=3.241, df=30
9.87	3.73				131.78	116.72				141.9	138.95
17.36	10.24				124.69	155.72				109.36	202.92
17.87	2.48				79.5	121.78				83.51	136.39
14.37	6.4				153.12	112.53				60.8	185.85
16.84	8.56				127.48	152.5				73.29	169.03
14.42	7.47				132.62	167.29				62.05	111.5
18.13	4.95				91.76	190.93				113.12	99.92
16.8	19.2				75.74	136.63				137.3	133.33
11.72	6.94				73.67	186.12				105.45	210.88
13.59	11.7				141.42	179.74				112.86	100.79
6.65	1.86				188.54	211.75				141.39	128.95
n=16	n=16				n=16	n=16				n=16	n=16
Fig. 2c, Multivariate (covariate-adjusted MaAsLin2) analysis at species level
	metadata	value	Significant associations (−log(FDR)*sign(coeff))
Parabacteroides_merdae	Sex	Male	15.9645
Bacteroides_nordii	Sex	Male	-4.4285
Acinetobacter_baumannii	Group	Depression	4.00778
Novispirillum_itersonii	Group	Depression	2.26837
Bacteroides_nordii	Group	Depression	-1.64635
Staphylococcus_epidermidis	Sex	Male	0.868471
Staphylococcus_aureus	Group	Depression	0.632169
Fig. 2e, Anxiety-like behavior of female mice in the open field test (OFT) and depression-like behavior in forced swimming and tail suspension tests (FST, TST). n=18-20/group.
Center zone time in OFT (s)										Immobile duration in FST (s)										Immobile duration in TST (s)
Control	SE	SA	Kruskal-Wallis test							Control	SE	SA	ANOVA summary							Control	SE	SA	ANOVA summary
5.33	5.33	13.07	P value	0.0173						151.99	139.2	146.12	F	7.847						56.53	98.13	83.19	F	5.998
4.8	8.8	0.79	Exact or approximate P value?	Approximate						87.05	127.49	147.76	P value	0.001						120.09	83.2	157.82	P value	0.0045
24.27	32.82	5.06	P value summary	*						53.36	162.19	188.91	P value summary	**						121.08	149.29	75.08	P value summary	**
9.84	8.53	2.93	Do the medians vary signif. (P < 0.05)?	Yes						96	95.47	96.53	Significant diff. among means (P < 0.05)?	Yes						67.2	29.87	180.44	Significant diff. among means (P < 0.05)?	Yes
9.6	20.53	2.93	Number of groups	3						147.76	66.59	151.47	R squared	0.2285						119.02	106.74	145.04	R squared	0.1846
6.4	4.8	9.6	Kruskal-Wallis statistic	8.112						122.27	44.99	107.19								50.69	122.17	107.17
7.99	7.2	7.47								146.66	53.87	146.13								114.11	48.01	142.93
15.22	13.26	6.94	Dunn's multiple comparisons test	Mean rank diff.	Significant?	Summary	Adjusted P Value			109.29	120.03	175.55	Tukey's multiple comparisons test	Mean Diff.	95.00% CI of diff.	Below threshold?	Summary	Adjusted P Value		61.33	90.71	121.59	Tukey's multiple comparisons test	Mean Diff.	95.00% CI of diff.	Below threshold?	Summary	Adjusted P Value
20.54	11.99	9.87	Control vs. SE	-0.1389	No	ns	>0.9999			61.91	117.34	122.18	Control vs. SE	6.092	-21.24 to 33.42	No	ns	0.8532		91.77	118.52	125.84	Control vs. SE	2.333	-26.40 to 31.07	No	ns	0.9791
15.74	9.34	10.14	Control vs. SA	12.88	Yes	*	0.0451			105.06	113.65	177.79	Control vs. SA	-34.17	-60.81 to -7.535	Yes	**	0.0087		86.39	67.2	130.71	Control vs. SA	-33.31	-61.32 to -5.304	Yes	*	0.0161
7.2	7.46	6.41	SE vs. SA	13.02	Yes	*	0.0419			92.26	130.14	146.66	SE vs. SA	-40.26	-66.90 to -13.63	Yes	**	0.0017		51.74	81.61	129.65	SE vs. SA	-35.65	-63.66 to -7.638	Yes	**	0.0093
3.47	6.13	3.74								104.03	168.62	105.1								155.22	104.07	134.93
18.4	6.13	5.11								143.4	104.03	183.99								76.92	60.79	105.61
5.33	9.34	0								81.07	139.73	139.76								80.52	93.33	91.71
13.33	5.6	7.98								82.13	90.67	154.06								147.27	118.48	180.8
7.47	14.67	6.14								133.31	64	214.39								74.18	48.53	132.83
8.26	13.87	5.33								162.13	57.08	138.7								16	74.77	29.87
10.13	15.73	2.93								146.66	121.59	126.94								94.46	47.1	140.3
		13.6										98.66										58.66
		6.67										167										152.68
n=18	n=18	n=20								n=18	n=18	n=20								n=18	n=18	n=20
Fig. 2g, Anxiety-like behavior of CUMS treated male mice in the OFT and depression-like behavior in FST and TST tests. n=18-20/group.
Center zone time in OFT (s)										Immobile duration in FST (s)										Immobile duration in TST (s)
Control	SE	SA	ANOVA summary							Control	SE	SA	Kruskal-Wallis test							Control	SE	SA	ANOVA summary
21.03	12	8.27	F	6.589						33.57	55.16	43.2	P value	0.0139						41.08	27.2	180.79	F	7.921
16	4.8	6.12	P value	0.0028						44.84	86.95	182.61	Exact or approximate P value?	Approximate						117.96	157.33	203.73	P value	0.001
12.84	29.59	3.52	P value summary	**						6.93	153.03	127.61	P value summary	*						140.26	138.26	86.03	P value summary	***
14.15	10.66	2.4	Significant diff. among means (P < 0.05)?	Yes						88.52	132.79	196.36	Do the medians vary signif. (P < 0.05)?	Yes						133.37	144.06	181.34	Significant diff. among means (P < 0.05)?	Yes
12.29	9.59	9.85	R squared	0.1991						58.77	0.53	192.23	Number of groups	3						35.2	54.4	146.67	R squared	0.2301
9.07	9.88	3.46								108.05	36.79	180.29	Kruskal-Wallis statistic	8.559						27.17	95.37	147.24
7.45	12.37	5.32								137.57	18.68	91.24								114.57	167.47	159.5
16.68	9.92	1.6	Tukey's multiple comparisons test	Mean Diff.	95.00% CI of diff.	Below threshold?	Summary	Adjusted P Value		8.55	40.55	126.98	Dunn's multiple comparisons test	Mean rank diff.	Significant?	Summary	Adjusted P Value			141.72	62.92	51.2	Tukey's multiple comparisons test	Mean Diff.	95.00% CI of diff.	Below threshold?	Summary	Adjusted P Value
6.63	8.61	4.27	Control vs. SE	-0.8728	-5.117 to 3.372	No	ns	0.8736		26.17	0.53	59.2	Control vs. SE	-0.5	No	ns	>0.9999			86.43	33.07	118.86	Control vs. SE	-10.63	-46.70 to 25.44	No	ns	0.7584
8.47	19.58	5.33	Control vs. SA	4.859	0.7226 to 8.996	Yes	*	0.0176		18.32	32.21	15.46	Control vs. SA	-13.55	Yes	*	0.0317			2.67	133.15	176.99	Control vs. SA	-54.33	-89.48 to -19.17	Yes	**	0.0014
13.07	8.27	12.53	SE vs. SA	5.732	1.595 to 9.869	Yes	**	0.0043		53.86	48.54	69.34	SE vs. SA	-13.05	Yes	*	0.0414			88.54	15.47	189.18	SE vs. SA	-43.7	-78.85 to -8.543	Yes	*	0.0114
14.93	2.4	14.46								175.52	140.32	98.65								124.17	84.86	132.04
2.93	4.8	5.87								27.71	40.57	154.13								124.79	120.63	116.26
2.66	14.13	7.47								106.09	158.4	160.56								30.39	44.27	156.32
19.2	20	10.93								48	122.09	205.35								65.06	72.53	61.34
9.34	10.66	5.07								155.79	117.83	156.26								104.04	80.54	145.03
1.85	16.55	2.13								146.15	144.52	127.55								60.83	130.19	143.5
11.74	12.23	8.27								161.09	139.18	119.53								53.87	121.7	79.06
		7.73										118.39										108.81
		0.8										153.59										160.55
n=18	n=18	n=20								n=18	n=18	n=20								n=18	n=18	n=20

## Sheet: Fig. 3
Fig. 3a, PCoA based on Bray-Curtis distance analysis of nasal metabolomes in healthy and depressed cohorts.															Fig. 3b, Orthogonal Partial Least Squares-Discriminant Analysis (OPLS-DA) of nasal metabolomes in healthy and depressed cohorts.
All					Male					Female					All					Male					Female
Group	PCoA1	PCoA2			Group	PCoA1	PCoA2			Group	PCoA1	PCoA2			Group	T score	Orthogonal T Score			Group	T score	Orthogonal T Score			Group	T score	Orthogonal T Score
Health	-0.151158	0.27053			Health	-0.162488	-0.262863			Health	-0.289592	-0.0285248			Health	7.28045	16.8215			Health	7.32191	10.6769			Health	9.62185	-1.57828
Health	-0.11139	-0.027046			Health	-0.125311	0.0438136			Health	-0.0696244	0.0396756			Health	8.49328	-7.3744			Health	6.92331	-8.21653			Health	-0.421894	0.784127
Health	0.0297591	-0.0104673			Health	0.0213764	0.0218672			Health	-0.152664	-0.0778932			Health	6.30532	-0.753307			Health	7.7305	-2.51482			Health	3.51224	-3.38111
Health	0.270558	-0.0471906			Health	0.202995	-0.0037501			Health	-0.000635257	-0.029142			Health	8.25384	-5.27762			Health	7.5366	-3.8292			Health	5.73001	-2.4641
Health	0.0527454	0.00527796			Health	0.0152045	0.0179422			Health	-0.38415	-0.0574976			Health	4.04596	-1.04091			Health	6.54594	-3.86207			Health	4.60251	-7.29364
Health	0.124658	-0.0770092			Health	0.0267141	0.0110848			Health	-0.167712	0.199746			Health	2.71957	-3.30768			Health	6.84756	-2.84557			Health	8.2605	20.9548
Health	0.214544	0.0191328			Health	0.228471	-0.200562			Health	0.048346	-0.00260395			Health	6.7729	-1.62943			Health	6.97267	14.4815			Health	4.93804	-4.46881
Health	-0.0122412	-0.0395304			Health	0.034708	0.00585591			Health	-0.00508343	-0.0142275			Health	5.47716	-3.68782			Health	5.61602	-2.77022			Health	6.22236	-3.44746
Health	0.031786	0.0032017			Health	-0.133851	0.00839018			Health	0.120688	0.00630264			Health	7.6836	-2.58519			Health	6.46951	-2.99696			Health	4.47294	-5.02793
Health	0.044135	0.0102509			Health	-0.163288	0.022074			Health	-0.105807	0.0742271			Health	4.97171	-0.870375			Health	6.19214	-5.23543			Health	6.00522	4.87614
Health	0.250284	0.204032			Health	0.198066	0.0571734			Health	-0.194961	0.0308782			Health	6.34601	21.0643			Health	7.0451	-8.0238			Health	9.58647	0.252489
Health	0.378285	-0.0510384			Health	0.012252	0.0139517			Health	0.138951	0.0497396			Health	6.98126	-6.72664			Health	6.70971	-5.20138			Health	7.63308	-0.27171
Health	0.0515501	0.0170654			Health	0.129015	0.0214144			Health	0.0959893	-0.0232424			Health	5.39206	-0.688539			Health	8.42483	-2.66519			Health	6.07538	-6.28034
Health	0.151881	0.160781			Health	0.128939	0.051672			Health	0.149179	-0.0088328			Health	8.42989	9.3033			Health	7.32374	-6.38042			Health	6.0404	-5.9413
Health	-0.0676233	-0.0191599			Health	0.252684	0.0664198			Health	0.1276	-0.0419234			Health	5.75703	-5.01749			Health	8.12862	-6.45563			Health	10.6055	-0.932898
Health	-0.0107305	-0.036551			Health	-0.0348467	-0.322063			Health	0.123593	0.000560229			Health	6.697	-4.80663			Health	7.15565	31.9554			Health	10.4633	-2.46958
Health	-0.119575	0.00877802			Health	-0.0295016	0.0714762			Health	-0.124887	0.0882816			Health	5.25249	-1.31004			Health	7.5281	-8.0034			Health	6.01942	10.3032
Health	-0.155704	0.00640961			Health	0.0218938	0.00562671			Health	-0.144127	-0.0251237			Health	7.45485	-3.8351			Health	7.13541	-3.39983			Health	13.5413	2.00756
Health	0.205182	-0.0507866			Health	-0.055674	0.0463726			Health	0.12475	-0.0236149			Health	7.56718	-6.56158			Health	6.71252	-3.77657			Health	4.171	-5.01663
Health	-0.137871	-0.011402			Health	-0.0635343	-0.293389			Health	-0.122476	0.0930271			Health	6.9764	-5.35754			Health	6.25732	19.0633			Health	6.68935	9.39548
Health	0.0934021	0.0230082			Depression	0.0608596	0.119315			Depression	0.127075	-0.0530293			Health	7.65011	-0.229275			Depression	-7.57719	-3.72562			Depression	-5.81657	-4.25778
Health	0.183411	-0.0147145			Depression	0.277906	0.00621395			Depression	-0.257429	-0.0093239			Health	9.97942	-3.18033			Depression	-7.25465	2.12266			Depression	-3.51256	-0.659286
Health	0.0234224	0.0086645			Depression	-0.166002	0.0627997			Depression	0.017141	-0.0937533			Health	9.03314	-3.24512			Depression	-8.3766	-1.22574			Depression	-4.41609	-5.70961
Health	-0.154484	0.025405			Depression	-0.0761413	0.0152889			Depression	0.138571	-0.0483016			Health	4.969	-2.95543			Depression	-5.90865	-0.60633			Depression	-3.65151	-7.51473
Health	0.135385	-0.00688629			Depression	-0.105842	0.104911			Depression	0.161331	0.246553			Health	5.87192	-0.205843			Depression	-7.914	-6.66847			Depression	-11.6522	19.7368
Health	-0.114278	-0.0351198			Depression	0.0939257	0.0604337			Depression	0.00135577	-0.0225184			Health	6.95608	-6.46827			Depression	-6.15819	-1.3302			Depression	-8.54721	-0.427598
Health	-0.164877	-0.0289739			Depression	-0.141934	0.0233424			Depression	-0.0374078	-0.0451258			Health	6.32111	-6.37169			Depression	-7.06273	0.111304			Depression	-9.20045	-4.9998
Health	-0.138331	-0.0613481			Depression	-0.147814	0.0436619			Depression	0.096291	0.0115352			Health	7.06738	-4.86674			Depression	-6.50303	-0.243517			Depression	-8.8418	1.47808
Health	0.141159	-0.0385619			Depression	0.320541	-0.0661175			Depression	-0.360462	-0.110427			Health	7.53326	-5.37835			Depression	-5.31676	9.53587			Depression	-7.64002	-4.00125
Health	-0.138761	-0.016644			Depression	0.172826	0.100667			Depression	0.119441	-0.0191118			Health	6.07904	-4.42606			Depression	-6.51555	-4.57317			Depression	-10.3152	-5.53967
Health	0.262709	-0.0697742			Depression	-0.0904682	0.0953563			Depression	0.180756	0.0694745			Health	6.08571	-5.9774			Depression	-8.42891	-4.69447			Depression	-5.22805	6.97017
Health	0.000763112	0.309897			Depression	0.0507654	0.0151573			Depression	-0.333502	0.0674034			Health	6.93292	43.5208			Depression	-4.58495	-1.75882			Depression	-6.02611	12.9763
Health	0.117344	0.0540771			Depression	-0.213479	0.039032			Depression	0.149995	0.0191102			Health	5.49303	3.25425			Depression	-8.23784	-0.313682			Depression	-4.73731	1.16597
Health	-0.0131399	-0.0642081			Depression	-0.14412	-0.159188			Depression	0.118781	-0.0722877			Health	7.37376	-7.81982			Depression	-7.47898	11.9312			Depression	-4.83904	-3.94505
Health	0.0400976	0.0163008			Depression	-0.114451	0.0532247			Depression	0.128218	0.185877			Health	6.35997	-0.951301			Depression	-6.61573	-0.174011			Depression	-6.49155	25.5666
Health	-0.0311461	-0.0375185			Depression	-0.0474856	0.0702035			Depression	0.14584	-0.0228923			Health	2.86436	-2.93829			Depression	-6.67746	-3.17036			Depression	-6.98271	-2.64871
Health	0.120851	-0.0392303			Depression	-0.186201	0.00259441			Depression	0.208324	-0.120162			Health	9.59109	-4.67495			Depression	-8.25119	0.700012			Depression	-11.2731	-9.78878
Health	-0.0330143	0.292129			Depression	-0.142861	0.0193025			Depression	0.197156	-0.085315			Health	8.1149	28.0983			Depression	-8.3791	0.705273			Depression	-6.51859	-4.11391
Health	-0.140448	-0.0333988			Depression	-0.226651	0.0478489			Depression	0.0483747	-0.0325788			Health	4.04838	-5.11098			Depression	-6.13958	-1.59544			Depression	-4.61852	-4.21924
Health	0.111901	0.045675			Depression	0.322801	-0.0365549			Depression	-0.0172258	-0.114939			Health	5.88992	3.56773			Depression	-7.19608	4.97349			Depression	-3.46047	-10.0686
Depression	0.0719831	-0.110842													Depression	-8.69123	-5.21231
Depression	-0.142636	-0.069109													Depression	-6.63806	-2.60091
Depression	0.235651	-0.031487													Depression	-5.24105	-0.885938
Depression	-0.0360235	-0.0927551													Depression	-4.30176	-4.20684
Depression	-0.156694	-0.0671943													Depression	-3.97526	-4.75388
Depression	0.301919	-0.00112944													Depression	-8.78526	2.31262
Depression	-0.145225	-0.0510634													Depression	-9.15994	-2.68503
Depression	-0.056039	-0.00266454													Depression	-5.21771	-0.109465
Depression	-0.168034	0.25195													Depression	-3.90683	13.3057
Depression	-0.0219128	-0.0290906													Depression	-8.17683	0.484761
Depression	0.0128064	-0.0429995													Depression	-7.9398	-2.09781
Depression	-0.107419	0.000114166													Depression	-6.98406	2.61812
Depression	0.344416	-0.0822527													Depression	-7.58549	-1.62558
Depression	-0.137206	-0.0417712													Depression	-7.70286	-2.26131
Depression	-0.0953848	-0.110381													Depression	-7.50722	-7.80816
Depression	0.11563	-0.0408743													Depression	-3.10018	-2.45514
Depression	-0.120251	-0.00817378													Depression	-6.26283	-0.214212
Depression	-0.128498	-0.0338736													Depression	-5.68078	-1.10144
Depression	-0.187555	0.0515966													Depression	-6.38408	3.59639
Depression	0.341146	0.0722364													Depression	-10.2323	9.76745
Depression	0.189207	-0.101493													Depression	-6.5708	-4.90495
Depression	-0.0748099	-0.0898182													Depression	-7.85755	-5.81608
Depression	0.0682998	0.00980478													Depression	0.115682	-0.85158
Depression	-0.195644	-0.0239684													Depression	-8.28701	-0.588942
Depression	0.315461	0.0575105													Depression	-8.15992	7.47602
Depression	-0.124628	0.180932													Depression	-8.00436	14.8062
Depression	-0.101748	-0.0419783													Depression	-6.68903	-0.375469
Depression	-0.0213725	-0.059157													Depression	-4.41425	-4.11277
Depression	-0.167365	0.020889													Depression	-8.79592	0.342187
Depression	-0.168736	0.00884462													Depression	-5.81881	0.747237
Depression	-0.137751	-0.0593467													Depression	-5.1385	-3.60905
Depression	-0.140963	0.205266													Depression	-5.05932	15.1352
Depression	-0.16177	-0.0280687													Depression	-7.62892	-1.09019
Depression	-0.221106	-0.106861													Depression	-8.43154	-5.03359
Depression	-0.141636	0.0025685													Depression	-7.81659	1.3662
Depression	-0.208976	-0.0767056													Depression	-8.41764	-1.79334
Depression	-0.211674	-0.0218105													Depression	-6.15579	-2.22826
Depression	-0.0699843	-0.0400771													Depression	-5.25221	-2.89826
Depression	0.323949	0.0450624													Depression	-7.8544	5.88425
Depression	-0.0104664	-0.105885													Depression	-3.36203	-6.52183
Fig. 3c, Significantly altered metabolic pathways by KEGG enrichment.
Pathway	-log10(P value)
Steroid hormone biosynthesis	8.06198
Steroid biosynthesis	3.72125
Arachidonic acid metabolism	2.64397
Sphingolipid metabolism	2.3363
Fig. 3d Nasal estradiol levels in the same randomly selected cohort subsets.											Fig. 3e Nasal testosterone levels in the same randomly selected cohort subsets.
All					Female						All					Male
Health	Depression	Mann Whitney test			Health	Depression	Mann Whitney test				Health	Depression	Mann Whitney test			Health	Depression	Mann Whitney test
0.00476345	0.00371723	P value	<0.0001		0.00543051	0.00375785	P value	<0.0001			0.0273555	0.00893834	P value	0.0004		0.0273555	0.00893834	P value	0.0051
0.00467626	0.00375785	Exact or approximate P value?	Exact		0.00571641	0.00403241	Exact or approximate P value?	Exact			0.0109242	0.0116906	Exact or approximate P value?	Exact		0.0109242	0.0117626	Exact or approximate P value?	Exact
0.00482331	0.00403241	P value summary	****		0.00605322	0.00348468	P value summary	****			0.0144403	0.0108386	P value summary	***		0.0144403	0.00986843	P value summary	**
0.00543051	0.00348468	Significantly different (P < 0.05)?	Yes		0.0041014	0.00384825	Significantly different (P < 0.05)?	Yes			0.0145291	0.0108869	Significantly different (P < 0.05)?	Yes		0.0175801	0.0123382	Significantly different (P < 0.05)?	Yes
0.00571641	0.00384825	One- or two-tailed P value?	Two-tailed		0.00437448	0.0038136	One- or two-tailed P value?	Two-tailed			0.0149495	0.0087366	One- or two-tailed P value?	Two-tailed		0.0131188	0.00803988	One- or two-tailed P value?	Two-tailed
0.00605322	0.0044163	Sum of ranks in column A,B	2196 , 1044		0.00481909	0.00385541	Sum of ranks in column A,B	580 , 240			0.0111348	0.0117626	Sum of ranks in column A,B	1981 , 1259		0.013721	0.0117149	Sum of ranks in column A,B	512 , 308
0.00405068	0.00423597	Mann-Whitney U	224		0.00455519	0.00386534	Mann-Whitney U	30			0.0175801	0.00986843	Mann-Whitney U	439		0.0267453	0.0120322	Mann-Whitney U	98
0.00410141	0.00330831				0.00483231	0.00305087					0.0083049	0.0123382				0.0141142	0.0107042
0.00346067	0.0038136				0.0047395	0.00305892					0.0131188	0.0203045				0.0146653	0.0102962
0.00409017	0.00385541				0.00441451	0.00329145					0.0137211	0.0117321				0.0156263	0.0102222
0.00469632	0.00386534				0.00635594	0.00347305					0.0267453	0.0121898				0.0121611	0.00858338
0.00437448	0.00305087				0.00525203	0.00304027					0.012254	0.00889436				0.0112512	0.0139751
0.00352782	0.00305892				0.00408645	0.00471296					0.0141142	0.00884486				0.0152737	0.0100989
0.00481909	0.00329145				0.00465655	0.0038327					0.022301	0.0115301				0.013832	0.0176665
0.00455519	0.00263936				0.00478806	0.00481426					0.0126445	0.00803988				0.0101711	0.0108768
0.00483231	0.00417463				0.00689488	0.00386126					0.0133621	0.0117149				0.0345103	0.0102643
0.00395577	0.00421813				0.00479353	0.00281535					0.0146653	0.0120322				0.0106085	0.0127455
0.0054234	0.00427914				0.00458193	0.00325511					0.0156263	0.0107042				0.0164279	0.0162603
0.00408737	0.00347305				0.00373221	0.00338051					0.0121611	0.014503				0.00993137	0.011105
0.0047395	0.00416351				0.00452697	0.00402691					0.0122092	0.0102962				0.0399467	0.016837
0.00441451	0.00274497										0.0134797	0.0102222
0.00635594	0.00281487										0.0127757	0.00858338
0.0040169	0.00381195										0.0112512	0.013975
0.00525203	0.00416883										0.0135876	0.0100989
0.00438357	0.00304028										0.0152737	0.0172173
0.00408645	0.00486954										0.0124925	0.0176665
0.00465655	0.00332645										0.0121127	0.0108768
0.00478806	0.00387439										0.013321	0.0102643
0.00501229	0.00283564										0.013832	0.0127455
0.00689488	0.00471296										0.0107041	0.0119436
0.00414324	0.0038327										0.0101711	0.0115208
0.00419687	0.00481426										0.0345103	0.0197618
0.00479353	0.00386126										0.013974	0.0102055
0.00459687	0.00281535										0.0106085	0.00870644
0.00388723	0.00336695										0.0164279	0.0162603
0.00535307	0.00325511										0.00993137	0.0108872
0.00458193	0.00387768										0.0162445	0.011105
0.00440297	0.00338051										0.0399467	0.012476
0.00373221	0.0037853										0.0109349	0.016837
0.00452697	0.00402691										0.0120431	0.00738796
n=40	n=40										n=40	n=40
Fig. 3f, Correlation of nasal estradiol levels with PHQ-9 depression scores.											Fig. 3g, Correlation of nasal testosterone levels with PHQ-9 depression scores.
All					Female						All					Male
Nasal estradiol	PHQ-9	Spearman r			Nasal estradiol	PHQ-9	Spearman r				Nasal testosterone	PHQ-9	Spearman r			Nasal testosterone	PHQ-9	Spearman r
0.00476345	0	r	-0.4969		0.00543051	0	r	-0.6345			0.0273555	0	r	-0.4445		0.0273555	0	r	-0.4873
0.00467626	2	95% confidence interval	-0.6499 to -0.3051		0.00571641	2	95% confidence interval	-0.7935 to -0.3946			0.0109242	2	95% confidence interval	-0.6093 to -0.2430		0.0109242	2	95% confidence interval	-0.6984 to -0.1981
0.00482331	4	R squared			0.00605322	2	R squared				0.0144403	4	R squared			0.0144403	4	R squared
0.00543051	0				0.0041014	3					0.0145291	0				0.0175801	1
0.00571641	2	P value	<0.0001		0.00437448	3	P value	<0.0001			0.0149495	2	P value	<0.0001		0.0131188	1	P value	0.0014
0.00605322	2	P (two-tailed)	****		0.00481909	3	P (two-tailed)	****			0.0111348	2	P (two-tailed)	****		0.013721	2	P (two-tailed)	**
0.00405068	1	P value summary	Approximate		0.00455519	1	P value summary	Approximate			0.0175801	1	P value summary	Approximate		0.0267453	1	P value summary	Approximate
0.00410141	3	Significant? (alpha = 0.05)	Yes		0.00483231	4	Significant? (alpha = 0.05)	Yes			0.0083049	3	Significant? (alpha = 0.05)	Yes		0.0141142	0	Significant? (alpha = 0.05)	Yes
0.00346067	1				0.0047395	4					0.0131188	1				0.0146653	1
0.00409017	2	Number of XY Pairs	80		0.00441451	2	Number of XY Pairs	40			0.0137211	2	Number of XY Pairs	80		0.0156263	1	Number of XY Pairs	40
0.00469632	1				0.00635594	3					0.0267453	1				0.0121611	3
0.00437448	3				0.00525203	0					0.012254	3				0.0112512	2
0.00352782	0				0.00408645	1					0.0141142	0				0.0152737	0
0.00481909	3				0.00465655	4					0.022301	3				0.013832	2
0.00455519	1				0.00478806	3					0.0126445	1				0.0101711	0
0.00483231	4				0.00689488	4					0.0133621	4				0.0345103	1
0.00395577	1				0.00479353	0					0.0146653	1				0.0106085	2
0.0054234	1				0.00458193	4					0.0156263	1				0.0164279	2
0.00408737	3				0.00373221	2					0.0121611	3				0.00993137	4
0.0047395	4				0.00452697	1					0.0122092	4				0.0399467	4
0.00441451	2				0.00375785	11					0.0134797	2				0.00893834	15
0.00635594	3				0.00403241	23					0.0127757	3				0.0117626	24
0.0040169	2				0.00348468	16					0.0112512	2				0.00986843	23
0.00525203	0				0.00384825	13					0.0135876	0				0.0123382	20
0.00438357	0				0.0038136	24					0.0152737	0				0.00803988	22
0.00408645	1				0.00385541	12					0.0124925	1				0.0117149	27
0.00465655	4				0.00386534	22					0.0121127	4				0.0120322	13
0.00478806	3				0.00305087	26					0.013321	3				0.0107042	6
0.00501229	2				0.00305892	24					0.013832	2				0.0102962	13
0.00689488	4				0.00329145	14					0.0107041	4				0.0102222	17
0.00414324	0				0.00347305	16					0.0101711	0				0.00858338	25
0.00419687	1				0.00304027	11					0.0345103	1				0.0139751	21
0.00479353	0				0.00471296	11					0.013974	0				0.0100989	20
0.00459687	2				0.0038327	14					0.0106085	2				0.0176665	18
0.00388723	2				0.00481426	16					0.0164279	2				0.0108768	15
0.00535307	4				0.00386126	20					0.00993137	4				0.0102643	20
0.00458193	4				0.00281535	15					0.0162445	4				0.0127455	10
0.00440297	4				0.00325511	21					0.0399467	4				0.0162603	15
0.00373221	2				0.00338051	6					0.0109349	2				0.011105	14
0.00452697	1				0.00402691	23					0.0120431	1				0.016837	15
0.00371723	15										0.00893834	15
0.00375785	11										0.0116906	11
0.00403241	23										0.0108386	23
0.00348468	16										0.0108869	16
0.00384825	13										0.0087366	13
0.0044163	24										0.0117626	24
0.00423597	23										0.00986843	23
0.00330831	20										0.0123382	20
0.0038136	24										0.0203045	24
0.00385541	12										0.0117321	12
0.00386534	22										0.0121898	22
0.00305087	26										0.00889436	26
0.00305892	24										0.00884486	24
0.00329145	14										0.0115301	14
0.00263936	22										0.00803988	22
0.00417463	27										0.0117149	27
0.00421813	13										0.0120322	13
0.00427914	6										0.0107042	6
0.00347305	16										0.014503	16
0.00416351	13										0.0102962	13
0.00274497	17										0.0102222	17
0.00281487	25										0.00858338	25
0.00381195	21										0.013975	21
0.00416883	20										0.0100989	20
0.00304028	11										0.0172173	11
0.00486954	18										0.0176665	18
0.00332645	15										0.0108768	15
0.00387439	20										0.0102643	20
0.00283564	10										0.0127455	10
0.00471296	11										0.0119436	11
0.0038327	14										0.0115208	14
0.00481426	16										0.0197618	16
0.00386126	20										0.0102055	20
0.00281535	15										0.00870644	15
0.00336695	15										0.0162603	15
0.00325511	21										0.0108872	21
0.00387768	14										0.011105	14
0.00338051	6										0.012476	6
0.0037853	15										0.016837	15
0.00402691	23										0.00738796	23

## Sheet: Fig. 4
Fig. 4b, Correlation between nasal testosterone and estradiol concentrations with corresponding nasal S. aureus abundance (n=80)														Fig. 4c, In vitro conversion of estradiol to estrone and testosterone to androstenedione by S. aureus culture filtrate. n=3/group.														Fig. 4g,h Transcriptomic analysis of midbrain gene expression in mice nasally colonized with S. aureus versus with S. epidermidis. n=3/group.
Actual abundance of S. aureus (log2)	Nasal estradiol	Spearman r			Actual abundance of S. aureus (log2)	Nasal testosterone	Spearman r							Time(h)	Estrone (ng/mL)			Estradiol (ng/mL)										Male				Female
0.416324	0.00476345	r	-0.4856		0.416324	0.0273555	r	-0.2562						0	0.083881	0.039643	0.051728	80.5451	86.7917	80.4453								Gene	log2FoldChange	pvalue		Gene	log2FoldChange	pvalue
0.951165	0.00467626	95% confidence interval	-0.6412 to -0.2916		0.951165	0.0109242	95% confidence interval	-0.4558 to -0.03209						24	34.9221	33.1988	36.3856	43.116	44.5376	46.6557								Nkx2-1	-5.37982	1.41869e-21		Lars2	-5.51454	3.30065e-34
0	0.00482331	R squared			0	0.0144403	R squared							48	44.1364	46.1865	42.0915	36.2717	36.5047	34.4485								Ms4a15	-5.2758	7.66713e-25		Slc6a4	-5.46566	2.17565e-29
0.639695	0.00543051				0.639695	0.0145291								60	49.152	50.697	48.4943	30.2658	27.6646	31.2943								Scn10a	-4.89595	2.2104e-20		Ccnb1ip1	-5.44335	1.35866e-29
0.651578	0.00571641	P value	<0.0001		0.651578	0.0149495	P value	0.0218																				Rln3	-4.77612	1.12699e-22		Tph2	-4.96268	1.15672e-27
0.874857	0.00605322	P (two-tailed)	****		0.874857	0.0111348	P (two-tailed)	*																				Nkx2-4	-4.72888	1.58096e-12		Muc5ac	-4.38566	1.90707e-14
1.19853	0.00405068	P value summary	Approximate		1.19853	0.0175801	P value summary	Approximate						Time(h)	Androstenedione (ng/mL)			Testosterone (ng/mL)										Olfr49	-4.3769	1.31333e-10		Evx2	-4.20806	1.20507e-16
1.8283	0.00410141	Significant? (alpha = 0.05)	Yes		1.8283	0.0083049	Significant? (alpha = 0.05)	Yes						0	0.199951	0.069139	0.075049	89.8274	87.7022	86.1059								Prdm12	-4.2591	5.42111e-10		Reg3g	-4.12083	3.86112e-09
0.670427	0.00346067				0.670427	0.0131188								24	8.49626	8.18679	7.34272	82.113	80.8944	80.6902								Sim1	-4.07926	1.27904e-14		Ucn	-4.09499	1.0797e-18
0.349077	0.00409017	Number of XY Pairs	80		0.349077	0.0137211	Number of XY Pairs	80						48	12.2415	12.3863	13.3567	72.2648	72.6126	73.1036								Foxb2	-4.06047	4.13414e-11		S100a5	-4.01081	1.28637e-08
1.16962	0.00469632				1.16962	0.0267453								60	14.4198	17.6027	16.4396	67.4339	69.2946	67.9404								Rspo4	-4.01676	8.19433e-09		Krt13	-3.96821	2.072e-08
1.52584	0.00437448				1.52584	0.012254																						Cnga1	-3.94046	1.81693e-08		Hamp	-3.90486	3.99922e-08
2.04562	0.00352782				2.04562	0.0141142																						Slc6a4	-3.93229	1.71107e-20		Gm5862	-3.84588	7.34851e-08
1.03093	0.00481909				1.03093	0.022301								Fig. 4d, Conversion of estradiol to estrone and testosterone to androstenedione by culture filtrates from different nasal bacteria.														Mnx1	-3.84065	5.08142e-08		Tff1	-3.78154	1.39977e-07
0.938144	0.00455519				0.938144	0.0126445								Conversion of estradiol to estrone in 24 h (%)														Olfr1511	-3.74046	1.33228e-07		Krt90	-3.63376	5.70616e-07
0.416324	0.00483231				0.416324	0.0133621								TSB	S.aureus	S.epidermidis	S.warneri	S.capitis	K.pneumoniae	C.propinquum	N.subflava	ANOVA summary		Dunnett's multiple comparisons test	Adjusted P Value			Fndc3c1	-3.73858	1.25653e-07		Acsm1	-3.6328	5.7501e-07
0.951165	0.00395577				0.951165	0.0146653								0.023321	50.1258	5.02227	21.4561	5.49512	0.33	29.8336	0.664075	F	123.3	S.aureus vs. TSB	<0.0001			Olfr32	-3.71611	1.58174e-07		Izumo1	-3.61828	6.44317e-07
0.516354	0.0054234				0.516354	0.0156263								0.401529	47.9945	13.5633	14.9109	4.93375	2.45117	27.844	0.824388	P value	<0.0001	S.aureus vs. S.epidermidis	<0.0001			S100a5	-3.71093	1.91986e-15		Zfp965	-3.55409	1.17577e-06
0.639695	0.00408737				0.639695	0.0121611								0.591643	59.437	8.38138	16.8589	3.32554	0.116478	30.9983	0.204824	P value summary	****	S.aureus vs. S.warneri	<0.0001			Tbx21	-3.62549	7.94281e-13		Prss42	-3.48336	2.22898e-06
1.53418	0.0047395				1.53418	0.0122092								0.171874								Significant diff. among means (P < 0.05)?	Yes	S.aureus vs. S.capitis	<0.0001			Klk1b27	-3.59965	4.94043e-07		Adgrf2	-3.43934	6.65361e-09
0.874857	0.00441451				0.874857	0.0134797								n=4	n=3	n=3	n=3	n=3	n=3	n=3	n=3	R squared	0.9807	S.aureus vs. K.pneumoniae	<0.0001			Fgf16	-3.56003	2.47521e-11		Zp3	-3.38792	4.96211e-06
0	0.00635594				0	0.0127757																		S.aureus vs. C.propinquum	<0.0001			Foxa1	-3.53995	2.94093e-11		Gucy1a2	-3.37192	1.07173e-13
1.8283	0.0040169				1.8283	0.0112512																		S.aureus vs. N.subflava	<0.0001			Padi3	-3.51715	1.04951e-06		Cartpt	-3.36665	1.88043e-16
0.670427	0.00525203				0.670427	0.0135876																						Retnla	-3.51713	1.1507e-06		Pwwp4c	-3.316	9.18726e-06
0.349077	0.00438357				0.349077	0.0152737								Conversion of testosterone to androstenedione in 24 h (%)														Klrb1f	-3.47493	1.59676e-06		H1f5	-3.31491	9.25632e-06
1.16962	0.00408645				1.16962	0.0124925								TSB	S.aureus	S.epidermidis	S.warneri	S.capitis	K.pneumoniae	C.propinquum	N.subflava	ANOVA summary		Dunnett's multiple comparisons test	Adjusted P Value			Krt90	-3.43947	1.15629e-10		Eomes	-3.30648	9.74649e-13
1.52584	0.00465655				1.52584	0.0121127								0.650384	9.32967	0.181698	1.67188	1.30411	0.279919	0.899248	0.396092	F	30.85	S.aureus vs. TSB	<0.0001			Pyy	-3.42632	2.32663e-06		Vwde	-3.30074	1.01803e-05
2.04562	0.00478806				2.04562	0.013321								0.264522	9.25374	0.398946	2.25086	0.358455	1.37864	1.48436	0.247924	P value	<0.0001	S.aureus vs. S.epidermidis	<0.0001			Adam25	-3.42178	2.3001e-06		Cdca5	-3.29965	1.02564e-05
0	0.00501229				0	0.013832								0.470241	14.8687	0.346531	2.26951	1.14306	0.48176	1.61184	0.435106	P value summary	****	S.aureus vs. S.warneri	<0.0001			Il36g	-3.41784	2.47692e-06		B3galt9	-3.29965	1.02564e-05
0	0.00689488				0	0.0107041								0.0874426								Significant diff. among means (P < 0.05)?	Yes	S.aureus vs. S.capitis	<0.0001			Gpr174	-3.41206	2.58937e-06		Gm6614	-3.29965	1.02564e-05
0.873172	0.00414324				0.873172	0.0101711								n=4	n=3	n=3	n=3	n=3	n=3	n=3	n=3	R squared	0.927	S.aureus vs. K.pneumoniae	<0.0001			Igfals	-3.34098	4.8365e-06		Lcor	-3.2979	2.12419e-13
0	0.00419687				0	0.0345103																		S.aureus vs. C.propinquum	<0.0001			Gm49340	-3.33494	5.05817e-06		Gm12248	-3.28439	1.13563e-05
0.516354	0.00479353				0.516354	0.013974																		S.aureus vs. N.subflava	<0.0001			Gm50457	-3.28692	7.15163e-06		H2bc18	-3.20938	9.19291e-08
1.9286	0.00459687				1.9286	0.0106085																						Tuba3b	-3.25972	8.67594e-06		Nps	-3.13561	8.64276e-09
1.53418	0.00388723				1.53418	0.0164279																						Sp8	-3.25532	1.22768e-14		Aff2	-3.12472	6.26126e-12
0	0.00535307				0	0.00993137								Fig. 4e, Nasal and midbrain levels of testosterone and estradiol in mice colonized with S. aureus or S. epidermidis (SE), or in controls														Crisp1	-3.25358	9.06479e-06		Ube2d2b	-3.12461	4.0734e-05
0.247383	0.00458193				0.247383	0.0162445								Female mice														Tph2	-3.21723	2.84649e-15		Slc26a3	-3.11921	2.40826e-07
1.77576	0.00440297				1.77576	0.0399467								Nose estradiol (ng/g tissue)							Brain estradiol (ng/g tissue)							Serpinb10	-3.20823	1.37415e-05		Ccdc7a	-3.11529	4.31234e-05
1.27315	0.00373221				1.27315	0.0109349								Control	SE	SA	ANOVA summary				Control	SE	SA	ANOVA summary				Lpcat2b	-3.16697	1.82286e-05		Rdh1	-3.10832	4.49857e-05
1.25075	0.00452697				1.25075	0.0120431								0.49	0.12	0.04	F	3.935			0.69	0.79	0.1	F	5.123			Fcrla	-3.15915	1.92046e-05		Krt71	-3.10832	4.49857e-05
1.07765	0.00371723				1.07765	0.00893834								0.37	0.17	0.01	P value	0.0423			0.81	0.67	0.06	P value	0.0201			Rgs18	-3.15561	2.19318e-05		Wfdc12	-3.10832	4.49857e-05
0.478791	0.00375785				0.478791	0.0116906								0.03	0.22	0.02	P value summary	*			0.29	0.08	0.35	P value summary	*			Ccnb1ip1	-3.11294	2.10642e-10		Or8c20	-3.10832	4.49857e-05
1.72035	0.00403241				1.72035	0.0108386								0.39	0.42	0.13	Significant diff. among means (P < 0.05)?	Yes			0.18	0.71	0.08	Significant diff. among means (P < 0.05)?	Yes			Ubash3a	-3.08661	3.45183e-05		Foxa2	-3.1064	6.41413e-12
0.304611	0.00348468				0.304611	0.0108869								0.51	0.09	0.22	R squared	0.3441			0.39	0.39	0.28	R squared	0.4059			Art5	-3.08045	3.40543e-05		Pax5	-3.05731	1.94495e-12
0.0734133	0.00384825				0.0734133	0.0087366								0.11	0.31	0.09	Tukey's multiple comparisons test	Adjusted P Value			0.61	0.61	0.15	Tukey's multiple comparisons test	Adjusted P Value			Slc6a3	-3.06674	1.03953e-13		Slc26a5	-3.01091	9.17305e-05
0	0.0044163				0	0.0117626								n=6	n=6	n=6	Control vs. SE	0.5029			n=6	n=6	n=6	Control vs. SE	0.9281			Prg2	-3.05672	4.18538e-05		Psmb11	-2.99343	0.0001014
0.547993	0.00423597				0.547993	0.00986843											Control vs. SA	0.0346						Control vs. SA	0.0527			Igsf23	-3.05672	4.18538e-05		Gm1979	-2.97556	2.06211e-07
0.463539	0.00330831				0.463539	0.0123382											SE vs. SA	0.2577						SE vs. SA	0.0259			Six6	-3.01992	5.28917e-05		Gp2	-2.95607	1.17425e-06
1.06854	0.0038136				1.06854	0.0203045																						Vmn2r27	-2.99191	7.04963e-05		5031410I06Rik	-2.95249	1.28602e-06
0.0184832	0.00385541				0.0184832	0.0117321								CUMS-treated male mice														Olfr574	-2.9533	8.93694e-05		Speer4b	-2.94642	1.35474e-06
0.368696	0.00386534				0.368696	0.0121898								Nose testosterone (ng/g tissue)							Brain testosterone (ng/g tissue)							Pnmt	-2.93894	9.75886e-05		Nr1i2	-2.93554	1.49186e-06
1.24738	0.00305087				1.24738	0.00889436								Control	SE	SA	Kruskal-Wallis test				Control	SE	SA	Kruskal-Wallis test				Tmem45b	-2.93673	4.05353e-09		E030018B13Rik	-2.89347	0.000203557
0.810068	0.00305892				0.810068	0.00884486								0.2428	0.2084	0.1924	P value	0.0144			0.602	0.721	0.286	P value	0.0078			Scn4a	-2.91455	0.000112895		Or9s14	-2.88536	0.000212632
2.86616	0.00329145				2.86616	0.0115301								0.2876	0.3376	0.1836	Exact or approximate P value?	Approximate			0.795	1.11	0.367	Exact or approximate P value?	Approximate			Gsc2	-2.89012	0.000130402		Ccdc182	-2.88536	0.000212632
3.08721	0.00263936				3.08721	0.00803988								0.3612	0.2916	0.188	P value summary	*			1.42	2.32	1.42	P value summary	**			Olfr70	-2.89012	0.000130402		Or4e1	-2.88536	0.000212632
0.521726	0.00417463				0.521726	0.0117149								0.496	0.488	0.2616	Do the medians vary signif. (P < 0.05)?	Yes			2	5.32	0.459	Do the medians vary signif. (P < 0.05)?	Yes			Olfr116	-2.87567	0.000142093		Kprp	-2.88536	0.000212632
0.478792	0.00421813				0.478792	0.0120322								0.64	0.428	0.212	Number of groups	3			4.12	1.01	0.474	Number of groups	3			Wfdc8	-2.86488	0.000170604		Acnat1	-2.88536	0.000212632
0.453249	0.00427914				0.453249	0.0107042								1.032	0.736	0.2776	Kruskal-Wallis statistic	8.48			6.55	0.726	0.33	Kruskal-Wallis statistic	9.705			Olr1	-2.83651	0.00018875		Nipal1	-2.88536	0.000212632
3.30461	0.00347305				3.30461	0.014503								2.188	0.948	0.64	Dunn's multiple comparisons test	Adjusted P Value			4.74	1.12	0.69	Dunn's multiple comparisons test	Adjusted P Value			Ferd3l	-2.83115	2.44773e-06		Hpd	-2.88536	0.000212632
1.07341	0.00416351				1.07341	0.0102962								0.408	1.748	0.216	Control vs. SE	>0.9999			1.26	6.47	0.942	Control vs. SE	>0.9999			Ly6m	-2.82304	0.000204257		Or2r3	-2.88536	0.000212632
0.449992	0.00274497				0.449992	0.0102222								n=8	n=8	n=8	Control vs. SA	0.0295			n=8	n=8	n=8	Control vs. SA	0.0125			Cst12	-2.79815	0.000249451		Gimap7	-2.88536	0.000212632
2.54799	0.00281487				2.54799	0.00858338											SE vs. SA	0.0419						SE vs. SA	0.038			Fgg	-2.79815	0.000249451		Klrb1a	-2.88536	0.000212632
2.74965	0.00381195				2.74965	0.013975																						Odf3	-2.79055	0.000277278		Or6z3	-2.88536	0.000212632
2.0626	0.00416883				2.0626	0.0100989																						Cpb2	-2.77897	4.03181e-06		Cyp2b10	-2.88536	0.000212632
0.0184832	0.00304028				0.0184832	0.0172173								Fig. 4i, Dopamine and serotonin midbrain concentrations in S. aureus-colonized, S. epidermidis-colonized, and control mice.														Cga	-2.76942	3.34525e-07		Tinag	-2.88536	0.000212632
2.3687	0.00486954				2.3687	0.0176665								Serotonin (nmol/g tissue)							Dopamine (nmol/g tissue)							H2bc7	-2.76878	2.73966e-05		Ehf	-2.87199	1.84534e-07
1.5752	0.00332645				1.5752	0.0108768								Control	SE	SA	Kruskal-Wallis test				Control	SE	SA	Kruskal-Wallis test				Svs5	-2.7647	0.000300381		Retnlg	-2.87044	0.000230291
2.7481	0.00387439				2.7481	0.0102643								0.572296	0.49365	0.090304	P value	0.0034			0.027737	0.029681	0.001409	P value	0.0018			Csta2	-2.7647	0.000300381		Abca13	-2.86917	0.000231874
1.40364	0.00283564				1.40364	0.0127455								0.934138	0.343743	0.101397	Exact or approximate P value?	Exact			0.059121	0.01172	0.006573	Exact or approximate P value?	Exact			Gm21663	-2.74828	0.000350082		Npw	-2.8679	0.000233468
3.08721	0.00471296				3.08721	0.0119436								0.201322	0.352399	0.484157	P value summary	**			0.053108	0.140934	0.00062	P value summary	**			Olfr575	-2.74657	0.000331448		Rhox4a2	-2.8679	0.000233468
0.699202	0.0038327				0.699202	0.0115208								0.915436	0.710774	0.091253	Do the medians vary signif. (P < 0.05)?	Yes			0.011683	0.007038	0.006385	Do the medians vary signif. (P < 0.05)?	Yes			Gm4952	-2.74186	5.66206e-06		St6galnac1	-2.86663	0.000235071
2.934	0.00481426				2.934	0.0197618								0.220956	0.539824	0.094332	Number of groups	3			0.21131	0.327771	0.021696	Number of groups	3			Ins2	-2.72329	7.13886e-06		Spink13	-2.85886	7.1435e-07
0.36401	0.00386126				0.36401	0.0102055								0.190296	0.317487	0.114458	Kruskal-Wallis statistic	9.885			0.014029	0.025882	0.002824	Kruskal-Wallis statistic	10.6			Tssk2	-2.71581	7.17252e-06		Acpp	-2.85163	7.36593e-10
1.51965	0.00281535				1.51965	0.00870644								0.800285	0.386856	0.155556	Dunn's multiple comparisons test	Adjusted P Value			0.065387	0.009532	0.008618	Dunn's multiple comparisons test	Adjusted P Value			Mrgprd	-2.69942	6.89462e-07		Ren1	-2.79268	5.92985e-06
1.31882	0.00336695				1.31882	0.0162603											Control vs. SE	>0.9999						Control vs. SE	>0.9999			Trdn	-2.68309	5.19639e-09		Kcna3	-2.76335	6.29062e-07
1.44999	0.00325511				1.44999	0.0108872											Control vs. SA	0.0134						Control vs. SA	0.0067			Defb9	-2.67619	0.000548794		Fam90a1b	-2.74669	6.80685e-07
2.45976	0.00387768				2.45976	0.011105											SE vs. SA	0.0293						SE vs. SA	0.0374			Olfr279	-2.67619	0.000548794		Gabrb2	-2.7437	1.31858e-11
0	0.00338051				0	0.012476																						Tmem233	-2.66283	1.6566e-08		Zfp648	-2.74093	0.000519141
1.32856	0.0037853				1.32856	0.016837																						Gm21994	-2.65025	0.00062834		Mogat2	-2.74027	0.000520864
1.40146	0.00402691				1.40146	0.00738796																						Xlr3c	-2.64393	1.43014e-05		Fgf20	-2.67735	2.38686e-09
																												Hoxb9	-2.62428	0.000718226		Mmp12	-2.65772	1.94435e-05
																												Psca	-2.62428	0.000718226		S100a14	-2.65654	1.96183e-05
																												Sult1c1	-2.61327	0.000758386		Asb15	-2.64602	0.000110458
																												Them7	-2.59969	0.00081466		Pou2af1	-2.64489	2.13909e-05
																												Abcg8	-2.5887	0.000859579		H4c6	-2.64055	0.000979634
																												1700024G13Rik	-2.5856	3.3052e-08		Nrk	-2.63975	2.22844e-05
																												Nppb	-2.56403	2.66579e-05		Slc15a1	-2.62165	0.00106932
																												Aoc1	-2.53507	3.73225e-06		Dsg1a	-2.62165	0.00106932
																												H2bc23	-2.51891	0.00129233		Gm45618	-2.62165	0.00106932
																												Pnliprp2	-2.49985	0.00151438		Lancl3	-2.61488	6.59331e-09
																												Zfp534	-2.48341	0.000228202		Apob	-2.61153	0.00112034
																												Gfra3	-2.46384	0.00167756		Cyp11b1	-2.60281	0.00116598
																												Olfr1396	-2.4618	0.00180982		Dppa2	-2.60281	0.00116598
																												H4c1	-2.44419	0.00196499		Trim10	-2.60281	0.00116598
																												Ankrd65	-2.4411	7.23658e-05		Skint3	-2.60281	0.00116598
																												Cdkn2a	-2.4238	0.00215497		Tmem211	-2.60281	0.00116598
																												Ly6k	-2.4238	0.00215497		Vmn2r18	-2.60281	0.00116598
																												Prss22	-2.42241	8.04186e-05		Defb7	-2.60281	0.00116598
																												Mroh2b	-2.41499	0.00224381		2310057J18Rik	-2.60143	0.00117344
																												A630076J17Rik	-2.40624	5.43431e-08		Vmn2r83	-2.60143	0.00117344
																												Ms4a1	-2.40619	0.00233588		4930438A08Rik	-2.60143	0.00117344
																												Edn2	-2.40619	0.00233588		Or2w2	-2.60143	0.00117344
																												Serpina1c	-2.40619	0.00233588		Apol7e	-2.60143	0.00117344
																												Gm3336	-2.40619	0.00233588		Pmp2	-2.60143	0.00117344
																												E030025P04Rik	-2.39602	0.00244404		Gm37389	-2.60143	0.00117344
																												Gm20379	-2.39391	0.000101455		Gpr87	-2.60143	0.00117344
																												Gsta5	-2.38586	0.00255647		Upk3b	-2.60143	0.00117344
																												Tm4sf19	-2.38586	0.00255647		Hyal6	-2.60143	0.00117344
																												Hspb9	-2.38359	1.64046e-05		Uroc1	-2.60143	0.00117344
																												Ccdc182	-2.35952	0.000132174		Or2ag18	-2.60143	0.00117344
																												Cyp2a5	-2.33989	0.000162308		Hmx3	-2.60143	0.00117344
																												Cd8a	-2.33308	0.000169323		Defb9	-2.60143	0.00117344
																												S100a3	-2.32238	2.78209e-05		Adam3	-2.60143	0.00117344
																												Frmd7	-2.29369	1.17213e-08		Anks4b	-2.57564	3.83155e-05
																												Trh	-2.28319	7.31802e-09		Gm56303	-2.56674	4.53897e-06
																												Gm7489	-2.27663	0.00471435		Pm20d2	-2.56326	4.47466e-06
																												Lrrc72	-2.27456	0.00442519		Zfp551	-2.54297	1.17537e-06
																												Olfr282	-2.26707	0.00490644		Gm9008	-2.52835	0.000250431
																												Bpifa5	-2.26165	4.83429e-05		Muc5b	-2.52299	5.99101e-05
																												Klrb1a	-2.25751	0.00510527		Tex47	-2.51903	6.17205e-05
																												Gsdmc	-2.25751	0.00510527		Ocm	-2.50455	6.82493e-05
																												Abo	-2.25378	0.000296281		Slc5a8	-2.49197	7.44213e-05
																												Stoml3	-2.23883	9.12252e-08		Kcnk15	-2.45413	1.00833e-06
																												Pou5f2	-2.23565	0.00557609		Myrfl	-2.44809	0.00267793
																												Scn11a	-2.23497	1.61539e-07		Tex50	-2.44757	0.000442376
																												Mmp12	-2.2213	0.00119039		Lpar5	-2.44736	0.00268606
																												Fabp12	-2.21656	0.00602709		Lrtm1	-2.44106	1.45333e-05
																												Speer4e	-2.21521	0.00605484		Vmn1r213	-2.42999	0.000488385
																												Hmx2	-2.21454	2.03324e-05		Mgat4d	-2.42881	0.000491621
																												Uchl4	-2.20433	0.00632125		Zfp872	-2.42483	8.73814e-07
																												Wfdc15b	-2.19481	0.00656781		Zkscan16	-2.378	1.44608e-08
																												Abcb11	-2.19481	0.00656781		Duox2	-2.36275	1.18996e-06
																												2310002L09Rik	-2.19481	0.00656781		Sftpb	-2.35851	0.000210647
																												Bdkrb1	-2.18944	8.69788e-05		Or9a7	-2.35694	0.00021316
																												Cdhr1	-2.18735	2.28848e-08		Evx1	-2.35331	1.30594e-06
																												Dynlt2a3	-2.18396	0.00685286		Tmem171	-2.34157	0.000235029
																												Ces2e	-2.18019	0.00050695		Dnajb7	-2.34157	0.000235029
																												Morc1	-2.17576	0.0070856		Krt2	-2.33883	3.74918e-07
																												Ubl4b	-2.17576	0.0070856		Zfp982	-2.32634	1.75653e-06
																												Mgam	-2.17463	1.17879e-05		Stx19	-2.32619	0.000258963
																												Kbtbd12	-2.16996	1.29048e-05		Sgcd	-2.3214	2.29984e-07
																												Hamp2	-2.15516	1.69044e-06		Ctse	-2.29629	0.00574452
																												Best2	-2.15413	0.0077036		9230112D13Rik	-2.29477	0.00577781
																												Gulo	-2.15358	4.18109e-06		Tm4sf20	-2.2743	0.00623892
																												Slc34a3	-2.15321	9.99075e-07		Avpr1b	-2.2743	0.00623892
																												Nr1i2	-2.14642	0.000624357		Wfdc21	-2.2743	0.00623892
																												Dlgap5	-2.1363	0.000129682		Elobl	-2.2743	0.00623892
																												Htr5b	-2.13449	8.40906e-08		Gm525	-2.2743	0.00623892
																												Meiob	-2.11536	0.000312597		Six6	-2.2743	0.00623892
																												Armh2	-2.11317	0.000791022		Akr1c12	-2.2743	0.00623892
																												9630041A04Rik	-2.10365	1.744e-05		H2ac11	-2.2743	0.00623892
																												H3c6	-2.09627	0.0103109		Vmn1r218	-2.2743	0.00623892
																												Lbx2	-2.09503	2.62893e-05		H3c7	-2.2743	0.00623892
																												Fev	-2.09049	3.75624e-07		H3c2	-2.2743	0.00623892
																												Bpifb6	-2.08139	0.000198508		H1f1	-2.2743	0.00623892
																												Trex2	-2.07507	0.0111518		Cdhr18	-2.2743	0.00623892
																												Tex33	-2.07507	0.0111518		Fam3d	-2.2743	0.00623892
																												Vmn1r208	-2.07507	0.0111518		Gm5624	-2.2743	0.00623892
																												Gstm3	-2.06451	3.41677e-05		Gm9195	-2.2743	0.00623892
																												Defb11	-2.05377	6.10532e-06		Agxt2	-2.2743	0.00623892
																												Cnga3	-2.04812	0.000247103		Krt76	-2.2743	0.00623892
																												Siglec15	-2.03077	0.00345097		Krt79	-2.2743	0.00623892
																												Slc14a2	-2.02926	5.10247e-06		Hoxc5	-2.2743	0.00623892
																												Ido1	-2.02406	5.01127e-05		Lamp3	-2.2743	0.00623892
																												Foxd4	-2.01825	0.00137767		H2-M1	-2.2743	0.00623892
																												Gm13285	-2.01306	0.0139629		4930583I09Rik	-2.2743	0.00623892
																												Akr1c13	-2.01007	9.24902e-06		Slc27a6	-2.2743	0.00623892
																												Gm44511	-2.00421	0.00149305		Myoz3	-2.2743	0.00623892
																												Angpt4	-2.00163	3.36647e-05		Slc22a19	-2.2743	0.00623892
																												Slc6a19	-1.99208	3.82849e-06		Il36g	-2.2743	0.00623892
																												2010003K11Rik	-1.98773	0.0164071		Cyct	-2.2743	0.00623892
																												Olfr753-ps1	-1.98773	0.0164071		Fsip2	-2.2743	0.00623892
																												Rhox5	-1.98773	0.0164071		Or4c117	-2.2743	0.00623892
																												Ceacam5	-1.98632	0.00177222		Cst8	-2.2743	0.00623892
																												Iqca	-1.98155	1.72602e-06		Gm12695	-2.2743	0.00623892
																												Gm3194	-1.97775	0.00185343		Runx3	-2.2743	0.00623892
																												Hmx3	-1.96881	6.92721e-06		Gm8897	-2.2743	0.00623892
																												Ska1	-1.96686	0.01764		Gnrhr	-2.2743	0.00623892
																												Sdr9c7	-1.96686	0.01764		Odaph	-2.2743	0.00623892
																												Orm2	-1.96686	0.01764		Oas1e	-2.2743	0.00623892
																												Vmn2r44	-1.96686	0.01764		Kel	-2.2743	0.00623892
																												Xlr4a	-1.95903	3.93423e-06		H1f8	-2.2743	0.00623892
																												Grm6	-1.94349	0.0190842		Klra17	-2.2743	0.00623892
																												Phlda2	-1.94349	0.0190842		Gm6619	-2.2743	0.00623892
																												Car1	-1.94349	0.0190842		Rergl	-2.2743	0.00623892
																												Gpr82	-1.94349	0.0190842		Klk12	-2.2743	0.00623892
																												Adgrg4	-1.94349	0.0190842		Klk1b3	-2.2743	0.00623892
																												Olfr20	-1.94349	0.0190842		4933405O20Rik	-2.2743	0.00623892
																												BC061237	-1.94349	0.0190842		Or56a5	-2.2743	0.00623892
																												Defb25	-1.94349	0.0190842		Cd209e	-2.2743	0.00623892
																												Lhx8	-1.94349	0.0190842		1700011L22Rik	-2.2743	0.00623892
																												Samd7	-1.93675	0.000568737		Or8b12	-2.2743	0.00623892
																												Klrd1	-1.93616	0.00233541		Or8b12b	-2.2743	0.00623892
																												Trim61	-1.9331	0.0197695		Or10g6	-2.2743	0.00623892
																												1700011L22Rik	-1.93152	0.000629045		5430402E10Rik	-2.2743	0.00623892
																												Npy4r	-1.92932	1.30284e-05		Otud6a	-2.2743	0.00623892
																												Fam47e	-1.92652	9.36884e-06		Vsig1	-2.2743	0.00623892
																												Blk	-1.92272	0.0204744		Tex36	-2.27279	0.00627452
																												C6	-1.92272	0.0204744		Ddi1	-2.27279	0.00627452
																												Rtp2	-1.92272	0.0204744		Gm8369	-2.26411	0.00648033
																												Spink2	-1.92272	0.0204744		Eef1akmt3	-2.2604	0.000421205
																												1700013H16Rik	-1.92272	0.0204744		Kbtbd12	-2.25987	0.000422569
																												Olfr15	-1.92272	0.0204744		Psapl1	-2.25566	7.25119e-05
																												Raet1d	-1.92272	0.0204744		Bpifc	-2.25394	0.00672916
																												Ifnz	-1.92272	0.0204744		H2ac8	-2.25244	0.00676699
																												Spata22	-1.91893	0.00256661		Gm2007	-2.24508	0.000461887
																												Capn11	-1.91419	1.4425e-06		Foxa1	-2.24129	5.61923e-08
																												Gm17067	-1.90619	0.000727441		Gm5678	-2.22392	0.0017857
																												Clec2e	-1.902	0.0219444		Gkn1	-2.22115	2.81484e-05
																												Mab21l3	-1.90115	8.38767e-05		Dchs2	-2.21832	2.80043e-07
																												Zp1	-1.89954	0.0220951		H3c11	-2.20382	0.000639876
																												Cxcl3	-1.89954	0.0220951		Dnaaf6b	-2.1993	0.000115784
																												Cd209d	-1.89954	0.0220951		Ska1	-2.18856	0.000699016
																												Foxa3	-1.89954	0.0220951		Sall4	-2.18652	2.34068e-05
																												Mmp3	-1.89954	0.0220951		Brs3	-2.18157	3.9191e-05
																												Defb10	-1.89954	0.0220951		Uprt	-2.17788	8.64197e-06
																												Lrrc8e	-1.89954	0.0220951		Skor2	-2.17582	0.000752271
																												Foxi2	-1.89954	0.0220951		Klk9	-2.16996	0.000150596
																												Clrn3	-1.89954	0.0220951		1700016C15Rik	-2.16647	0.000154391
																												Cyct	-1.89954	0.0220951		Nccrp1	-2.16617	2.27138e-06
																												Vmn1r209	-1.89954	0.0220951		Plcxd3	-2.16324	1.70409e-06
																												AU015836	-1.89954	0.0220951		Zfp804b	-2.13331	0.000206209
																												Gm7980	-1.89954	0.0220951		H4c14	-2.12988	2.68061e-05
																												Ccr7	-1.89668	0.000771499		Mpig6b	-2.12421	0.000208779
																												Mep1a	-1.89043	0.0227872		Dio3	-2.08918	1.79384e-06
																												Mbl2	-1.88921	0.0228642		Or10h1	-2.08838	0.0141246
																												Olfr372	-1.88921	0.0228642		Or51r1	-2.08759	0.0141621
																												Olfr1270	-1.88921	0.0228642		Gm5930	-2.07611	0.0147074
																												Dntt	-1.88715	0.000232729		Gm8267	-2.07611	0.0147074
																												Slc17a8	-1.88291	1.34104e-06		Lep	-2.07611	0.0147074
																												Foxa2	-1.88238	0.000330774		Gm10334	-2.07611	0.0147074
																												Tex21	-1.8789	0.0236543		Myo7b	-2.06625	0.0151893
																												1700019N19Rik	-1.8789	0.0236543		A530032D15Rik	-2.06326	0.00423808
																												Olfr1336	-1.8789	0.0236543		Slc6a3	-2.0421	1.38418e-07
																												Mrgprb4	-1.8789	0.0236543		Tbx4	-2.03367	8.04773e-06
																												Gm6526	-1.8789	0.0236543		3830403N18Rik	-2.03323	3.4641e-05
																												Crabp1	-1.87739	3.21563e-06		Kcne3	-2.01583	0.000483489
																												Habp2	-1.87576	0.0005437		Hoxd1	-2.00997	8.2423e-05
																												Gm10128	-1.87277	0.00166071		Tmem30b	-2.0097	0.00017438
																												1700012B09Rik	-1.86693	1.07868e-05		Ccl24	-2.00863	0.000175844
																												Siglecg	-1.86042	0.0010229		Myot	-2.00079	0.00231869
																												Otp	-1.85996	1.91447e-06		Nxnl2	-1.99441	2.99684e-05
																												1810062G17Rik	-1.8387	0.000475219		Fcgbp	-1.99249	0.000562718
																												Fbxo15	-1.83656	0.00114661		Popdc3	-1.98432	1.28985e-06
																												Asb17	-1.83025	0.00053471		Tnfrsf11b	-1.98348	2.69438e-06
																												Gm7271	-1.8291	4.42501e-05		Areg	-1.98332	0.00253597
																												Gm3383	-1.82606	0.00446543		Ccdc7b	-1.98282	0.0025456
																												Avp	-1.81573	0.000118499		Hs6st3	-1.98061	2.27884e-05
																												Sim2	-1.8156	0.0047107		Chrm5	-1.97848	0.00065015
																												Gm5737	-1.81014	0.000325319		Slfn4	-1.96939	0.00272158
																												Il31ra	-1.80017	0.000136386		Gm7347	-1.96578	0.000704887
																												Soat2	-1.79926	0.00150808		Scimp	-1.96535	0.00278205
																												Chrna2	-1.79859	6.49544e-06		H4c2	-1.96535	0.00278205
																												Gsx1	-1.79686	0.000143786		Cym	-1.96251	0.000266137
																												Tat	-1.7947	0.00158129		Tmem156	-1.96246	0.00025678
																												Zfp474	-1.78728	2.95585e-05		Slc6a5	-1.94937	1.50889e-06
																												Gm4846	-1.78654	0.0340117		En1	-1.93709	8.15221e-07
																												Olig3	-1.7789	0.00566502		Nkx6-1	-1.9259	3.75881e-06
																												Bglap	-1.77687	0.0350546		M1ap	-1.92154	0.000358533
																												Cldnd2	-1.77484	0.0124258		Tmem235	-1.89618	0.0011505
																												Irs4	-1.77461	4.43429e-06		Scnn1b	-1.89618	0.0011505
																												Krt71	-1.77273	0.000181456		Gm6657	-1.89169	0.00435867
																												Rnf151	-1.77185	0.00186336		Bcl2a1d	-1.88455	0.00123435
																												Fads2b	-1.76959	4.55111e-05		Clca3a2	-1.87991	0.00127183
																												Gm5767	-1.7673	0.00123355		Tulp1	-1.87929	4.49017e-05
																												Akp3	-1.76677	0.00599116		Cd226	-1.87662	6.16415e-05
																												Stmnd1	-1.76576	0.000131878		Smc1b	-1.85655	5.58172e-05
																												Tas2r137	-1.76507	0.00198833		Or10v9	-1.84718	0.0347671
																												Lrriq4	-1.76471	0.00629211		Tsga8	-1.84718	0.0347671
																												Scgb1b30	-1.76362	0.0364498		Adam28	-1.84634	0.0348494
																												Opn1sw	-1.75937	0.00196753		Prss48	-1.84634	0.0348494
																												Cfhr4	-1.74591	0.0066481		Slc26a9	-1.84551	0.0349318
																												Zfp968	-1.74397	8.18294e-05		Slfn14	-1.84551	0.0349318
																												Rd3	-1.74319	2.22989e-05		Serpinb9e	-1.84551	0.0349318
																												Cd300c	-1.73082	0.00739727		Gdf2	-1.84551	0.0349318
																												A030014E15Rik	-1.73001	0.0402898		Lrit2	-1.84551	0.0349318
																												Zp3	-1.72743	0.000609893		Krt81	-1.84551	0.0349318
																												Slc35g3	-1.72557	9.76553e-05		Litafd	-1.84551	0.0349318
																												Lcn12	-1.72199	0.00771042		Zdhhc19	-1.84551	0.0349318
																												Prr19	-1.72007	0.000645163		Stfa2l1	-1.84551	0.0349318
																												1700069L16Rik	-1.71061	0.00126061		Mrgprh	-1.84551	0.0349318
																												Crh	-1.70798	9.99408e-06		Ccdc178	-1.84551	0.0349318
																												Gm3317	-1.70784	0.000912961		Foxd4	-1.84551	0.0349318
																												Hephl1	-1.70683	0.00125261		Astl	-1.84551	0.0349318
																												Dio1	-1.69953	0.000483781		Tmc2	-1.84551	0.0349318
																												Clca4a	-1.69245	4.13486e-05		Bpifa2	-1.84551	0.0349318
																												Ccdc170	-1.6866	2.89741e-05		Cd1d2	-1.84551	0.0349318
																												Fam124b	-1.68198	0.000868412		Or13p4	-1.84551	0.0349318
																												Adad2	-1.67972	0.00344641		Zfp987	-1.84551	0.0349318
																												Krt15	-1.67523	0.000348373		Muc3	-1.84551	0.0349318
																												Gpr50	-1.67342	3.35812e-05		Vmn1r42	-1.84551	0.0349318
																												Wt1	-1.66667	0.00346954		Vmn1r49	-1.84551	0.0349318
																												Csf3	-1.66285	0.00614002		E330021D16Rik	-1.84551	0.0349318
																												Klhl30	-1.66152	8.71243e-05		Capza3	-1.84551	0.0349318
																												Psapl1	-1.65863	0.0532091		Gm52993	-1.84551	0.0349318
																												Olfr235	-1.65863	0.0532091		Lim2	-1.84551	0.0349318
																												Gm2888	-1.65863	0.0532091		Gm36864	-1.84551	0.0349318
																												Gm7592	-1.65863	0.0532091		Or5p81	-1.84551	0.0349318
																												Gm8439	-1.65042	0.0111447		Or6ae1	-1.84551	0.0349318
																												Cfap73	-1.64713	0.000149413		Tbx20	-1.84551	0.0349318
																												Gm5624	-1.64245	0.0041688		Pate7	-1.84551	0.0349318
																												Fabp7	-1.6421	1.79511e-05		Gm27235	-1.84551	0.0349318
																												Myf6	-1.64135	0.0116042		Isl2	-1.84551	0.0349318
																												Gm45711	-1.63563	0.0567146		Trim42	-1.84551	0.0349318
																												Cmtm1	-1.63563	0.0567146		Usp26	-1.84551	0.0349318
																												A930002H24Rik	-1.63458	0.000765884		Gm7876	-1.83518	0.035954
																												Dnaaf6b	-1.61067	0.000681609		Ccdc200	-1.83435	0.0360383
																												Gast	-1.61042	0.0606947		Mup3	-1.83435	0.0360383
																												4930548H24Rik	-1.61042	0.0606947		Mbnl3	-1.83435	0.0360383
																												Entpd8	-1.61042	0.0606947		Capn8	-1.82324	0.0371691
																												Akr1d1	-1.61042	0.0606947		Tex22	-1.82324	0.0371691
																												Ifng	-1.61042	0.0606947		Serpinb9c	-1.82324	0.0371691
																												Gm9999	-1.61042	0.0606947		Prss27	-1.82324	0.0371691
																												Olfr314	-1.61042	0.0606947		Cyp21a1	-1.82324	0.0371691
																												Defa24	-1.61042	0.0606947		Muc21	-1.82324	0.0371691
																												Iqcf5	-1.61042	0.0606947		Or5v1	-1.82324	0.0371691
																												Ldlrad1	-1.61042	0.0606947		Crisp2	-1.82324	0.0371691
																												Gm13288	-1.61042	0.0606947		Duoxa2	-1.82324	0.0371691
																												Vmn2r55	-1.61042	0.0606947		Sh2d2a	-1.82324	0.0371691
																												Krtap28-10	-1.61042	0.0606947		Rxfp4	-1.82324	0.0371691
																												Sult1c2	-1.60787	0.0134615		Fut1	-1.82324	0.0371691
																												Tll2	-1.6015	4.72806e-05		Gm10974	-1.82324	0.0371691
																												Shbg	-1.59794	0.0140985		Ces1g	-1.82324	0.0371691
																												Vmn2r77	-1.59788	0.0627547		Speer4a	-1.82045	1.6483e-05
																												Omp	-1.59261	8.00141e-05		Or55b4	-1.81665	0.000416016
																												Ccdc33	-1.58863	0.000146989		6030498E09Rik	-1.81648	0.00195649
																												Pirt	-1.58773	5.17852e-05		Il22	-1.8161	5.14075e-05
																												Gje1	-1.58762	0.0645414		Gabra6	-1.81226	0.00200481
																												Dkk1	-1.58762	0.0645414		Lmx1a	-1.81143	1.3493e-05
																												Lrrc3c	-1.58762	0.0645414		Slc18a2	-1.80791	2.65113e-06
																												Adh1	-1.58618	9.00496e-05		Ngp	-1.79295	4.36727e-05
																												Gm12695	-1.58608	0.00594516		Cnpy1	-1.77741	5.9738e-06
																												Dmrt3	-1.58599	0.00115128		Dytn	-1.77526	0.000563449
																												Ccdc153	-1.58461	5.03041e-05		C8b	-1.77318	0.00823416
																												Ush2a	-1.58244	0.0057988		Eif4a3l2	-1.77318	0.00823416
																												Dynlrb2	-1.58113	7.51292e-05		Trim75	-1.76737	0.00844913
																												Ccdc83	-1.58037	0.015766		Arg1	-1.76563	0.000241619
																												Aoc1l3	-1.57405	0.066853		Vmn2r30	-1.76154	0.00866948
																												Efhb	-1.57346	0.000124673		Mtfr2	-1.75869	0.000158564
																												Apol6	-1.57232	0.000783351		Or10v5	-1.75579	0.000406106
																												Lgals7	-1.56786	0.00639761		Nmrk2	-1.75245	0.000147898
																												Tmprss11a	-1.56696	0.000197649		Timd4	-1.74484	0.00933758
																												Cryba1	-1.56273	0.0688872		Krt36	-1.74357	0.00939006
																												Cd5l	-1.56273	0.0688872		Il17c	-1.74357	0.00939006
																												Gsdma2	-1.56273	0.0688872		Gm6592	-1.74357	0.00939006
																												Hrg	-1.56273	0.0688872		Neurod4	-1.74213	6.29781e-05
																												Uroc1	-1.56273	0.0688872		Ctf2	-1.73962	0.00528267
																												D1Pas1	-1.56273	0.0688872		Chil3	-1.73314	0.000804948
																												Olfr1346	-1.56273	0.0688872		Ms4a15	-1.73238	0.00333147
																												H2ac4	-1.56273	0.0688872		Hormad2	-1.73136	0.00335045
																												Fbxw20	-1.56273	0.0688872		Tac4	-1.72738	0.0100745
																												Olfr329	-1.56273	0.0688872		Hsd3b1	-1.71509	0.00366712
																												4930432M17Rik	-1.56273	0.0688872		Gpr82	-1.71076	0.00397723
																												Olfr115	-1.56273	0.0688872		Elf3	-1.70664	0.00383857
																												9330182O14Rik	-1.56273	0.0688872		Sbk2	-1.70562	0.00386014
																												Foxl3	-1.56273	0.0688872		Chrna7	-1.69204	0.00015187
																												Vmn1r201	-1.56273	0.0688872		Rgs18	-1.68231	0.00205398
																												Ccdc180	-1.56044	0.000105632		Crtam	-1.67807	0.000946321
																												Krt14	-1.55782	0.0014023		Ghrl	-1.6761	0.000526147
																												Pax9	-1.55675	0.0168484		Zfp109	-1.66516	0.00011803
																												Rax	-1.55589	0.00682224		Clrn1	-1.66482	0.000212067
																												BC051019	-1.5535	0.000741644		Fam25c	-1.65711	0.00528351
																												Trpv1	-1.55311	0.00108288		Samd7	-1.65589	0.000623912
																												Nlrp4f	-1.54665	0.00237782		Ifi209	-1.65565	0.000350741
																												Apoa1	-1.54649	0.000264697		Camp	-1.65037	0.00146163
																												Cd209a	-1.54495	0.00117905		Acsbg3	-1.64256	0.00383964
																												Ttc6	-1.54297	0.000870873		Sec14l3	-1.64005	0.00389656
																												4933403O08Rik	-1.53869	0.000905345		Tat	-1.62743	0.00971033
																												Vnn3	-1.5365	0.0196979		Mab21l3	-1.6268	0.00175893
																												Pdcl2	-1.5365	0.0196979		Gm49358	-1.62537	4.96469e-05
																												Shisal2a	-1.52828	0.00568975		Xkr4	-1.62376	3.72846e-05
																												Smim6	-1.5211	0.00858135		Lrrc19	-1.62239	0.00633611
																												Gtsf1	-1.5173	0.021309		Fam205c	-1.62073	0.00081446
																												Hoxd1	-1.5125	0.000207409		Papolb	-1.6093	0.000885907
																												Lrrc19	-1.5107	0.000327961		Klhl11	-1.60918	5.60872e-05
																												Fetub	-1.505	0.00378594		1700113H08Rik	-1.60886	0.0179497
																												Percc1	-1.50389	0.0395376		Slc28a1	-1.60886	0.0179497
																												Catsper4	-1.49436	0.0408436		Btg4	-1.60886	0.0179497
																												Prok1	-1.49115	0.000182551		Lyz1	-1.60541	0.0343809
																												Dynlt4	-1.48582	0.000342399		Xlr3c	-1.59869	0.00366731
																												1700011M02Rik	-1.48341	0.0423776		Higd1c	-1.59597	0.0354603
																												Sost	-1.47431	0.000168451		Gcnt7	-1.59464	0.00770643
																												Gpr142	-1.47261	0.043918		Hpse2	-1.58286	0.00402457
																												Ooep	-1.46166	0.000610949		Lrrc17	-1.58286	0.00402457
																												Daw1	-1.46061	0.000365973		Csta2	-1.57867	0.00247465
																												Tnfrsf13c	-1.45665	0.000385065		Slc6a2	-1.57829	0.00835867
																												Il25	-1.45489	0.00132522		Trpc5	-1.57758	0.000273685
																												Serpinb7	-1.45415	0.00900667		Ankfn1	-1.56963	0.00170933
																												Olfr267	-1.45021	0.00440978		Gpr174	-1.56697	0.00441386
																												Themis3	-1.44813	0.0987727		Kcnmb3	-1.56303	0.00900996
																												Prlh	-1.44531	0.000962786		H2-M10.2	-1.56202	0.00906465
																												Trim43b	-1.44163	0.00963695		Or56b35	-1.55988	0.0849046
																												Cxcl13	-1.44051	0.00741682		Grm6	-1.559	0.0850771
																												Gm8126	-1.44043	0.0184174		Gm2244	-1.559	0.0850771
																												Chrna10	-1.43909	0.0016193		Or10al7	-1.559	0.0850771
																												Mab21l4	-1.43502	0.00741575		Hoxd13	-1.559	0.0850771
																												Calhm4	-1.42784	0.0304835		Vmn2r2	-1.559	0.0850771
																												H4c4	-1.42734	0.00283004		Zfp683	-1.559	0.0850771
																												Scgn	-1.42596	0.000442759		Speer4d	-1.559	0.0850771
																												Dnai3	-1.42534	0.000298536		B4galnt3	-1.559	0.0850771
																												Cd207	-1.42182	0.105073		Or52b3	-1.559	0.0850771
																												Unc93a2	-1.42182	0.105073		Prss54	-1.559	0.0850771
																												Cyp3a57	-1.42182	0.105073		Apoa5	-1.559	0.0850771
																												Gm13304	-1.42182	0.105073		Gm15080	-1.559	0.0850771
																												Gm3047	-1.42182	0.105073		Oprm1	-1.55877	0.000471022
																												Vsx2	-1.41776	0.000280866		Gm5724	-1.55812	0.0852498
																												Sall4	-1.41501	0.0024437		Vsx2	-1.55681	0.00080054
																												Atp1a4	-1.40958	0.000965235		Slc9a4	-1.55565	0.000290795
																												4930550C14Rik	-1.40552	0.000712269		Lrrc63	-1.55368	0.0094308
																												Vdr	-1.40417	0.000399895		Bcl2a1a	-1.54852	0.00299804
																												Cstdc2	-1.40305	0.0577067		Dmrta2	-1.54815	0.000149496
																												Snx31	-1.40146	0.00922028		Nlrp1a	-1.54734	0.0873738
																												Prss56	-1.40028	0.002024		Gm14393	-1.54676	0.00976442
																												Tcp11x2	-1.39676	0.111392		Slc7a15	-1.53897	0.00327519
																												Ropn1l	-1.3936	0.000990064		Pcdhb21	-1.53851	0.000274099
																												Qrfp	-1.39347	0.00283033		Zfp969	-1.53666	0.00544303
																												Bhlha15	-1.39178	0.00320642		Nepn	-1.53626	0.0102728
																												Dnah12	-1.39158	0.000365214		Mfsd4b1	-1.53425	0.000360984
																												Gfral	-1.38547	0.0358873		Ferd3l	-1.53053	0.00563132
																												Malrd1	-1.38173	0.0183051		Slc12a3	-1.53036	0.0016212
																												Tmem212	-1.37899	0.000493952		Th	-1.52907	6.17642e-05
																												Gata4	-1.37186	0.117943		Aoc1	-1.51985	0.0111253
																												Gm21028	-1.37171	0.0262371		Abhd15	-1.51829	0.000366418
																												Ren1	-1.37088	0.0116499		Cers3	-1.51105	0.00221666
																												Nr1h4	-1.36815	0.00414796		Tcaf3	-1.50501	0.00496687
																												Cngb1	-1.36454	0.000475105		Ifnlr1	-1.50138	0.000702525
																												Rgs1	-1.36349	0.00189674		Ercc6l	-1.49426	0.00933058
																												Hcar2	-1.35976	0.00442203		Ush2a	-1.49063	0.030644
																												Gal	-1.34395	0.000491623		Bglap2	-1.48925	0.0307993
																												Tmco2	-1.34145	0.0306076		Or8b54	-1.48925	0.0307993
																												Mlf1	-1.33983	0.000622796		Or1f12	-1.48639	0.00451555
																												Slc28a3	-1.33862	0.00099446		Rag1	-1.48639	0.00451555
																												Rbp3	-1.33752	0.00515219		Vmn1r88	-1.48344	0.0314578
																												Gm3755	-1.33563	0.0108481		Leap2	-1.47825	0.0101169
																												Tcf21	-1.33263	0.00712134		Fam243	-1.47761	0.0321296
																												Cd2	-1.3309	0.0138811		Or52ac1	-1.47761	0.0321296
																												Ddc	-1.32748	0.000473084		Hipk2	-1.47545	0.000119879
																												Gm1110	-1.3216	0.00750937		Cd200r2	-1.47316	0.0146133
																												Insm2	-1.32114	0.00563166		Sytl3	-1.46926	0.000988306
																												Ttr	-1.32069	0.00048999		Esr2	-1.46301	0.00519149
																												Brs3	-1.31461	0.00585072		Il5	-1.46102	0.0341279
																												Kcnj15	-1.31148	0.0158465		Timm8a2	-1.46102	0.0341279
																												Gm45783	-1.31122	0.00510392		Tmprss2	-1.46102	0.0341279
																												Foxl1	-1.31063	0.0107865		Pglyrp2	-1.46102	0.0341279
																												Rln1	-1.30828	0.00616633		Tgm5	-1.46102	0.0341279
																												Lrrc34	-1.30678	0.00154101		Defb20	-1.46102	0.0341279
																												Tm4sf4	-1.30631	0.0157565		Mmp13	-1.46102	0.0341279
																												Umodl1	-1.30631	0.0157565		Slc10a4	-1.46031	0.000135394
																												Cdc34b	-1.30442	0.00414349		Rnf151	-1.45964	0.0342981
																												Chrnb4	-1.30342	0.000779145		Mcoln2	-1.45964	0.0342981
																												Ccdc154	-1.30152	0.0134064		Kcna1	-1.45629	0.000157364
																												Gm5862	-1.30129	0.00527412		Kntc1	-1.45591	0.000466147
																												Stfa2l1	-1.30045	0.0523597		Chrna6	-1.4545	0.000143009
																												Klhl31	-1.30031	0.01116		Krt19	-1.45349	0.00180206
																												Fsip1	-1.30006	0.00191712		Ccl21b	-1.44993	0.00391643
																												Rhd	-1.29977	0.00180753		Angpt4	-1.44694	0.0092248
																												Gm13272	-1.29165	0.054011		Prr15l	-1.44503	0.0035765
																												Bmp15	-1.2908	0.0120849		Tldc2	-1.44469	0.00414475
																												Slc5a4b	-1.28797	0.0546822		Nme8	-1.43917	0.0170726
																												Zfp985	-1.28597	0.0551288		Pgr15l	-1.43613	0.000394571
																												Drc7	-1.28569	0.000762258		Ankdd1a	-1.43533	0.017385
																												Micall2	-1.28277	0.000822097		Asb4	-1.43436	0.000263079
																												Piwil4	-1.28243	0.0287529		Dgkg	-1.43236	0.000259098
																												Gm21698	-1.27716	0.056856		Syne3	-1.42917	0.00109335
																												Styk1	-1.27417	0.00178589		Atp7a	-1.42239	0.00144776
																												Arl13a	-1.27337	0.0158136		Aadat	-1.42088	0.00360201
																												Rsph14	-1.27206	0.0098295		Hepacam2	-1.41202	0.00245678
																												Pou4f1	-1.27119	0.000860494		Krt7	-1.41045	0.00181018
																												Atp8b4	-1.26904	0.00795436		Gdf6	-1.40971	0.00448354
																												Hsd3b2	-1.26714	0.0158901		Myh8	-1.40918	0.00306703
																												H2al1m	-1.26695	0.0588807		Cga	-1.40831	0.0112876
																												H2bc22	-1.26523	0.059219		Cep295nl	-1.40686	0.00189869
																												Rfx8	-1.26087	0.00291458		Gm2026	-1.4063	0.00347604
																												Prss34	-1.26029	0.0204793		Casp16	-1.4043	0.0210592
																												Gm2007	-1.25333	0.00130364		Anxa8	-1.40245	0.00100857
																												Tmem45a2	-1.25283	0.0264489		Ect2	-1.40029	0.00116236
																												Ccdc60	-1.25064	0.00163458		Pdcl2	-1.39778	0.0718258
																												Gm9903	-1.24863	0.00357852		Rasl2-9	-1.39113	0.00832012
																												Kcne2	-1.24702	0.00103158		C6	-1.39072	0.030517
																												Matn3	-1.24656	0.0630977		Lmx1b	-1.38887	0.000456543
																												Fam187a	-1.24649	0.0342772		Gm1110	-1.3857	0.00234979
																												Serpinb1c	-1.24632	0.0343186		Stpg2	-1.38093	0.0232943
																												Ctrb1	-1.24491	0.0634253		Gm6710	-1.3802	0.00118176
																												Fam183b	-1.23803	0.00158216		Gm56820	-1.37983	0.00136229
																												Hoatz	-1.23519	0.00240986		Pimreg	-1.37597	0.00646232
																												Steap1	-1.23387	0.00138348		Tdrd1	-1.37544	0.0049209
																												1700123L14Rik	-1.23182	0.0228385		Gpr165	-1.37245	0.000673553
																												Hbq1a	-1.22983	0.0086695		Ubash3a	-1.37216	0.0092516
																												Slc22a3	-1.22963	0.00162738		Serpina1e	-1.37113	0.024302
																												Pdcd1	-1.22737	0.0240323		Adamts13	-1.36524	0.00688767
																												Xlr3a	-1.22541	0.00153927		Atm	-1.36498	0.00060899
																												Ecrg4	-1.22285	0.00125899		Slc16a5	-1.36307	0.00541223
																												Cd70	-1.22099	0.00215673		Methig1	-1.35543	0.0259851
																												Tcf15	-1.22005	0.00259487		Gpr171	-1.35541	0.0259639
																												Gm9495	-1.22004	0.0154893		Cldn6	-1.35425	0.0261153
																												Krt27	-1.21975	0.025802		Idi2	-1.35424	0.0260939
																												H1f2	-1.21596	0.00132866		Pitx3	-1.35331	0.001858
																												Dcpp3	-1.21591	0.176882		Slc12a1	-1.35208	0.00224569
																												Olfr1097	-1.21591	0.176882		P2ry10b	-1.34487	0.00795143
																												Gm28230	-1.21349	0.00144381		Mageb3	-1.34481	0.0271888
																												Gm28729	-1.2128	0.00277129		Agtr1b	-1.3436	0.0080044
																												L1td1	-1.21158	0.0144363		Lbx2	-1.34283	0.00804086
																												Rbp2	-1.21102	0.026049		H1f4	-1.34037	0.00101808
																												Foxd3	-1.21003	0.00320752		Gm56118	-1.33917	0.0561416
																												Btnl10	-1.20872	0.0393924		Ahcyl	-1.33799	0.00827765
																												Th	-1.20758	0.00144238		Usp9x	-1.33655	0.000448882
																												Slco6c1	-1.20719	0.0189451		Pla2g10	-1.3359	0.0567351
																												Uts2b	-1.2071	0.0024711		Gstt4	-1.32852	0.0291029
																												Ano9	-1.20688	0.107517		Chodl	-1.32834	0.000724402
																												Reg3b	-1.20688	0.107517		Fate1	-1.32271	0.0124547
																												Lamtor3-ps	-1.20409	0.00735158		Arid3c	-1.32049	0.00354003
																												Tex36	-1.20359	0.00504725		Gm21985	-1.31731	0.000654748
																												Krt8	-1.2031	0.00222922		Xkr7	-1.31337	0.0095368
																												Cd300ld4	-1.20282	0.0420515		1700001C19Rik	-1.31329	0.00431834
																												Kcnk16	-1.20217	0.181773		Gpr141	-1.31242	0.0195605
																												Cplx4	-1.20217	0.181773		Ppara	-1.31169	0.0132136
																												Snorc	-1.20217	0.181773		Cryba2	-1.30993	0.00973183
																												Apcs	-1.20217	0.181773		Gm826	-1.30843	0.0134322
																												1700021F07Rik	-1.20217	0.181773		Kif14	-1.30657	0.00992682
																												Pla2g1b	-1.20217	0.181773		Il9r	-1.3063	0.0624321
																												Spdye4b	-1.20217	0.181773		Nfe2	-1.3063	0.0624321
																												Btg4	-1.20217	0.181773		Fitm1	-1.3048	0.0627138
																												Zswim2	-1.20217	0.181773		Il23r	-1.29967	0.0144884
																												Samt3	-1.20217	0.181773		Lhx4	-1.2994	0.00548426
																												Krt33a	-1.20217	0.181773		Car1	-1.2975	0.0210059
																												Noxa1	-1.20217	0.181773		Ddc	-1.29548	0.000634817
																												Lypd8l	-1.20217	0.181773		Serpina10	-1.28709	0.00652143
																												H2-M10.5	-1.20217	0.181773		Postn	-1.28211	0.000936989
																												Lrit2	-1.20217	0.181773		Zfp458	-1.28114	0.00132657
																												Olfr1341	-1.20217	0.181773		Cbln3	-1.27473	0.00215147
																												Antxrl	-1.20217	0.181773		Gm14401	-1.27355	0.016592
																												Nkx3-2	-1.20217	0.181773		Hsf3	-1.26918	0.0239824
																												4921517D22Rik	-1.20217	0.181773		Cdca2	-1.26867	0.00808599
																												Klk1b26	-1.20217	0.181773		Dnah12	-1.26694	0.00185821
																												Olfr959	-1.20217	0.181773		Glra1	-1.26204	0.00139472
																												Kprp	-1.20217	0.181773		Zbbx	-1.25758	0.00796383
																												Ncr1	-1.20217	0.181773		Ascl3	-1.25482	0.0256162
																												Olfr527	-1.20217	0.181773		Sorbs1	-1.24714	0.00116692
																												Adam26b	-1.20217	0.181773		Fam120c	-1.24633	0.0013936
																												Zfp600	-1.20217	0.181773		Stxbp5l	-1.24418	0.00145747
																												Gm10153	-1.20217	0.181773		Foxd2	-1.24414	0.00552253
																												Mup21	-1.20217	0.181773		Meiosin	-1.24153	0.00661531
																												Vmn1r42	-1.20217	0.181773		Plag1	-1.241	0.019576
																												Spata31d1c	-1.20217	0.181773		Or5m3b	-1.24063	0.0119457
																												Olfr1048	-1.20217	0.181773		Dydc1	-1.23837	0.00481871
																												Spag11a	-1.20217	0.181773		Sprr1a	-1.23687	0.0199861
																												Klra1	-1.20217	0.181773		Pah	-1.23424	0.0154857
																												Olfr723	-1.20217	0.181773		Gm2897	-1.2307	0.0025623
																												Gm3543	-1.20217	0.181773		Lyg2	-1.23053	0.0179425
																												Gm45826	-1.20217	0.181773		Fancd2os	-1.22857	0.00512689
																												Olfr1337	-1.20217	0.181773		Trhr	-1.22467	0.00158855
																												Olfr1065	-1.20217	0.181773		Fxyd4	-1.22363	0.0167772
																												Gm47429	-1.20217	0.181773		Gm14412	-1.22308	0.00985319
																												Vmn1r218	-1.20217	0.181773		Gm3264	-1.22158	0.00375551
																												H4c2	-1.20117	0.0734746		Pitx1	-1.22123	0.0110953
																												Serpina3m	-1.19989	0.0201078		H2-Eb2	-1.21866	0.00840465
																												Majin	-1.1989	0.0337633		Cyp2j13	-1.21699	0.0314962
																												Vsig8	-1.1974	0.00691973		Slc5a4b	-1.21575	0.198723
																												Mia	-1.19656	0.00212322		Cyp2c67	-1.21575	0.198723
																												Armc3	-1.19284	0.0029391		Hao2	-1.21575	0.198723
																												Olfr56	-1.19093	0.0113663		Vmn2r35	-1.21575	0.198723
																												Npvf	-1.19047	0.0785912		Gm10471	-1.21524	0.00850187
																												Igfbpl1	-1.1902	0.0038071		Gm18336	-1.2148	0.0229261
																												Peg12	-1.18985	0.0165973		Sln	-1.21457	0.0067951
																												Olfr307	-1.18944	0.186445		Vwa7	-1.19446	0.00263762
																												Cxcr6	-1.18845	0.0216282		Irx4	-1.19278	0.00830471
																												Tex49	-1.18772	0.0166184		Ebf2	-1.19031	0.00254401
																												Arg1	-1.1872	0.0029863		Cpa4	-1.18882	0.0134426
																												Pabpc4l	-1.18471	0.00391819		Slc23a1	-1.18725	0.0101417
																												Pttg1ip2	-1.18397	0.0151699		Gm21671	-1.18598	0.027164
																												Anapc15-ps	-1.17936	0.0814704		Ptchd1	-1.18462	0.00412797
																												Ntrk1	-1.17778	0.00241005		En2	-1.18204	0.00220454
																												Tmbim7	-1.17675	0.191183		Dnajb8	-1.18187	0.0442071
																												Tmed6	-1.17675	0.191183		Vmn2r86	-1.17935	0.0114449
																												Apoa5	-1.17675	0.191183		Pax8	-1.1793	0.00548385
																												Slc7a13	-1.17675	0.191183		Atp6v1b1	-1.17792	0.0581715
																												Defb14	-1.17675	0.191183		Ret	-1.17792	0.00184757
																												Olfr1318	-1.17675	0.191183		Fan1	-1.17775	0.00378132
																												Olfr458	-1.17675	0.191183		Slc9a7	-1.17705	0.00307917
																												Becn2	-1.17675	0.191183		Muc4	-1.16921	0.0285571
																												Gm3020	-1.17668	0.00531246		Shisa3	-1.1684	0.0025786
																												Il17re	-1.17076	0.00225851		Cldn34c2	-1.16801	0.143387
																												Mfsd4b1	-1.16939	0.00308035		Gh	-1.16585	0.00404701
																												Prss50	-1.16781	0.00369584		Mab21l4	-1.16212	0.104023
																												Tlcd2	-1.16758	0.00822167		Atp6v1g3	-1.16212	0.104023
																												Tmem182	-1.16539	0.00625032		Krt16	-1.16212	0.104023
																												Erich6b	-1.16318	0.196274		Kcne1	-1.16212	0.104023
																												Dupd1	-1.16318	0.196274		Or10c1	-1.16212	0.104023
																												Topaz1	-1.16318	0.196274		Gm13398	-1.16212	0.104023
																												Spag16	-1.16062	0.0027678		Dthd1	-1.16212	0.104023
																												H2ac19	-1.15957	0.00667602		Rbm41	-1.16014	0.00944306
																												Cfhr2	-1.15876	0.0342701		Gm14440	-1.15886	0.0161814
																												Dpep2nb	-1.15847	0.033287		Gpr63	-1.15759	0.0242088
																												Hoxd3	-1.15736	0.00234894		Cfhr4	-1.15631	0.105744
																												Gzmb	-1.15508	0.0510872		Or1ab2	-1.15631	0.105744
																												Ppm1n	-1.15316	0.00936754		Klk1	-1.15343	0.0430243
																												Nkx6-1	-1.15286	0.00280733		H4c12	-1.15298	0.106781
																												P2rx1	-1.15265	0.00545958		A730046J19Rik	-1.15215	0.0053431
																												Tex26	-1.15208	0.00777067		Or6c208	-1.15048	0.107491
																												Olfr173	-1.15121	0.0890444		Cryba1	-1.15048	0.107491
																												Col2a1	-1.15112	0.00272955		Or5k1	-1.15048	0.107491
																												Pnp2	-1.15067	0.00404492		Rhd	-1.14944	0.0105478
																												Cpa6	-1.15032	0.00554917		Gm597	-1.14874	0.0646405
																												Hoxc8	-1.14968	0.201432		Qrich2	-1.14874	0.0646405
																												Gpx5	-1.14968	0.201432		Lypd3	-1.14874	0.0646405
																												Adam28	-1.14968	0.201432		Arhgef38	-1.14297	0.0212728
																												Gata5	-1.14968	0.201432		Fundc2b	-1.14176	0.110132
																												Barx1	-1.14968	0.201432		Muc13	-1.14001	0.0666851
																												Sftpa1	-1.14968	0.201432		Rrm2	-1.1399	0.005223
																												Sftpd	-1.14968	0.201432		Cdcp3	-1.13937	0.0668368
																												Slc10a2	-1.14968	0.201432		Fbxo48	-1.1383	0.0670949
																												Lcn9	-1.14968	0.201432		Actbl2	-1.13816	0.0458423
																												Crisp3	-1.14968	0.201432		Ppp1r1c	-1.13763	0.0138706
																												Ccl20	-1.14968	0.201432		Cip2a	-1.13492	0.00498963
																												Cypt12	-1.14968	0.201432		Gem	-1.13282	0.00515524
																												Cyp7a1	-1.14968	0.201432		Acod1	-1.13251	0.113054
																												Enam	-1.14968	0.201432		Zfp993	-1.13251	0.113054
																												Pax4	-1.14968	0.201432		Tfec	-1.13251	0.113054
																												Psg28	-1.14968	0.201432		Il5ra	-1.13251	0.113054
																												Sult2a8	-1.14968	0.201432		Pou2af2	-1.13251	0.113054
																												4933421I07Rik	-1.14968	0.201432		Scn4a	-1.13128	0.0687794
																												Art2b	-1.14968	0.201432		Tmem236	-1.13128	0.0687794
																												Amelx	-1.14968	0.201432		Gm12185	-1.12753	0.00872137
																												Mgat4d	-1.14968	0.201432		Sh2d4a	-1.1253	0.0284356
																												Glt6d1	-1.14968	0.201432		Treml4	-1.12436	0.0485537
																												Ccr6	-1.14968	0.201432		Cd300lf	-1.12373	0.0131864
																												Crx	-1.14968	0.201432		Dnajc22	-1.12298	0.0287636
																												Pglyrp3	-1.14968	0.201432		Gm2004	-1.12087	0.00797568
																												Olfr1094	-1.14968	0.201432		Klhl4	-1.11649	0.00317007
																												Ffar1	-1.14968	0.201432		Faxc	-1.11643	0.00400334
																												Pxt1	-1.14968	0.201432		Fabp4	-1.11624	0.0160745
																												Olfr578	-1.14968	0.201432		Hmx2	-1.11501	0.0728704
																												Olfr19	-1.14968	0.201432		Or2k2	-1.1127	0.0604464
																												Klf17	-1.14968	0.201432		Cc2d2b	-1.11017	0.0166553
																												Ivl	-1.14968	0.201432		Myef2l	-1.10745	0.0447657
																												Olfr350	-1.14968	0.201432		Klf12	-1.1065	0.00393218
																												Olfr728	-1.14968	0.201432		Fem1al	-1.10641	0.0393172
																												Prss27	-1.14968	0.201432		Zfp268	-1.10556	0.0451152
																												Olfr655	-1.14968	0.201432		Chm	-1.10485	0.00350702
																												Olfr112	-1.14968	0.201432		Insm2	-1.10429	0.052692
																												Zfy1	-1.14968	0.201432		Gm14288	-1.10396	0.00807687
																												Olfr1013	-1.14968	0.201432		Irs4	-1.10311	0.00402906
																												Olfr481	-1.14968	0.201432		Pcare	-1.10191	0.0401054
																												Zscan4c	-1.14968	0.201432		Smim6	-1.10158	0.0763787
																												Hba-x	-1.14968	0.201432		Ube2u	-1.0965	0.0327247
																												Vmn1r53	-1.14968	0.201432		Tex14	-1.09543	0.0097184
																												Olfr1375	-1.14968	0.201432		Qrfprl	-1.09538	0.00682565
																												Defb35	-1.14968	0.201432		Grem1	-1.09291	0.00512587
																												Olfr1504	-1.14968	0.201432		Ston1	-1.09095	0.0128646
																												Cyp2a12	-1.14968	0.201432		Caps2	-1.0907	0.00932002
																												Kng2	-1.14968	0.201432		Bnipl	-1.0901	0.0124792
																												4930595M18Rik	-1.14968	0.201432		Vwc2l	-1.08995	0.00422303
																												Tcl1b2	-1.14968	0.201432		Gsx2	-1.08709	0.0428706
																												Olfr160	-1.14968	0.201432		Tspan1	-1.08637	0.0343813
																												Odf1	-1.14968	0.201432		Osgin1	-1.08586	0.0105754
																												Olfr114	-1.14968	0.201432		Slc5a3	-1.08561	0.00407619
																												Olfr1458	-1.14968	0.201432		Mid1	-1.0812	0.00477867
																												Speer2	-1.14968	0.201432		Zbtb44	-1.08102	0.00434848
																												Prol1	-1.14968	0.201432		Marco	-1.07962	0.0300861
																												Gsdma3	-1.14968	0.201432		Cpeb2	-1.07667	0.00434162
																												Olfr639	-1.14968	0.201432		Otp	-1.07614	0.00842964
																												Xkr9	-1.14968	0.201432		Ctnna3	-1.07394	0.00759604
																												Gm7168	-1.14968	0.201432		Arhgap5	-1.0732	0.00443817
																												Bpifb3	-1.14968	0.201432		Zfp300	-1.06508	0.00617565
																												Sult3a1	-1.14968	0.201432		Tmem210	-1.05956	0.0307844
																												Mrgprb5	-1.14968	0.201432		Casr	-1.05785	0.0634494
																												Mrgprx1	-1.14968	0.201432		Gm20696	-1.05536	0.0110971
																												Spaca4	-1.14968	0.201432		Mcidas	-1.05429	0.0278898
																												Npw	-1.14968	0.201432		Ccl5	-1.05289	0.0233869
																												Ugt3a1	-1.14968	0.201432		Pappa	-1.05137	0.0102012
																												Abcb5	-1.14968	0.201432		D830030K20Rik	-1.05121	0.00684599
																												Crygb	-1.14968	0.201432		Pde4d	-1.04996	0.00622503
																												Olfr669	-1.14968	0.201432		Tbc1d8b	-1.04847	0.0091806
																												Olfr632	-1.14968	0.201432		Zfp750	-1.04494	0.0105676
																												Cmtm2a	-1.14968	0.201432		Ifit1bl2	-1.04316	0.0109842
																												Smim31	-1.14968	0.201432		Tnmd	-1.04251	0.0128483
																												Defa30	-1.14968	0.201432		Ceacam2	-1.04047	0.0197687
																												Sprr2a3	-1.14968	0.201432		Hcrtr2	-1.03894	0.00704084
																												Wfdc9	-1.14968	0.201432		Dlk1	-1.03856	0.00586261
																												Olfr1195	-1.14968	0.201432		Slc5a10	-1.03783	0.0225404
																												Olfr995	-1.14968	0.201432		Svopl	-1.03777	0.0325015
																												Olfr994	-1.14968	0.201432		Ghrh	-1.03762	0.0110503
																												Gm17374	-1.14968	0.201432		Mreg	-1.03749	0.00654726
																												Krtap16-1	-1.14968	0.201432		Hspa1b	-1.03651	0.00696885
																												Mup6	-1.14968	0.201432		Gpx6	-1.03545	0.0320118
																												Gm10999	-1.14968	0.201432		Tlr4	-1.03431	0.0120784
																												Rhox4c	-1.14968	0.201432		Gucy2c	-1.03177	0.00898861
																												Olfr1268-ps1	-1.14968	0.201432		Pkp3	-1.02832	0.0857836
																												Olfr360	-1.14968	0.201432		Bend4	-1.02806	0.00719156
																												Tmem61	-1.14968	0.201432		H3c13	-1.02502	0.0649769
																												Gm17304	-1.14968	0.201432		Lingo4	-1.02313	0.0149197
																												Krtap11-1	-1.14968	0.201432		S100a9	-1.02029	0.0116704
																												Gm17093	-1.14968	0.201432		F9	-1.0193	0.0356957
																												Vmn2r90	-1.14968	0.201432		Hspa1a	-1.01913	0.00744591
																												Olfr150	-1.14968	0.201432		Fam199x	-1.01607	0.00770522
																												Gm21897	-1.14968	0.201432		Tmem255a	-1.01592	0.00701413
																												Olfr1297	-1.14968	0.201432		Rif1	-1.01482	0.00732794
																												Ifnab	-1.14968	0.201432		Nbeal1	-1.01433	0.00745829
																												Gm45521	-1.14968	0.201432		Dbh	-1.00839	0.0617392
																												Gm47955	-1.14968	0.201432		Ccl28	-1.00711	0.0106117
																												Gm30302	-1.14968	0.201432		Mstn	-1.00635	0.0381115
																												Vmn1r17	-1.14968	0.201432		Hmmr	-1.00566	0.0624422
																												Gm52955	-1.14968	0.201432		Hint3	-1.00357	0.00929818
																												Ly6g6f	-1.14956	0.00315958		Armh2	-1.00289	0.0527974
																												Olfr570	-1.14781	0.0176708		Adrm1b	-1.00247	0.0174421
																												Cblc	-1.14519	0.0542342		H2bc3	-1.00164	0.0812766
																												Sntn	-1.1436	0.00628666		Trpv3	-1.00093	0.0138514
																												Rp1	-1.14322	0.0127728		Tigd4	-0.997442	0.0662452
																												Ldc1	-1.14319	0.00489506		Irx5	-0.996855	0.0092825
																												Ssxb5	-1.14192	0.0917113		Alx3	-0.996632	0.0254036
																												Kcnn4	-1.13729	0.00536285		Cnga3	-0.996231	0.0543824
																												1700016D06Rik	-1.13714	0.206363		Fut4	-0.992483	0.0133399
																												Lcn11	-1.13714	0.206363		Iqcj	-0.990483	0.0275699
																												Gm5797	-1.13714	0.206363		Shc3	-0.989097	0.00955127
																												Calml4	-1.13602	0.00303889		Heatr4	-0.986603	0.117028
																												Vmn1r207	-1.13468	0.0180458		Slc5a1	-0.985764	0.0384854
																												2610028H24Rik	-1.13416	0.005681		Tmprss4	-0.98515	0.0377229
																												Pcdh12	-1.13349	0.0054227		Car13	-0.984555	0.0120766
																												Synpo2l	-1.13315	0.00741911		Vmn2r87	-0.979365	0.0283913
																												Spaar	-1.13263	0.00388222		Dsc3	-0.977638	0.0191069
																												Rem1	-1.13159	0.00548343		Crim1	-0.975857	0.00962377
																												Iqgap3	-1.13104	0.0113659		Bicdl2	-0.975411	0.146207
																												Dcstamp	-1.12907	0.0191373		Inmt	-0.975329	0.0140547
																												Lgr6	-1.12886	0.00284594		Baat	-0.97503	0.0725782
																												Zfp819	-1.12773	0.0290142		Cpeb3	-0.972427	0.0101005
																												Chst5	-1.12491	0.00378911		Rln3	-0.971749	0.0132932
																												Aqp1	-1.12025	0.00322573		Lrp1b	-0.969716	0.010182
																												Dnajb13	-1.11878	0.00488144		Lgals7	-0.969529	0.123476
																												Pstpip1	-1.11751	0.0037289		Slc10a4-ps	-0.965268	0.047304
																												Impg1	-1.11737	0.00825476		Cdrt4	-0.963926	0.187602
																												Lhx4	-1.11477	0.0038911		Zc3h12c	-0.963748	0.0126456
																												Tnmd	-1.11468	0.00551512		Gch1	-0.963603	0.0119545
																												Cyp1a1	-1.11214	0.0178586		Gm26992	-0.962118	0.0192406
																												Tlx2	-1.10687	0.0327925		Sh3bgr	-0.961755	0.0119636
																												Vgll2	-1.10599	0.0322269		Fabp12	-0.960549	0.086006
																												Gm10563	-1.1053	0.0522495		Exph5	-0.958915	0.0280735
																												Ly6d	-1.1049	0.0261449		Gpr84	-0.955645	0.0243544
																												Cd209c	-1.10373	0.0650924		4930451I11Rik	-0.955319	0.0785107
																												Tfap2c	-1.10249	0.0328447		Sgcz	-0.954261	0.0171749
																												Gm7347	-1.10164	0.0188926		Vgll3	-0.952497	0.0140827
																												Lrrc10	-1.09611	0.0669999		Akr1c19	-0.951433	0.130552
																												Lif	-1.09188	0.00983504		Cdh12	-0.950175	0.0134642
																												Cby3	-1.09183	0.0179355		Gm5796	-0.949714	0.0198468
																												Ppp1r36	-1.09155	0.00550041		Gm29797	-0.948946	0.0201105
																												Hoxd4	-1.09143	0.00453364		Itgb8	-0.947003	0.0119613
																												Il17c	-1.08769	0.0675966		Nyap2	-0.946665	0.0124626
																												Slc39a4	-1.08692	0.00613021		Ttn	-0.945916	0.0136046
																												Gm21149	-1.08517	0.0242324		Otor	-0.945001	0.196289
																												Lrrc74b	-1.08202	0.00626984		Gpr101	-0.942825	0.0129076
																												Gm597	-1.08098	0.114068		Gsdmc4	-0.942655	0.19731
																												Lgals2	-1.08059	0.00745048		Csmd3	-0.940466	0.0129333
																												Olfr111	-1.08027	0.114388		Sapcd1	-0.938788	0.0176417
																												Cpn1	-1.0802	0.0171918		Adra1a	-0.937282	0.0180731
																												Cckar	-1.0784	0.00684109		Gm28044	-0.937017	0.0399629
																												Krt18	-1.07787	0.00506695		Or51a8	-0.936134	0.084695
																												Pgc	-1.07746	0.0257518		Tet1	-0.936059	0.0142218
																												Epx	-1.07434	0.00787538		Zar1	-0.936024	0.0225966
																												mt-Nd4l	-1.0734	0.00438836		Satl1	-0.935546	0.0944885
																												Gm10801	-1.07086	0.0889239		Utp14b	-0.935333	0.0133856
																												Odad2	-1.07058	0.00663793		Adcy9	-0.935324	0.0166786
																												Slc18a2	-1.07024	0.00454779		Gm5751	-0.934751	0.0247359
																												Adh7	-1.06809	0.0247321		Spp1	-0.934263	0.0130764
																												Tnfrsf17	-1.06759	0.0321972		Lpo	-0.933497	0.0155895
																												Sytl3	-1.06627	0.0127048		Lrrc38	-0.932441	0.0184053
																												Rasl2-9	-1.06592	0.0178447		Fam186b	-0.932286	0.0213918
																												Tafa3	-1.06541	0.00918875		Nr0b1	-0.931938	0.107926
																												Olfr18	-1.06506	0.0518087		Clec4a1	-0.930971	0.0401392
																												Grifin	-1.06487	0.0173293		Oc90	-0.930931	0.0960978
																												Nccrp1	-1.06446	0.013919		Krt14	-0.930762	0.10837
																												Gm14124	-1.06392	0.0460388		Cplx4	-0.930014	0.108653
																												Uts2r	-1.06316	0.0154269		Esrrg	-0.928095	0.0138617
																												Agtr1b	-1.06246	0.0324334		C1ql4	-0.92607	0.0146449
																												Tmprss4	-1.0613	0.0245277		H4c8	-0.924047	0.0240062
																												C1ql1	-1.0577	0.00513329		Cldn9	-0.923779	0.0620308
																												Cdh3	-1.0543	0.00603903		Slfn9	-0.923742	0.0344885
																												Cartpt	-1.05372	0.00572899		Fgr	-0.922988	0.0371233
																												Il5ra	-1.05242	0.124068		Stpg4	-0.922456	0.111531
																												Dhrs2	-1.05164	0.0138859		Bglap	-0.922456	0.111531
																												Dydc2	-1.04856	0.0075306		Gpr143	-0.922456	0.111531
																												Rnf183	-1.04815	0.0557194		Brwd3	-0.922036	0.0154725
																												Nek5	-1.04801	0.00787676		Ncmap	-0.917741	0.0205342
																												Batf3	-1.04767	0.0219726		Yy2	-0.91391	0.0258866
																												Tspear	-1.0466	0.0118101		Nexmif	-0.913507	0.0158363
																												Gna14	-1.04338	0.00794894		P2ry1	-0.908787	0.0167841
																												Tigd4	-1.04303	0.019603		Ncam2	-0.904919	0.016662
																												Poteb	-1.04235	0.0178163		Pjvk	-0.903929	0.157137
																												Ly6g	-1.04195	0.0362534		Trip13	-0.903244	0.031459
																												1700125H20Rik	-1.04177	0.0455978		Klb	-0.901135	0.0410173
																												Nme9	-1.04162	0.0136344		Zpbp2	-0.900091	0.0724707
																												Cpz	-1.04057	0.0172361		Lrriq3	-0.898621	0.0300016
																												Stk31	-1.04051	0.0821639		Or13e8	-0.895443	0.161019
																												Gp9	-1.0388	0.0343347		Ttc6	-0.894798	0.033671
																												Pitx3	-1.03796	0.0581795		Zfp383	-0.894689	0.0182265
																												Cyp2e1	-1.03654	0.0117229		Rxfp3	-0.894297	0.0211323
																												Cstad	-1.03653	0.0113789		H2ac6	-0.892961	0.0256994
																												Prok2	-1.03573	0.0260157		Slc45a3	-0.892369	0.0227197
																												Pla2g2f	-1.03487	0.0146837		Tnfrsf26	-0.890522	0.0766701
																												C1rl	-1.03386	0.0119324		Pigr	-0.890104	0.281208
																												Nms	-1.03299	0.0419658		Tex48	-0.890104	0.281208
																												Pomc	-1.03254	0.00856326		Gm6169	-0.885031	0.165891
																												Gp1ba	-1.03148	0.00832364		Esm1	-0.883377	0.0409429
																												Ccdc178	-1.03078	0.131962		Cyp4a12b	-0.882873	0.127687
																												Clca4b	-1.03078	0.131962		Gm14569	-0.882873	0.127687
																												Fsip2	-1.03078	0.131962		Cckar	-0.882872	0.0269816
																												Drd3	-1.02911	0.0286218		Pbk	-0.880713	0.0601901
																												Hoxa1	-1.02893	0.0119076		Mex3b	-0.88017	0.0215344
																												Tmco5b	-1.0252	0.0868281		Rnf125	-0.879582	0.0925783
																												Nmu	-1.02487	0.0120114		Ankrd40cl	-0.878444	0.287327
																												Slco1a5	-1.02202	0.0139897		Fmn1	-0.878273	0.0217432
																												Pcdhb1	-1.02014	0.0274621		Mastl	-0.878139	0.0378221
																												Bsx	-1.01962	0.0205485		Calcr	-0.878065	0.0267672
																												Tomm20l	-1.01903	0.0230177		Atf3	-0.877948	0.0291615
																												Gm11127	-1.0183	0.136703		Nap1l3	-0.877821	0.0195706
																												Ppp1r32	-1.01493	0.0103756		Lrg1	-0.877535	0.0328915
																												Oas1e	-1.0118	0.139286		Zfhx4	-0.877094	0.0200052
																												Rab20	-1.01077	0.0102649		Pmch	-0.876824	0.0196929
																												Gm867	-1.01011	0.0145093		Slc13a1	-0.876294	0.170054
																												Prss43	-1.00784	0.0676039		Bnc2	-0.875876	0.0304797
																												Prnd	-1.00712	0.0265127		Gm14419	-0.875583	0.0497408
																												Zfp977	-1.00671	0.0135367		Cfap99	-0.87553	0.0382055
																												Gbp11	-1.00589	0.00879616		Gm49337	-0.875323	0.0319637
																												Armh1	-1.00536	0.0141701		Kcnmb2	-0.875217	0.0245281
																												Gfy	-1.0041	0.0162335		Lhx1	-0.874984	0.0218278
																												Hjv	-1.00322	0.0149261		Depdc1b	-0.873804	0.0421427
																												Xlr4c	-1.00174	0.0276629		Hspe1-rs1	-0.873627	0.0385045
																												Hoxa4	-0.999994	0.00856195		Zfp800	-0.872395	0.0229019
																												Trip13	-0.998218	0.0129208		Misp	-0.871758	0.0326931
																												Il20ra	-0.99392	0.0199432		Bdkrb1	-0.867447	0.0846381
																												Fgf23	-0.992846	0.0142108		Prss56	-0.86706	0.0798639
																												Map10	-0.992012	0.00882418		Pwwp3b	-0.866665	0.0228457
																												Hoxa6	-0.990969	0.0148044		Tlx3	-0.866192	0.174967
																												Ccdc113	-0.99001	0.0108677		Acsbg2	-0.866192	0.174967
																												Trpa1	-0.987513	0.0273076		Abo	-0.866192	0.174967
																												Fam216b	-0.987128	0.011476		Gm14124	-0.866192	0.174967
																												Pde6c	-0.986985	0.0156328		Upk2	-0.866192	0.174967
																												Ccdc146	-0.986912	0.0108504		Cxcr4	-0.865473	0.0295296
																												Gsto2	-0.985804	0.0133159		Gm47955	-0.864814	0.175649
																												Btn1a1	-0.985312	0.0159207		Spata20	-0.864814	0.175649
																												Stkld1	-0.984361	0.0155503		Ncr1	-0.864814	0.175649
																												Lrrc36	-0.984283	0.0134178		Tnrc6b	-0.864097	0.0216078
																												Pitx2	-0.983593	0.0128144		Gm3752	-0.863899	0.0382673
																												Rufy4	-0.983392	0.0308491		Dpyd	-0.861556	0.0240219
																												Mapk15	-0.982373	0.0122674		A630089N07Rik	-0.856604	0.0354432
																												Klk11	-0.982161	0.0730732		Tas2r110	-0.85437	0.18086
																												Ms4a4d	-0.981513	0.043098		Nmu	-0.854199	0.102359
																												Nkx1-2	-0.979376	0.0757486		Kif5b	-0.854177	0.0228603
																												Sostdc1	-0.978374	0.00961343		Gm5901	-0.853364	0.047818
																												Hao1	-0.975038	0.103493		Dnah5	-0.852221	0.0275251
																												Lyzl6	-0.97425	0.159472		Tacr3	-0.842895	0.0254352
																												Vamp9	-0.974192	0.0284834		Slc26a7	-0.842254	0.0304776
																												Bdkrb2	-0.973966	0.0103874		Cyp4b1	-0.841852	0.18735
																												Pcare	-0.970815	0.061359		Corin	-0.841117	0.055723
																												Iyd	-0.970459	0.0247483		Akap3	-0.840412	0.108026
																												Prph	-0.970119	0.0101153		Dock4	-0.837213	0.0261648
																												Ucn	-0.967606	0.0464483		Nox4	-0.83694	0.0476111
																												H3c13	-0.967528	0.0430083		Nufip2	-0.836422	0.0266101
																												Lrrc63	-0.967507	0.0526067		Slc22a13b	-0.836184	0.0380055
																												Mfap5	-0.966382	0.0172138		Nkain3	-0.836109	0.046683
																												Prss35	-0.963391	0.0113868		Nudt12	-0.833899	0.0277715
																												H2-Ob	-0.963364	0.0190517		Mab21l1	-0.833896	0.0271946
																												Fbxo47	-0.962972	0.0136251		Lrrn4	-0.832554	0.057576
																												Sp7	-0.962917	0.0119792		Tmem154	-0.830603	0.0678578
																												Klhl10	-0.962674	0.0178207		Htr2c	-0.829772	0.0271233
																												Wif1	-0.959809	0.0127819		Arhgap36	-0.828858	0.0280869
																												Hoxc4	-0.959044	0.0111675		Chsy3	-0.827697	0.0324482
																												H60b	-0.958829	0.0666522		1700017N19Rik	-0.826252	0.0607021
																												Olfr1508	-0.958201	0.109557		Lhx5	-0.826182	0.031569
																												Xlr3b	-0.956772	0.0116393		Ccdc126	-0.825934	0.02917
																												Rsph1	-0.956517	0.0119716		Tob1	-0.82352	0.0287695
																												Gp5	-0.954991	0.0144405		Tlr5	-0.823381	0.0583377
																												Hoxc5	-0.954576	0.0119707		Klf14	-0.823013	0.197274
																												Spata25	-0.954384	0.0495243		Aqp8	-0.823013	0.197274
																												Trpm1	-0.95189	0.136645		Slc28a2b	-0.821635	0.198018
																												Slc45a2	-0.951667	0.0437901		Tlr9	-0.821635	0.198018
																												Ccdc68	-0.951049	0.0305615		B3gnt5	-0.821458	0.0730788
																												Acsbg2	-0.95064	0.112465		Parpbp	-0.821073	0.0288784
																												Cdhr4	-0.949735	0.0137217		Kcnt2	-0.820961	0.0309967
																												Gm20661	-0.948567	0.0179013		Clip4	-0.817599	0.0298358
																												Catsperg2	-0.948274	0.115548		Elf5	-0.817542	0.076267
																												Dnajc22	-0.946235	0.047867		Or10h5	-0.817298	0.0877112
																												3425401B19Rik	-0.94482	0.0220747		Lrrc18	-0.817289	0.0440845
																												I830077J02Rik	-0.944411	0.0171854		Emp1	-0.816965	0.033047
																												Cfap221	-0.94206	0.0286002		Btc	-0.816789	0.054702
																												Zar1	-0.941303	0.022095		Tll1	-0.816633	0.0591593
																												Zmynd12	-0.94021	0.0226592		Tgm1	-0.814934	0.163905
																												Gchfr	-0.938377	0.0157127		Pcgf5	-0.814869	0.0306337
																												Gm5617	-0.937787	0.0155555		Epx	-0.814043	0.0435335
																												Il11ra2	-0.936659	0.0350307		Gp1ba	-0.813783	0.0479275
																												Smim5	-0.936056	0.0170357		1110002E22Rik	-0.810975	0.106857
																												Tex12	-0.935953	0.0618592		Prss35	-0.810194	0.0375222
																												Wdr86	-0.935178	0.0147256		Fign	-0.806652	0.0332334
																												Ankrd66	-0.935162	0.0206856		Gm8257	-0.806175	0.238792
																												Slc10a4	-0.934132	0.0133745		Slc7a9	-0.80536	0.239272
																												Sirpb1a	-0.933869	0.104429		Serpine3	-0.805242	0.0502304
																												C2cd4d	-0.932791	0.0179728		Glra3	-0.804756	0.0325384
																												Cfc1	-0.932244	0.0680826		Bsnd	-0.804067	0.144157
																												Cyp4f40	-0.931859	0.178445		Spata31d1d	-0.802972	0.144703
																												Slc5a8	-0.931731	0.0254977		Pdia2	-0.8029	0.0637746
																												Doc2g	-0.931133	0.0136293		Slc16a14	-0.802797	0.0466225
																												Olig2	-0.930805	0.013334		Tenm3	-0.802194	0.0331173
																												Ribc1	-0.930463	0.0187524		Ppargc1b	-0.80209	0.0394296
																												Tnk1	-0.930144	0.0243131		Zfp619	-0.801104	0.0397141
																												Tmem72	-0.929877	0.0136794		Mnd1	-0.799924	0.0572278
																												Olfr922	-0.929657	0.0362007		Chac2	-0.799738	0.0338978
																												Lipc	-0.929643	0.0370925		Cdh19	-0.797772	0.0346655
																												2610528A11Rik	-0.929031	0.0363397		Map3k19	-0.797227	0.04102
																												Vwa5b1	-0.928391	0.013924		Cntnap5c	-0.796563	0.0592704
																												Gm36028	-0.92737	0.0753697		Pcdh20	-0.795329	0.0350619
																												Prr15	-0.927084	0.0168344		Cntnap5b	-0.794769	0.0425013
																												Fam166c	-0.926427	0.0344451		Scn1a	-0.79415	0.0342443
																												Gins1	-0.926321	0.0202407		Inhbe	-0.79175	0.150457
																												Olfr99	-0.92422	0.0964843		Hsd17b2	-0.789622	0.0467953
																												Ccdc103	-0.923395	0.018125		Ranbp6	-0.789371	0.0356155
																												Rgs22	-0.921952	0.0180412		Oas3	-0.788901	0.140635
																												Olfm5	-0.921429	0.128855		Cmklr1	-0.788605	0.0437912
																												Hcst	-0.921272	0.0659334		Rab9b	-0.787317	0.0360676
																												Mettl21c	-0.91982	0.0968145		Pou6f2	-0.787016	0.0423458
																												Cpa4	-0.918584	0.0356995		Gabre	-0.786845	0.0420651
																												Mcidas	-0.916462	0.0427635		Scgb3a1	-0.786347	0.134763
																												Tlr9	-0.916424	0.0195933		Lefty2	-0.785699	0.115108
																												Gcg	-0.916005	0.024713		Minar1	-0.785616	0.0378037
																												Adamts12	-0.914761	0.0227301		Gabra1	-0.784436	0.0363945
																												Ace3	-0.914678	0.0986493		Tead1	-0.784164	0.0385399
																												Rtp3	-0.914571	0.0384288		Rtl9	-0.784005	0.0623421
																												Apoa2	-0.911398	0.0227401		Pla2g2f	-0.783675	0.0959151
																												Inmt	-0.911057	0.0205587		Pcdhb5	-0.783266	0.0430855
																												Mrln	-0.909739	0.0187374		Gm6133	-0.782697	0.128276
																												Cfap126	-0.906719	0.01796		Gulp1	-0.781945	0.0400434
																												Trarg1	-0.905772	0.0201086		Trim30b	-0.781627	0.155654
																												Hoxa7	-0.9057	0.0246778		Htr1b	-0.778634	0.039377
																												4933411K16Rik	-0.903515	0.0719977		Slc4a7	-0.778613	0.0388201
																												Gm21680	-0.902901	0.0311345		Prps1l3	-0.777278	0.0412724
																												Gm3424	-0.902221	0.158335		Zfp955a	-0.776381	0.0413922
																												Lars2	-0.9012	0.016428		Peg10	-0.775341	0.0388769
																												Olfr1507	-0.898061	0.0455969		Akap14	-0.775065	0.0618434
																												Neurog2	-0.897289	0.0332235		Ccdc15	-0.774983	0.0463578
																												F830045P16Rik	-0.897174	0.0740457		Cwf19l2	-0.77467	0.0404012
																												Chst3	-0.89634	0.0178839		Slc39a12	-0.774524	0.039194
																												Vstm4	-0.895852	0.0174889		Ptafr	-0.77425	0.062304
																												Tnc	-0.891548	0.0180557		Xkrx	-0.773731	0.0494218
																												Pla2g10	-0.88889	0.0780312		Il7r	-0.772932	0.0725599
																												Mfsd13b	-0.888564	0.0440071		Chic1	-0.767656	0.0409808
																												Spc25	-0.888184	0.0274701		Cdca7	-0.767127	0.048823
																												Adam3	-0.887613	0.0981926		1700001P01Rik	-0.76657	0.144828
																												Dnajb3	-0.88732	0.0225682		Zfp185	-0.765618	0.0516417
																												Col17a1	-0.886074	0.0199379		Sult6b1	-0.765205	0.101393
																												Enpp6	-0.883798	0.0187986		Neil2	-0.765148	0.0486809
																												Gnat1	-0.883285	0.0483175		Kcns3	-0.76426	0.0435433
																												Gbp8	-0.882185	0.0330106		Spopl	-0.762851	0.0437508
																												Cebpb	-0.881354	0.0204853		Prr19	-0.761344	0.0795372
																												Gm14139	-0.879833	0.203892		Prex2	-0.760732	0.0434362
																												Sgcg	-0.878814	0.0236582		Mtarc1	-0.759872	0.080125
																												Ptpn7	-0.878555	0.0406606		Slitrk4	-0.759862	0.0434908
																												Ush1g	-0.878424	0.0217277		Kif26b	-0.759765	0.0437265
																												Cilp	-0.878289	0.0301954		Hif1a	-0.758872	0.0431804
																												Nanog	-0.877987	0.0712816		Or10g1b	-0.758481	0.182492
																												Hnf1a	-0.877692	0.042937		Dmp1	-0.757563	0.0477528
																												Erich2	-0.876599	0.029186		Stx11	-0.7573	0.107552
																												Clec2h	-0.875988	0.148936		Sntn	-0.755353	0.0556542
																												Prr32	-0.875843	0.0225337		Gm8206	-0.754609	0.0669255
																												Rp1l1	-0.873603	0.259685		Gm50461	-0.753781	0.101222
																												Tarm1	-0.873364	0.0390418		Lcn2	-0.753648	0.0660176
																												Hemgn	-0.872565	0.118299		Ptgs2	-0.75257	0.0533795
																												1810065E05Rik	-0.870627	0.348216		Prss30	-0.751587	0.0928153
																												Mrgpra1	-0.870627	0.348216		Mug2	-0.746402	0.189492
																												Cd19	-0.870513	0.09678		Garem1	-0.745241	0.0537603
																												Cdh26	-0.868909	0.0617112		Mixl1	-0.745235	0.175746
																												Insl6	-0.868601	0.0456014		Aldh8a1	-0.744946	0.17586
																												Gck	-0.867483	0.0269376		Tdo2	-0.744878	0.0780984
																												Trim40	-0.866785	0.108827		Cd2	-0.743126	0.12256
																												Hs3st6	-0.866464	0.0360503		Creb3l3	-0.742466	0.0812688
																												Cd300ld3	-0.866052	0.11956		St18	-0.742164	0.0502685
																												Sncg	-0.864794	0.0213611		Neurog2	-0.741429	0.0694529
																												Zfp980	-0.86438	0.218234		Thbs1	-0.740937	0.0562786
																												Ccdc194	-0.86438	0.218234		Gm28053	-0.740232	0.0775427
																												Otop2	-0.863694	0.0329663		Acap1	-0.739898	0.124184
																												Tns4	-0.863235	0.0413114		Gm21663	-0.739542	0.325698
																												Ssmem1	-0.862782	0.0998936		Mob3b	-0.739127	0.0502993
																												Pifo	-0.861665	0.0280905		Rasef	-0.738773	0.111203
																												En1	-0.861149	0.0230438		Erbb4	-0.738534	0.0493552
																												S1pr2	-0.859434	0.0238698		Marchf1	-0.738305	0.0502414
																												Olfr560	-0.859188	0.0450174		Zfp382	-0.736791	0.0701484
																												Mrap2	-0.856903	0.0226506		Gm128	-0.736259	0.0856526
																												Gm2174	-0.856775	0.0887175		Gmnc	-0.736109	0.0839058
																												Ano2	-0.856555	0.0256525		Veph1	-0.736018	0.154756
																												Nxnl2	-0.85639	0.0779923		Pdpr	-0.734329	0.057252
																												Ecel1	-0.856105	0.022857		Plcl1	-0.734193	0.0503818
																												Dennd2c	-0.855992	0.0337834		Pcsk1	-0.733727	0.0510027
																												Duxbl1	-0.855785	0.0239669		Fos	-0.733494	0.0519625
																												Vmn1r196	-0.855586	0.21658		Cxcl9	-0.733324	0.329668
																												Ascl3	-0.855069	0.0520703		Klk1b24	-0.733324	0.329668
																												Itga2	-0.854129	0.0360771		Mx2	-0.733217	0.0631071
																												Odf3b	-0.853738	0.024733		Chordc1	-0.73312	0.0505406
																												Ngfr	-0.853683	0.0237296		Dusp1	-0.732673	0.0515451
																												Shcbp1	-0.853683	0.0338668		Rtl3	-0.732426	0.183262
																												Pmis2	-0.853214	0.224271		Tspan32	-0.731323	0.149342
																												Itgae	-0.852301	0.0353868		Fam83g	-0.731321	0.118293
																												Chit1	-0.847879	0.109164		Gm21083	-0.730954	0.260436
																												Traf1	-0.847539	0.0258051		Npy5r	-0.730378	0.0561678
																												Ppp3r2	-0.847309	0.0393302		Alox5	-0.728244	0.0790627
																												Ttll6	-0.847044	0.0345448		Aoah	-0.727935	0.116548
																												Zbbx	-0.845396	0.0502007		Pcdh11x	-0.727921	0.0534979
																												Tmem95	-0.843546	0.0835863		H2bc15	-0.727826	0.333262
																												Card11	-0.842688	0.0527282		Ascl2	-0.727791	0.120063
																												Anxa10	-0.84148	0.133925		Gm8246	-0.72751	0.333419
																												Pld6	-0.841318	0.0380639		1700020A23Rik	-0.72751	0.333419
																												Lhb	-0.839996	0.0405469		Siglece	-0.726069	0.0703633
																												Ube2u	-0.838461	0.164177		Ankef1	-0.725413	0.0686123
																												Foxb1	-0.83735	0.0290213		Slc25a48	-0.724821	0.0806104
																												Stk33	-0.837346	0.0306351		Slc24a1	-0.723976	0.108735
																												Cldn2	-0.836847	0.0268774		BC048507	-0.721682	0.337205
																												Iho1	-0.834687	0.0456952		Nox3	-0.721682	0.337205
																												Loxl1	-0.834455	0.0282707		Efna4	-0.721351	0.0966128
																												Panx3	-0.834038	0.234839		Zfp407	-0.721095	0.0577936
																												Trp63	-0.83191	0.0308377		Birc6	-0.719501	0.0550456
																												Duox2	-0.830526	0.168222		Dnajb9	-0.719379	0.0552109
																												Hmga1b	-0.830225	0.0810789		Ifi204	-0.718424	0.0915637
																												Adra1b	-0.829887	0.0277217		Slc25a2	-0.718314	0.0959876
																												P2ry10	-0.82807	0.136556		Gm56924	-0.718082	0.129007
																												Acox2	-0.827059	0.0510025		Fpgt	-0.717178	0.0571404
																												Gch1	-0.827027	0.029147		Or1o4	-0.716356	0.340673
																												Ghsr	-0.826175	0.0330108		Syn3	-0.715806	0.063844
																												Cd40	-0.825898	0.0415173		Itprid1	-0.715748	0.34113
																												Hmgb2	-0.825708	0.0284069		Tmem196	-0.715359	0.0573288
																												Mmp25	-0.825316	0.0379771		Sycp1	-0.715143	0.227047
																												Gjc2	-0.824347	0.0281768		Rnf128	-0.714945	0.0572766
																												Lrrc17	-0.823876	0.0543579		Plcxd2	-0.71407	0.0567857
																												Tlr5	-0.823699	0.0375863		Nabp1	-0.713829	0.0600076
																												Slc26a3	-0.822834	0.0710763		Cdh23	-0.713752	0.0648271
																												Skint3	-0.820386	0.104746		Rasa1	-0.713715	0.057447
																												Klk14	-0.820136	0.242691		Vstm2a	-0.713097	0.0571467
																												Zfp663	-0.820136	0.242691		Npy2r	-0.712804	0.0611392
																												Spata20	-0.818146	0.041023		Igsf6	-0.7125	0.07675
																												Vmn2r78	-0.817886	0.177788		Gm4131	-0.712232	0.199375
																												Wnt9b	-0.817641	0.0334463		Cd200l1	-0.712116	0.123062
																												Alox5	-0.817038	0.0408838		F2rl1	-0.711981	0.0967401
																												Syt15	-0.816573	0.0346401		Itih1	-0.711361	0.343961
																												Mc3r	-0.816209	0.047536		Themis3	-0.711059	0.344143
																												Nme8	-0.816124	0.0785896		Il17re	-0.710607	0.111865
																												Satl1	-0.816021	0.0989078		Sypl	-0.709664	0.0584622
																												Serpinb1a	-0.81601	0.0298275		St8sia4	-0.709499	0.059807
																												Krtap17-1	-0.813118	0.0959527		Gpr3	-0.709081	0.0613465
																												Tmc8	-0.812779	0.0521832		Nt5dc1	-0.708915	0.0656549
																												Ankrd2	-0.812776	0.0748329		Gsx1	-0.708857	0.0944171
																												Cndp1	-0.812099	0.0477126		Usp53	-0.708689	0.0598821
																												Rhcg	-0.811766	0.0668685		Ptch1	-0.707708	0.0591664
																												Lbp	-0.811734	0.0314354		Fads2b	-0.707633	0.0776729
																												Prokr1	-0.80999	0.0504991		Bicd1	-0.707335	0.0595839
																												Tldc2	-0.809682	0.0357713		Tshb	-0.706912	0.103795
																												H2bu1-ps	-0.809164	0.0610485		Ranbp2	-0.706605	0.0597274
																												Hoxc6	-0.808007	0.040218		Sstr4	-0.705513	0.233359
																												Zscan10	-0.805525	0.0413472		Prrg1	-0.705305	0.0627989
																												Spink13	-0.804881	0.127193		Il27	-0.705081	0.154085
																												Krt78	-0.804832	0.184863		Tk1	-0.704651	0.0802927
																												Kl	-0.804714	0.0320441		Dusp4	-0.70398	0.076326
																												Sh2d4a	-0.803936	0.0533701		Tfap2c	-0.703716	0.349081
																												Kcnj14	-0.803182	0.0338057		Slc5a9	-0.703716	0.349081
																												Opalin	-0.802802	0.0326097		Klhl31	-0.703716	0.349081
																												Tmem125	-0.802695	0.0327715		Sec24a	-0.702648	0.0620113
																												Tnni1	-0.802099	0.033964		Slc38a2	-0.700927	0.0613418
																												Ripk4	-0.801052	0.0391937		Stc1	-0.700049	0.0694479
																												Pom121l2	-0.799375	0.254848		Tmppe	-0.699584	0.0778893
																												Hoxd9	-0.799375	0.254848		Aire	-0.6995	0.23733
																												Spatc1	-0.799375	0.254848		Or8s10	-0.6995	0.23733
																												Gm12830	-0.799375	0.254848		Anln	-0.698904	0.0623373
																												Gucy2c	-0.799177	0.0500774		Uncx	-0.698883	0.0698195
																												Hoxb5	-0.799138	0.0334967		Msmp	-0.698778	0.0909482
																												Btf3l4b	-0.798551	0.0900445		Muc19	-0.698461	0.208187
																												Enpp2	-0.79831	0.0332091		Atp8b5	-0.698351	0.0806944
																												Smc1b	-0.797837	0.0516915		Asic3	-0.698244	0.0797612
																												D630039A03Rik	-0.796888	0.0393825		Bltp1	-0.698003	0.0626012
																												Tfec	-0.79661	0.192632		Tmf1	-0.697418	0.0632111
																												Capn9	-0.794547	0.0616593		Il18r1	-0.696966	0.23895
																												Nmnat3	-0.794515	0.0380753		BC024063	-0.696936	0.0711846
																												Otop1	-0.794478	0.0659166		Ckmt2	-0.696759	0.209292
																												Afm	-0.794292	0.153439		Zfp988	-0.696347	0.159217
																												Nkapl	-0.793996	0.0509209		Rgs22	-0.696343	0.0850299
																												Nkx6-3	-0.793307	0.0522153		Pcdh18	-0.695656	0.0654472
																												Tmprss5	-0.793181	0.0360181		Pou3f4	-0.695137	0.0824333
																												Pi16	-0.793138	0.0404256		Tmed7	-0.695014	0.0690599
																												Ly6g6e	-0.791944	0.0391866		H4c16	-0.693751	0.241212
																												Colq	-0.791799	0.0363254		Vmn1r4	-0.693173	0.155033
																												Tas1r3	-0.790488	0.0411865		Adgrl3	-0.692406	0.0649911
																												Ctcfl	-0.789542	0.1967		Lnpep	-0.691922	0.0649643
																												Ccl22	-0.788423	0.0804407		Sowahb	-0.691747	0.0711114
																												4930467E23Rik	-0.787283	0.157028		Cmah	-0.691521	0.242651
																												Ninj2	-0.786914	0.0387061		Tenm1	-0.690858	0.0655486
																												Prdm13	-0.785666	0.195468		Btg2	-0.690616	0.0682708
																												Grap2	-0.785325	0.0725041		Zbtb41	-0.690501	0.066578
																												Fhad1	-0.784616	0.0380078		Ankrd31	-0.69047	0.191752
																												Nkpd1	-0.784499	0.0435795		Cd36	-0.689835	0.08727
																												Ak7	-0.783965	0.0391063		Ndst4	-0.688442	0.0683198
																												Klrb1	-0.783472	0.200176		Sh2d1a	-0.688318	0.0700893
																												Pheta2	-0.782966	0.0639225		Tdrd5	-0.688105	0.0734395
																												Dydc1	-0.780259	0.0660442		Gabrq	-0.687965	0.0682889
																												Cxcr3	-0.780226	0.1986		Rybp	-0.687947	0.072244
																												Spaca1	-0.780055	0.164799		Csta1	-0.687861	0.245195
																												Rad51b	-0.779503	0.0584516		Cabp4	-0.687649	0.15837
																												Aldh3b2	-0.77934	0.0577186		Flrt3	-0.687636	0.0676758
																												Pspn	-0.778285	0.0567931		Dnajb1	-0.686446	0.0672505
																												Rnase6	-0.778147	0.051218		Efna5	-0.685827	0.0706193
																												Rflna	-0.777011	0.059558		Dmrtb1	-0.685443	0.0770764
																												Gm4491	-0.776858	0.0485284		Frmpd2	-0.685067	0.0783341
																												Tex44	-0.776188	0.268736		Serpinf2	-0.684919	0.185391
																												Foxs1	-0.776114	0.0525931		Nsun3	-0.684812	0.0708686
																												Brme1	-0.774057	0.0424312		Gm3453	-0.684698	0.291386
																												Gm3752	-0.773725	0.0581629		Gm8251	-0.684516	0.247469
																												Tmem238	-0.773041	0.0410693		Rab44	-0.684512	0.122351
																												Creb5	-0.772522	0.0397279		Rfk	-0.684283	0.0678478
																												Cyp4f37	-0.771208	0.203765		Fam204a	-0.683566	0.0690665
																												Gm45021	-0.771063	0.0552298		Knl1	-0.683307	0.248231
																												Prlr	-0.768653	0.0407527		Crisp1	-0.682982	0.196636
																												Rarres1	-0.76845	0.0471793		Sdf2l1	-0.682893	0.0702149
																												Heyl	-0.7681	0.0413518		Bhlha15	-0.682038	0.249104
																												Chat	-0.76784	0.0417549		H60b	-0.68145	0.364085
																												Fam110c	-0.767609	0.0548162		Duoxa1	-0.68145	0.364085
																												Trib3	-0.767363	0.0476189		Ugt2b36	-0.68145	0.364085
																												Gjb1	-0.767069	0.0409047		Zfp804a	-0.68143	0.071404
																												Morn5	-0.766907	0.0587119		Dhrs2	-0.680436	0.19825
																												Fhl4	-0.766872	0.0546399		Syt2	-0.680297	0.0692956
																												Chaf1b	-0.766671	0.0634229		Mfsd14b	-0.679882	0.0699901
																												Gm28308	-0.766431	0.0497022		Adamts5	-0.679513	0.0746885
																												Il31	-0.765862	0.275147		Parm1	-0.678868	0.0705721
																												Slc16a5	-0.763321	0.0464152		Lig4	-0.678589	0.0730915
																												Rpl10-ps3	-0.76314	0.208517		Ccdc89	-0.678543	0.10166
																												Hoxa2	-0.761919	0.0453158		Ankib1	-0.677992	0.0707217
																												Nkx1-1	-0.761311	0.173153		Tesmin	-0.677478	0.139032
																												Avpr1a	-0.760954	0.0524427		Spns3	-0.677326	0.122897
																												2210418O10Rik	-0.760739	0.0499061		Vip	-0.677169	0.0737211
																												Rapsn	-0.760028	0.0629537		Nt5c1a	-0.676352	0.165313
																												Mgl2	-0.759497	0.0499364		Dpy19l4	-0.676131	0.0718634
																												Plpp2	-0.758975	0.0443957		Slc15a5	-0.675968	0.223135
																												Dpep1	-0.758029	0.0740074		Cyb5r2	-0.67569	0.0929558
																												Pappa2	-0.757791	0.0462964		Yes1	-0.675568	0.0734019
																												Cdcp3	-0.756609	0.057581		Dr1	-0.674771	0.0722852
																												Orm3	-0.755772	0.178351		Ppp1r3b	-0.674092	0.095715
																												Usp44	-0.755549	0.281648		Ghsr	-0.673513	0.12192
																												Asgr2	-0.755549	0.281648		Dmxl1	-0.673124	0.0726897
																												Vmn1r199	-0.755549	0.281648		Klhl41	-0.672637	0.141101
																												Ribc2	-0.755226	0.0864579		Gm17655	-0.672389	0.0984346
																												Pllp	-0.754274	0.0442012		Lypla1	-0.671873	0.0735324
																												Cfap57	-0.753686	0.0512668		Bfsp2	-0.671376	0.0749537
																												Atp8b3	-0.75347	0.0565853		Fam83e	-0.670756	0.21675
																												Sytl5	-0.753432	0.0523622		Ankrd34b	-0.670508	0.073864
																												Krt24	-0.753429	0.0680799		Hccs	-0.670464	0.0742455
																												Aurkc	-0.752156	0.180393		Gprin3	-0.670222	0.0798387
																												Tbxa2r	-0.751283	0.0573798		Pcdhb14	-0.669859	0.0769168
																												Fam186a	-0.750422	0.0856094		Ckap2l	-0.669131	0.1143
																												Dmrta1	-0.74962	0.0575339		Epsti1	-0.66867	0.0875672
																												Tmem37	-0.749404	0.0582102		Il1rl1	-0.668628	0.206136
																												Atp8b5	-0.748978	0.0586967		Pak3	-0.668307	0.0744639
																												Ggt6	-0.748476	0.157419		Gm10775	-0.668134	0.10981
																												Art4	-0.748215	0.0784464		Ifit3	-0.667497	0.0761036
																												Dmkn	-0.74764	0.0561389		Ugt8a	-0.666696	0.0751049
																												Urah	-0.747202	0.126789		Tmco2	-0.665787	0.260488
																												Adamts19	-0.746862	0.056417		Trh	-0.665725	0.0802109
																												Prima1	-0.746022	0.0482001		Klhl28	-0.665577	0.076796
																												Hoxb8	-0.745906	0.0475523		Cox7b2	-0.665179	0.108889
																												Adam2	-0.745482	0.288117		Glis1	-0.665171	0.101283
																												Olfr1252	-0.745482	0.288117		Cpd	-0.664993	0.0759663
																												4930444P10Rik	-0.745007	0.122916		Slc2a2	-0.663969	0.192591
																												Bhmt	-0.744981	0.0908244		Sytl5	-0.663249	0.147555
																												Nsl1	-0.744236	0.057999		Grp	-0.662419	0.0805216
																												Glp1r	-0.743563	0.0484761		Pcdh17	-0.66187	0.0773584
																												Chodl	-0.742497	0.0488717		Tmod4	-0.661466	0.111388
																												Cfap45	-0.741742	0.0547705		Zfp654	-0.661371	0.0785546
																												Kcnj13	-0.741519	0.0487635		Mospd2	-0.661303	0.0803524
																												Tnfrsf4	-0.741371	0.0583931		Sntg1	-0.660893	0.0808118
																												Ubxn10	-0.739569	0.0522627		Aqp5	-0.660375	0.189024
																												Gng11	-0.739275	0.0487825		Casp8ap2	-0.660093	0.082317
																												Hoxb3	-0.739064	0.04922		Clca4b	-0.659917	0.264717
																												1700028J19Rik	-0.739007	0.0601282		Tktl2	-0.659917	0.264717
																												Apela	-0.73852	0.163092		Erich2	-0.659498	0.089851
																												Nupr1l	-0.738474	0.0627479		Ccdc71l	-0.658688	0.0817505
																												2410004P03Rik	-0.738113	0.053487		Ash1l	-0.658657	0.0789928
																												Glb1l2	-0.737705	0.0556483		Zfp644	-0.658309	0.0792844
																												Clec12b	-0.736938	0.106803		Osbpl11	-0.658038	0.0808532
																												H2-Ab1	-0.736748	0.051838		Dbt	-0.657337	0.0805816
																												Psma8	-0.73665	0.0778294		Foxn2	-0.656531	0.0825631
																												Gm13305	-0.735749	0.0924693		Hycc2	-0.656463	0.0797689
																												Nmur2	-0.735544	0.0643712		Aunip	-0.656218	0.116501
																												Dpy19l2	-0.735079	0.0884031		Syt10	-0.654875	0.118168
																												Spns3	-0.734695	0.0852469		Qpct	-0.654554	0.081627
																												Chrna6	-0.734291	0.0538621		Zfp462	-0.653976	0.0812776
																												Prr5l	-0.732812	0.0507494		Il27ra	-0.652334	0.126615
																												Mfsd6l	-0.731445	0.192721		Zfp597	-0.651992	0.0835401
																												Wnt8b	-0.730962	0.0691179		Tmx4	-0.65179	0.0815809
																												Crocc2	-0.730761	0.0588816		Pcdh9	-0.651788	0.0817504
																												4930469K13Rik	-0.730695	0.100476		Gm3558	-0.651775	0.0915569
																												Slc4a5	-0.730125	0.0521624		Qki	-0.651773	0.0815184
																												Slc18a3	-0.729676	0.0525298		Hs6st2	-0.651489	0.0822221
																												Wdr93	-0.729432	0.0753294		Tbc1d15	-0.651431	0.082764
																												Col6a5	-0.729408	0.0655745		Or10ad1c	-0.650976	0.128399
																												Alox12	-0.729341	0.0625099		Samd3	-0.650756	0.10132
																												Itk	-0.729175	0.0706774		Tmtc4	-0.650747	0.0833158
																												Dlx2	-0.728947	0.0588432		Ebag9	-0.650496	0.0834479
																												Sgk2	-0.728876	0.0562825		Zbtb20	-0.650484	0.0826591
																												Gpr62	-0.72845	0.0522877		Dpt	-0.649823	0.154247
																												Fbxo43	-0.728418	0.11803		Pax2	-0.649154	0.231854
																												Arhgap28	-0.726257	0.0621075		Snx16	-0.648884	0.083707
																												Pcbd1	-0.725841	0.053946		Kctd11	-0.648682	0.101333
																												Rimbp3	-0.724896	0.059856		Ntsr1	-0.648492	0.0861875
																												H2bc14	-0.724737	0.360244		Srpx2	-0.648083	0.0924196
																												Kcnrg	-0.724639	0.0616729		Gdnf	-0.647655	0.122739
																												Adgb	-0.724495	0.0630863		Rbm20	-0.647335	0.0933477
																												Gm35060	-0.723464	0.0950076		Gm42906	-0.647097	0.298141
																												Odaph	-0.72185	0.185511		Crym	-0.64628	0.0860077
																												9430069I07Rik	-0.72174	0.0790951		Pi4k2b	-0.646123	0.0953146
																												Arhgap36	-0.721417	0.0547621		Eppk1	-0.645228	0.0950127
																												Kdm4d	-0.720967	0.0633849		Lrrc46	-0.64446	0.100569
																												Klk6	-0.720544	0.054639		Zbtb16	-0.644362	0.0954216
																												Gm35549	-0.720381	0.0725434		SMIM46	-0.644146	0.106914
																												Cd1d1	-0.720205	0.0597678		Fut9	-0.643943	0.0855951
																												Mapk13	-0.720137	0.0586812		Rpl10-ps3	-0.64345	0.155297
																												Klrb1c	-0.720075	0.175308		Pcdh7	-0.64341	0.0858375
																												H1f4	-0.718945	0.0594779		Htr1a	-0.643124	0.0878641
																												Frmpd2	-0.718821	0.0664859		Slc33a1	-0.64304	0.0865776
																												Ppm1j	-0.718162	0.0605311		Sox9	-0.642821	0.0869179
																												Prss16	-0.717722	0.0798369		Plce1	-0.642351	0.0874863
																												Asb14	-0.71738	0.0630371		Klhl1	-0.641726	0.0876427
																												Zfp972	-0.716539	0.0829027		Zfpm2	-0.641718	0.0886715
																												1700017N19Rik	-0.715782	0.143558		Cd80	-0.641644	0.109844
																												Gm13420	-0.715356	0.134014		Cntn5	-0.641522	0.109509
																												Rnf133	-0.714512	0.119761		Pik3c2g	-0.640425	0.157248
																												Grpr	-0.714507	0.0743222		Zfp92	-0.639627	0.0922124
																												Cxcr4	-0.713281	0.0649686		Acyp2	-0.639222	0.0884616
																												Hpdl	-0.713232	0.0652087		Lrp2	-0.638111	0.12879
																												Zfp988	-0.713193	0.309361		Gm8113	-0.637881	0.123327
																												Nhlh1	-0.713123	0.0991805		Edil3	-0.637607	0.08845
																												Sytl4	-0.710617	0.0668044		Kcnb2	-0.637173	0.0908026
																												Hoxb4	-0.710358	0.0603289		Ms4a4c	-0.63632	0.306061
																												BC025920	-0.710325	0.0603311		Trim30a	-0.635993	0.0954322
																												Kcnk15	-0.71019	0.0758652		Rbm15	-0.633999	0.0940298
																												Igsf1	-0.709831	0.0586789		Ebf3	-0.63395	0.0912399
																												Tyrp1	-0.709394	0.0847895		Megf10	-0.633643	0.0910345
																												Piwil1	-0.70928	0.136125		Scai	-0.633191	0.0914376
																												Vmn1r4	-0.708634	0.108219		Mthfd2l	-0.632762	0.0920402
																												Tekt1	-0.707573	0.0641854		Gprin2	-0.632639	0.0955342
																												Cdh23	-0.706878	0.0611659		Pou3f2	-0.632415	0.0923287
																												Mpig6b	-0.7058	0.130839		Has2	-0.631936	0.172048
																												Vsig1	-0.70565	0.248666		Nup58	-0.631933	0.111227
																												H2bc3	-0.705347	0.208974		Dcn	-0.630389	0.0927095
																												Lrrc15	-0.70448	0.162554		H4c4	-0.629926	0.173447
																												Upp1	-0.703719	0.0724587		Unc5cl	-0.629095	0.237442
																												Pmch	-0.70265	0.0807346		Kcnk5	-0.628906	0.118595
																												Bpifb2	-0.702479	0.120345		Smim17	-0.628727	0.0933863
																												Artn	-0.701575	0.0860576		Dcp2	-0.62849	0.0934736
																												Lhfpl5	-0.700157	0.0631519		Aff4	-0.628465	0.0932091
																												Gm45618	-0.700142	0.212573		Jrk	-0.627682	0.0991952
																												Capn13	-0.698877	0.15489		Zbtb38	-0.627551	0.0944568
																												Tspan32	-0.698549	0.122361		Spdl1	-0.627354	0.143133
																												Tmem45a	-0.698173	0.0711829		Pla2g4a	-0.627203	0.0976706
																												Arhgef16	-0.698151	0.0732971		Tktl1	-0.626816	0.221081
																												B430306N03Rik	-0.697898	0.122709		Vcpip1	-0.626778	0.0943492
																												Hyal6	-0.697674	0.189237		Nxf2	-0.625896	0.179165
																												Atp4a	-0.697033	0.100141		Tmem237	-0.625497	0.0960027
																												5430403G16Rik	-0.696811	0.0670078		Gm28729	-0.625373	0.14305
																												Dnali1	-0.696341	0.0673375		Frk	-0.62521	0.175664
																												Bfsp1	-0.696313	0.0820537		Trps1	-0.625178	0.0961748
																												Got1l1	-0.69627	0.083265		Phf11b	-0.625075	0.143206
																												Cdkn2b	-0.695838	0.0853887		Lcorl	-0.623623	0.0983062
																												Cnfn	-0.695273	0.215691		Slc9a3	-0.623552	0.139257
																												Ear2	-0.693765	0.173609		S1pr2	-0.622842	0.110749
																												Nuf2	-0.693664	0.0684658		C1d	-0.622509	0.0965516
																												Abca4	-0.693057	0.0654171		Gzmk	-0.622149	0.316862
																												Nanos3	-0.691901	0.0899808		Il25	-0.621774	0.165434
																												F11	-0.691021	0.289547		Was	-0.621364	0.112698
																												Meox1	-0.690875	0.0738763		H2bc7	-0.62091	0.317825
																												Pax8	-0.689923	0.068134		Adamts1	-0.620496	0.101259
																												H2-Eb1	-0.689602	0.0681786		Hs3st5	-0.620448	0.101686
																												Angptl1	-0.689477	0.0771414		B630019K06Rik	-0.619198	0.0980493
																												Mamstr	-0.688424	0.0731447		Ush1g	-0.619069	0.13128
																												Pkd1l2	-0.688017	0.122762		Kcnn3	-0.619046	0.117826
																												Olfr921	-0.686546	0.265682		B3galt2	-0.618759	0.0992152
																												H3c15	-0.685692	0.0801821		Steap2	-0.618359	0.0992173
																												Serpinb2	-0.685418	0.164908		Shld3	-0.617841	0.108938
																												Flacc1	-0.685382	0.186008		Nap1l2	-0.616266	0.0995851
																												Cdc20b	-0.684421	0.196159		Rsbn1	-0.616015	0.100769
																												Agrp	-0.684351	0.0748394		Caap1	-0.616006	0.102921
																												Olig1	-0.684127	0.0676341		Dgkk	-0.615743	0.101636
																												Shoc1	-0.683786	0.143246		Aldh6a1	-0.615174	0.100422
																												Gm3500	-0.683066	0.126105		Npbwr1	-0.614725	0.128164
																												Amy2a1	-0.682275	0.268675		Hspa13	-0.614416	0.101216
																												Dlk1	-0.681486	0.0688911		Bmpr2	-0.614206	0.100722
																												4933402J07Rik	-0.680984	0.227789		Jrkl	-0.613932	0.106
																												Egf	-0.680609	0.0741857		Fzd7	-0.613524	0.10461
																												2310009B15Rik	-0.680495	0.0718198		Gm8127	-0.613015	0.222703
																												Cyb5r2	-0.679871	0.082384		Cyp24a1	-0.612736	0.273846
																												Calcb	-0.679784	0.0779101		Tlr12	-0.612603	0.150003
																												Fam83b	-0.678546	0.103764		Kctd9	-0.612106	0.102483
																												Slc44a3	-0.678451	0.0817502		Upk1a	-0.610711	0.131814
																												Tmprss11d	-0.678351	0.211459		Cd38	-0.610618	0.1052
																												Tjp3	-0.677884	0.0803687		St8sia6	-0.610546	0.107103
																												Slamf8	-0.677813	0.148464		Cep72	-0.610466	0.116118
																												Cldn22	-0.677372	0.128121		Gm43191	-0.610209	0.134036
																												Ap5b1	-0.676841	0.0738814		Wnk3	-0.609993	0.103965
																												E130116L18Rik	-0.676443	0.0818154		Arfgef3	-0.609632	0.103433
																												Tmprss15	-0.675842	0.182549		Mc4r	-0.609241	0.115908
																												Scnn1g	-0.675764	0.0828033		Mgat4c	-0.608898	0.106542
																												Gm10775	-0.674855	0.135202		Chl1	-0.608679	0.103909
																												Rab7b	-0.674827	0.0807079		Dync2h1	-0.608531	0.105052
																												Krt7	-0.672539	0.183492		Ttbk2	-0.608378	0.10403
																												Chac1	-0.672224	0.0743932		Akr1c13	-0.608207	0.159671
																												Ccdc89	-0.671649	0.0795989		Sytl4	-0.608027	0.123306
																												Spata21	-0.671166	0.102502		Fbn2	-0.606976	0.119566
																												Spp2	-0.670472	0.154215		Cpeb4	-0.606798	0.105454
																												Ankrd33	-0.670166	0.144996		Crhbp	-0.60613	0.110299
																												Sp9	-0.669964	0.0803847		Slc4a10	-0.606037	0.105388
																												Gm2832	-0.669845	0.219217		Lhx3	-0.605751	0.193536
																												Crb3	-0.66972	0.0852083		Pcdhb16	-0.605026	0.11572
																												Clic6	-0.669695	0.0739387		Akap6	-0.604635	0.106091
																												Bmp8b	-0.669399	0.126797		Nanp	-0.604549	0.168915
																												3110009E18Rik	-0.669248	0.0875796		Senp7	-0.604143	0.107646
																												Plin1	-0.669161	0.207987		Phf19	-0.60401	0.131999
																												Cirbp	-0.669082	0.0739301		Pax7	-0.602651	0.111355
																												Lpin3	-0.668046	0.0826901		Plet1	-0.602033	0.140182
																												Btnl9	-0.667665	0.137992		Zim1	-0.60195	0.11016
																												Mcoln2	-0.667497	0.275025		Zdbf2	-0.600939	0.109187
																												Tmem40	-0.667369	0.0892945		Il16	-0.600844	0.119706
																												Tmem53	-0.667105	0.0796975		Vps13c	-0.600344	0.109248
																												Ly6g6d	-0.666884	0.0865354		AW551984	-0.600317	0.108937
																												Olfr95	-0.666526	0.209747		Hjv	-0.600051	0.12614
																												Adora2a	-0.664028	0.0811434		Setx	-0.599703	0.109625
																												Lypd2	-0.663862	0.117798		Ldoc1	-0.599688	0.117751
																												Mesp2	-0.663597	0.164432		Mettl15	-0.599122	0.119836
																												Hoga1	-0.662288	0.0856446		Ube3a	-0.599066	0.109421
																												Gm11992	-0.662264	0.0832561		Opn4	-0.598065	0.144987
																												Mettl24	-0.661916	0.10525		Aldh3a1	-0.597654	0.137532
																												Cfap52	-0.660144	0.0842798		Uba6	-0.597279	0.11236
																												Plet1	-0.659923	0.119058		Gm55359	-0.597113	0.28627
																												Upk3a	-0.659356	0.214823		Tigar	-0.596606	0.111725
																												Spdl1	-0.658865	0.0930448		Mycn	-0.596005	0.119665
																												Actrt3	-0.658524	0.0855818		Thsd7a	-0.595579	0.112461
																												Ptx3	-0.658011	0.116695		Bdp1	-0.595458	0.11299
																												Aspg	-0.657914	0.0827733		Insm1	-0.595254	0.120886
																												Hoxb7	-0.657489	0.0870497		Nlrp12	-0.595149	0.338073
																												Odad4	-0.657175	0.0885423		Zfp605	-0.594497	0.121133
																												Mdfi	-0.655967	0.0825208		Spock3	-0.594108	0.112237
																												Fadd	-0.654912	0.0836611		Zbtb11	-0.593904	0.113126
																												Pih1d2	-0.654837	0.0897059		Gpr21	-0.593753	0.136085
																												Morn3	-0.654767	0.114559		Edem1	-0.593483	0.114823
																												Nlrx1	-0.654098	0.0823756		Slco2a1	-0.592931	0.121001
																												Ccdc13	-0.653993	0.0832694		Ncapg	-0.592857	0.144879
																												Txnip	-0.653686	0.0809051		Zfp820	-0.592066	0.139502
																												Spsb4	-0.653221	0.0823718		Cd1d1	-0.591611	0.128661
																												Tmem26	-0.651661	0.100714		Gm3055	-0.591479	0.13161
																												Selenov	-0.651569	0.111335		Tarm1	-0.590943	0.224058
																												Cfap206	-0.651116	0.0909294		Glra2	-0.590759	0.115809
																												Spaca9	-0.650971	0.150402		Cirop	-0.590296	0.291702
																												Fblim1	-0.649988	0.0884907		Afp	-0.590296	0.291702
																												Rbm11	-0.649355	0.0847827		Mat1a	-0.590139	0.342095
																												Shroom3	-0.648686	0.0844414		Mindy4	-0.590093	0.120269
																												Il22ra1	-0.648544	0.292975		Angpt1	-0.58987	0.120786
																												Ccdc81	-0.648045	0.0923962		Clec1b	-0.589828	0.325231
																												Tex38	-0.647912	0.152717		Ccn2	-0.589827	0.118146
																												Pla2g2c	-0.644671	0.137672		Depdc7	-0.589721	0.125458
																												Rbm44	-0.644578	0.225107		Gm14305	-0.589138	0.117625
																												Elovl7	-0.64394	0.0855302		Trhde	-0.589052	0.120095
																												Gm21973	-0.643598	0.1244		Cyp2b19	-0.588649	0.221449
																												Asb4	-0.642842	0.0886243		Pou5f2	-0.588506	0.326307
																												H2-DMb1	-0.642456	0.0938254		Golph3	-0.588358	0.116116
																												Col8a2	-0.640751	0.0883764		Sik2	-0.588349	0.121887
																												Cd300lg	-0.640477	0.116582		Ttc33	-0.588287	0.116223
																												Entpd4b	-0.640449	0.0896439		Trim23	-0.588133	0.116476
																												Ppef1	-0.639861	0.11129		Ythdc2	-0.58812	0.117999
																												Pmp2	-0.639737	0.299583		Atp11c	-0.587715	0.117625
																												Gm37389	-0.639737	0.299583		Omp	-0.587567	0.189879
																												Tsx	-0.639726	0.163579		Ms4a4d	-0.587548	0.269724
																												Ret	-0.639641	0.0875012		Cmip	-0.587313	0.120829
																												Catip	-0.639018	0.0945722		Pcdhb11	-0.586941	0.127408
																												Fgf17	-0.63862	0.129979		Wdr44	-0.586703	0.121251
																												Gm45623	-0.638174	0.0958993		Shmt1	-0.586051	0.123255
																												Ckm	-0.638135	0.145443		Ubxn2a	-0.585951	0.118522
																												P4ha3	-0.637433	0.0924983		Six1	-0.585859	0.187226
																												Fgl1	-0.637414	0.109027		Atl1	-0.585561	0.117595
																												Arsg	-0.63734	0.08867		Fbxl5	-0.585267	0.117874
																												Itgb4	-0.636679	0.0891805		Kantr	-0.584394	0.119127
																												Ceacam2	-0.636668	0.1043		Gm13199	-0.584025	0.127314
																												Prelid2	-0.636589	0.138699		Ak4	-0.583668	0.119802
																												1700024B05Rik	-0.635877	0.26281		Lysmd3	-0.583495	0.124484
																												Prr15l	-0.635576	0.135813		Hcn1	-0.583385	0.119469
																												Osgin1	-0.63492	0.116517		Fam13b	-0.583334	0.120591
																												Steap4	-0.634414	0.101915		Xk	-0.583322	0.121584
																												Ttc23l	-0.633828	0.282263		Gpc6	-0.582975	0.160489
																												Slpi	-0.633771	0.136563		Ncoa7	-0.58276	0.119494
																												Nek11	-0.633744	0.0986841		Syna	-0.582599	0.14324
																												Ahnak2	-0.63353	0.091054		Draxin	-0.582345	0.154633
																												Mab21l2	-0.633503	0.0909243		Car9	-0.582136	0.138924
																												4930503E14Rik	-0.633272	0.190535		A830018L16Rik	-0.582089	0.12085
																												Sp5	-0.63322	0.0981037		Impg2	-0.579353	0.153937
																												Gm19935	-0.632369	0.093204		Kcnd2	-0.578788	0.122077
																												Lrrc23	-0.632272	0.0944013		Nudt10	-0.578551	0.122763
																												Slc25a47	-0.632262	0.0972299		Pja2	-0.57831	0.121925
																												Dao	-0.631937	0.0914818		Gjd2	-0.578115	0.124953
																												Spata17	-0.631912	0.108556		Ednrb	-0.577571	0.122855
																												Calcoco2	-0.630929	0.306287		Fev	-0.577538	0.163677
																												Popdc3	-0.630133	0.101012		Cyp39a1	-0.577496	0.130896
																												Atp6v1fnb	-0.629899	0.188536		Spag16	-0.576525	0.155804
																												Lgals3	-0.62983	0.100822		Abhd17b	-0.575832	0.124319
																												Slc5a7	-0.629745	0.092611		Mmp9	-0.575792	0.139361
																												Gpr179	-0.629745	0.096077		Senp8	-0.575679	0.127785
																												Nuggc	-0.629569	0.307258		Tvp23b	-0.575483	0.125015
																												Nxph4	-0.629343	0.0928545		Zbtb33	-0.575219	0.125491
																												Gm8909	-0.628985	0.377633		Krtap28-13	-0.574979	0.236753
																												Sln	-0.628793	0.118062		Rbp7	-0.574111	0.177292
																												B3gnt7	-0.628734	0.115606		Gm12394	-0.573543	0.281294
																												Gprin2	-0.6276	0.0949529		Fam135b	-0.573418	0.126579
																												Bfsp2	-0.627096	0.095721		Catsper4	-0.573292	0.250476
																												Psmg4	-0.626849	0.0969784		Mbtps2	-0.572835	0.127418
																												Cdc42ep1	-0.626397	0.0942573		Larp4	-0.572823	0.126456
																												Nkx2-2	-0.625303	0.0961913		Dach2	-0.572749	0.167037
																												Gm7030	-0.625173	0.167191		Nrl	-0.572643	0.158886
																												Slc6a5	-0.624921	0.094768		Itprid2	-0.572635	0.126384
																												Calcr	-0.624748	0.099934		Cep290	-0.572522	0.12797
																												Neurl3	-0.624629	0.106419		Slain1	-0.572034	0.126238
																												Tmem220	-0.624247	0.103421		Impact	-0.571872	0.126026
																												Gm14401	-0.621998	0.157933		Ptpn20	-0.571739	0.153098
																												Hcrtr1	-0.621803	0.101237		Kcnj14	-0.571662	0.136893
																												Klkb1	-0.621559	0.147011		Ifit2	-0.570997	0.129292
																												Zfp951	-0.621551	0.100712		Ccdc68	-0.570801	0.195179
																												Cd209f	-0.620606	0.157971		Usp25	-0.570613	0.128547
																												Iqcm	-0.620598	0.274498		Kctd8	-0.570534	0.12964
																												Xrra1	-0.619893	0.118834		Prepl	-0.568374	0.128588
																												Hnf1b	-0.619193	0.124314		Smad9	-0.567927	0.130664
																												H1f0	-0.619178	0.0978427		Fsd2	-0.567767	0.175887
																												Gsdma	-0.619128	0.143588		Tmx3	-0.567766	0.129242
																												Ldlrad2	-0.619105	0.258387		Fbxo43	-0.567081	0.255669
																												Spon2	-0.619068	0.136496		Adamts3	-0.567016	0.155023
																												Lta	-0.618993	0.178015		Fbxo30	-0.566695	0.134025
																												Igfbp2	-0.618453	0.0984283		Uchl4	-0.56631	0.512675
																												T2	-0.617499	0.11024		H2-Ob	-0.565679	0.170796
																												Akr1c19	-0.617468	0.27411		4921507P07Rik	-0.565227	0.147523
																												Echdc3	-0.616899	0.108029		Gabrg2	-0.565196	0.130647
																												Zbtb7c	-0.616729	0.10345		Dennd5b	-0.565084	0.131252
																												Rnf148	-0.615525	0.159676		Phip	-0.56476	0.13158
																												Ulk4	-0.615291	0.105222		Csgalnact2	-0.564545	0.133221
																												S100a16	-0.61471	0.100401		Abhd3	-0.563809	0.132014
																												Nyx	-0.614615	0.109004		Slc10a7	-0.563043	0.138535
																												H4c9	-0.614492	0.111899		Kcnk9	-0.562797	0.132588
																												Fgf3	-0.614034	0.114197		Fgf18	-0.562555	0.146967
																												Scnn1b	-0.61398	0.132542		Zfp84	-0.561884	0.140071
																												Adgrg5	-0.61391	0.249912		Ifi207	-0.561603	0.202438
																												1810010H24Rik	-0.613896	0.103049		Sdc2	-0.561408	0.13362
																												Calca	-0.613757	0.102714		Fbxl7	-0.561114	0.1565
																												Acoxl	-0.613578	0.228774		Fsd1l	-0.561099	0.134609
																												Sox3	-0.61338	0.117584		Avl9	-0.560693	0.134456
																												Spdef	-0.613227	0.12512		Cul4b	-0.560201	0.136237
																												Pglyrp2	-0.612948	0.280476		Tex12	-0.560126	0.517086
																												Efcab7	-0.611998	0.108525		Rassf8	-0.560086	0.135426
																												H4c12	-0.611742	0.139851		9130019O22Rik	-0.559913	0.143991
																												Tceanc	-0.611425	0.106008		Hnf1b	-0.559852	0.170479
																												Trf	-0.61142	0.102005		Dipk1c	-0.55968	0.151749
																												Gstm7	-0.611366	0.102656		Grm8	-0.558929	0.137682
																												Defb30	-0.611077	0.321704		Gmps	-0.558771	0.135245
																												Bpifa1	-0.610617	0.32196		Kmt2c	-0.558475	0.135872
																												Glipr1l3	-0.610617	0.32196		Rnpc3	-0.558254	0.137475
																												Myct1	-0.610413	0.116875		Samsn1	-0.558209	0.157554
																												Pabpc5	-0.610016	0.113591		Kcnh5	-0.557384	0.150973
																												Cyp17a1	-0.609981	0.322571		Rictor	-0.557219	0.13726
																												Tipin	-0.609494	0.103866		Sp7	-0.556631	0.145892
																												H2-Aa	-0.609281	0.106756		Trpc6	-0.556164	0.146355
																												Hoxa5	-0.609188	0.104268		Zfp97	-0.555821	0.152025
																												S100a6	-0.608493	0.105704		Pcmtd2	-0.55459	0.138344
																												Mustn1	-0.608472	0.11101		Zbtb37	-0.554542	0.140958
																												H1f3	-0.608448	0.152239		Ulbp1	-0.554414	0.35482
																												Angptl2	-0.607919	0.106532		Zik1	-0.554402	0.144277
																												Tmem98	-0.607894	0.104984		Rarres1	-0.554393	0.174374
																												Pdlim2	-0.606517	0.105561		Phldb3	-0.554257	0.26651
																												Ehhadh	-0.606317	0.107493		Arl13b	-0.553772	0.141583
																												Ttc29	-0.606127	0.144491		Ahsg	-0.553044	0.522145
																												Hsf3	-0.605201	0.161223		Aqp4	-0.552846	0.13919
																												Erfl	-0.60488	0.131169		Bhmt	-0.552547	0.224001
																												Lrrc25	-0.603895	0.139799		Plekhg6	-0.55143	0.203754
																												1700056E22Rik	-0.603763	0.167159		Zfp770	-0.550929	0.143136
																												Slc27a6	-0.603674	0.167432		Fgb	-0.550688	0.523861
																												Tefm	-0.603482	0.109655		Upk3bl	-0.550507	0.247011
																												Tdgf1	-0.603262	0.110687		Mcph1	-0.550216	0.145577
																												Spertl	-0.602467	0.288675		Socs4	-0.549657	0.143724
																												2310039H08Rik	-0.602165	0.114436		Palb2	-0.549614	0.177796
																												Cxcl11	-0.60097	0.222229		Dnm3	-0.548976	0.14199
																												Enpp1	-0.600442	0.109263		Zfp280b	-0.548943	0.145462
																												Mastl	-0.599976	0.115376		Atad2b	-0.548895	0.144865
																												Ddias	-0.59985	0.128293		Lgi2	-0.548864	0.142382
																												Arhgap40	-0.599823	0.190135		Asah2	-0.548731	0.143241
																												Gm17359	-0.598427	0.400958		Otoa	-0.548425	0.26107
																												Tex22	-0.597883	0.2294		Topors	-0.548292	0.14468
																												Trcg1	-0.597304	0.233252		Apof	-0.548271	0.271675
																												Myh15	-0.596927	0.119862		Nr0b2	-0.548154	0.306877
																												Fstl3	-0.596505	0.125823		4930558K02Rik	-0.548095	0.407872
																												Cfap53	-0.595915	0.12311		Fer1l6	-0.547904	0.408048
																												Fam114a1	-0.595512	0.113404		Fabp1	-0.547904	0.408048
																												Fzd10	-0.595462	0.118195		Mosmo	-0.547825	0.143701
																												Misp3	-0.594873	0.126135		Rrm2b	-0.547503	0.144353
																												Dmbx1	-0.594235	0.119754		Col6a5	-0.54713	0.213005
																												Lox	-0.593253	0.119509		Rps6ka6	-0.546352	0.148788
																												Kcne3	-0.593171	0.244726		Gm21680	-0.546176	0.214677
																												Dlec1	-0.593022	0.119013		Sox21	-0.545918	0.148652
																												Gzmm	-0.592675	0.120812		Chmp1b	-0.545847	0.145399
																												Gdf15	-0.592031	0.162393		Styk1	-0.545611	0.17957
																												Dspp	-0.591941	0.145162		Mdga2	-0.545291	0.14572
																												Mc1r	-0.591597	0.245666		Ap4e1	-0.544733	0.159002
																												Myot	-0.59152	0.166151		Anxa1	-0.544673	0.152988
																												Casp16	-0.591349	0.206704		Ehhadh	-0.54416	0.155372
																												H2-DMb2	-0.590864	0.179415		Tcp10b	-0.543865	0.195318
																												Cfap70	-0.590855	0.125868		Cenpk	-0.543773	0.173465
																												Adamts18	-0.590847	0.115185		Calca	-0.543208	0.154601
																												Gm29106	-0.589547	0.177391		Nefm	-0.543184	0.146064
																												Tmc6	-0.589069	0.117432		Ccdc27	-0.543088	0.173284
																												Lhx3	-0.589052	0.135927		Gabrg1	-0.542946	0.147188
																												Cd200r2	-0.588675	0.206675		Meltf	-0.542945	0.219159
																												Tpbgl	-0.588167	0.117948		Adam7	-0.542421	0.259787
																												Lrrc18	-0.588005	0.135622		Ints12	-0.541948	0.150406
																												Ccl3	-0.587973	0.210047		Cdh18	-0.541875	0.15127
																												Sema3b	-0.586281	0.118642		Fstl5	-0.541849	0.148152
																												Fam24a	-0.586064	0.158892		Vmn1r214	-0.541706	0.5303
																												AW551984	-0.585807	0.117574		Inhba	-0.541602	0.169635
																												Grhl3	-0.585708	0.140938		Zranb2	-0.541421	0.147569
																												Zfp947	-0.585371	0.127132		Cracd	-0.541286	0.148049
																												Krt87	-0.583998	0.232471		Chrnb3	-0.540843	0.151244
																												Zc3h6	-0.58383	0.118772		Mzt1	-0.540319	0.148725
																												Mdfic	-0.583401	0.120946		Azgp1	-0.540269	0.268137
																												Ccl19	-0.582479	0.139183		Pura	-0.540109	0.149176
																												Mboat1	-0.581687	0.12225		Mars2	-0.539963	0.150822
																												Fam167a	-0.581234	0.127005		Gm20422	-0.53986	0.171064
																												Ccdc122	-0.580953	0.125335		Akap10	-0.539634	0.152556
																												Acot1	-0.580634	0.122603		Adcyap1	-0.539506	0.149915
																												Pou2af1	-0.580237	0.2012		Tcf20	-0.539053	0.149771
																												E430018J23Rik	-0.579715	0.124547		Rnf149	-0.538798	0.151797
																												Wnt8a	-0.579464	0.347119		Dsc2	-0.538672	0.18914
																												Gm6133	-0.579432	0.213923		Ids	-0.538102	0.149897
																												Esm1	-0.578942	0.143767		Dse	-0.537793	0.159698
																												A730046J19Rik	-0.578388	0.134297		Meox2	-0.537683	0.416684
																												Il21	-0.578147	0.247433		Gm21818	-0.537683	0.416684
																												Ttc21a	-0.577687	0.129516		Psca	-0.537683	0.416684
																												Gm3604	-0.577671	0.135172		Btnl1	-0.537683	0.416684
																												Pcdhb6	-0.577392	0.125676		Btbd18	-0.537683	0.416684
																												Olfml1	-0.577299	0.123427		Gm15557	-0.537683	0.416684
																												Gm9733	-0.576295	0.310209		Cxcl3	-0.537683	0.416684
																												Casp7	-0.57629	0.129684		Hcar2	-0.537683	0.416684
																												Nrap	-0.576139	0.136928		Igsf23	-0.537683	0.416684
																												Dppa5a	-0.576088	0.261621		Spib	-0.537683	0.416684
																												Glrp1	-0.575755	0.278643		Tex29	-0.537683	0.416684
																												Slc10a4-ps	-0.574997	0.176837		Mmp3	-0.537683	0.416684
																												Ptcra	-0.574076	0.330007		Pate4	-0.537683	0.416684
																												Saa3	-0.573897	0.206051		Or8d4	-0.537683	0.416684
																												Lcmt2	-0.573193	0.126417		Efhc2	-0.537647	0.16365
																												Wscd1	-0.573082	0.125322		H2bc22	-0.537421	0.533435
																												Gnb3	-0.573004	0.166654		Sucla2	-0.5372	0.150651
																												Acaa1b	-0.572796	0.142534		Gnai1	-0.537193	0.150711
																												Il23a	-0.571571	0.147948		Calml3	-0.536174	0.417973
																												Kif9	-0.570924	0.130025		Chpt1	-0.535827	0.151912
																												Hlx	-0.570852	0.152039		Ano7	-0.535773	0.184616
																												Alox15	-0.570719	0.314919		Tmem238l	-0.535522	0.534788
																												9130409I23Rik	-0.570719	0.314919		Tsc22d2	-0.535259	0.153113
																												Rhbg	-0.570667	0.354467		Gjb5	-0.534949	0.318627
																												Tgfa	-0.569878	0.127699		Dnajc21	-0.534877	0.153201
																												Rrh	-0.569619	0.168715		Alg11	-0.534389	0.153799
																												Ttc34	-0.569432	0.134909		Nipal4	-0.53434	0.156727
																												Snx20	-0.569406	0.145118		Lpgat1	-0.534142	0.153074
																												Chrdl2	-0.569089	0.179387		Ebi3	-0.533981	0.198037
																												Gsc	-0.568226	0.557135		Elavl4	-0.533916	0.153445
																												Fabp2	-0.568226	0.557135		Gtf2e1	-0.533568	0.156598
																												Saxo1	-0.568226	0.557135		Zfhx3	-0.532931	0.154585
																												Catsperb	-0.568226	0.557135		Hspa4l	-0.532485	0.154259
																												AY358078	-0.568226	0.557135		Barhl2	-0.532456	0.163759
																												Serpina11	-0.568226	0.557135		Gm10033	-0.532231	0.157143
																												Olfr1320	-0.568226	0.557135		Ccdc125	-0.53182	0.160026
																												Olfr561	-0.568226	0.557135		Hspa5	-0.531476	0.154912
																												Olfr1055	-0.568226	0.557135		Gm4767	-0.531161	0.32205
																												Ssxb3	-0.568226	0.557135		Lin7c	-0.530622	0.156333
																												H2-Eb2	-0.567368	0.198183		Gm8797	-0.530553	0.220827
																												Irf6	-0.567145	0.138681		Igfbp3	-0.529858	0.158752
																												Samd15	-0.566928	0.136421		Slit2	-0.529739	0.158075
																												Magel2	-0.566522	0.132995		F2rl3	-0.529494	0.239036
																												Fam131c	-0.566361	0.131884		Itgav	-0.529433	0.157603
																												Muc5b	-0.566042	0.252638		Pdpk1	-0.528888	0.15745
																												Gm11007	-0.565951	0.136385		Abca1	-0.528349	0.15882
																												Gbx1	-0.565872	0.138763		Ikzf5	-0.528204	0.159438
																												Ccdc78	-0.56525	0.137979		Marchf7	-0.526478	0.159711
																												Hus1b	-0.564678	0.268071		Galnt7	-0.5264	0.161873
																												Car12	-0.564013	0.132398		Prss38	-0.526084	0.541678
																												Gstp2	-0.563885	0.138999		Ggt6	-0.526084	0.541678
																												Spef2	-0.563759	0.135952		Pck1	-0.526084	0.541678
																												Chchd5	-0.563703	0.133541		P2rx5	-0.525958	0.168936
																												Nrde2	-0.562238	0.133404		Slc12a2	-0.525054	0.160262
																												Tmem249	-0.562151	0.17537		Tnfaip6	-0.524963	0.163384
																												Zfp119b	-0.562088	0.135296		Eef1e1	-0.524808	0.161079
																												Btc	-0.561844	0.147911		Edem3	-0.52471	0.161755
																												Phox2b	-0.561457	0.136315		Nadk2	-0.524652	0.160962
																												Samsn1	-0.561242	0.147628		Klhl34	-0.524644	0.230306
																												Foxj1	-0.56124	0.134263		Irx3	-0.524516	0.163805
																												Fer1l6	-0.560514	0.196534		Hnrnpll	-0.524068	0.161629
																												Sh3bgrl2	-0.560377	0.133919		Trpa1	-0.523849	0.216013
																												Yy2	-0.559535	0.138603		Slc8a1	-0.523705	0.161303
																												H4f16	-0.559417	0.200831		Alyref2	-0.523416	0.170343
																												Awat2	-0.558884	0.245169		Gm3020	-0.52339	0.268711
																												Frk	-0.558081	0.150962		Trim30d	-0.523382	0.178901
																												Emp2	-0.557978	0.13607		Syt4	-0.52321	0.161506
																												Kif26a	-0.556836	0.138975		Ugdh	-0.522428	0.163497
																												Hoxb2	-0.556227	0.141126		Ppp1r3e	-0.522301	0.169531
																												Large2	-0.556158	0.152963		Rcn2	-0.522125	0.162408
																												Coa4	-0.556032	0.142361		Tspyl1	-0.521784	0.162676
																												Adh6b	-0.555677	0.27879		Hmcn2	-0.521465	0.218558
																												Dnai2	-0.555358	0.14105		Kcnv2	-0.521413	0.43071
																												Cnn1	-0.554443	0.151128		Or5w16	-0.521413	0.43071
																												Tg	-0.554196	0.206729		H2ac13	-0.521183	0.331146
																												Gm17027	-0.553993	0.566638		Lrrn1	-0.521028	0.163792
																												S100a10	-0.553605	0.139266		St8sia1	-0.520988	0.163937
																												Tchhl1	-0.553073	0.369443		Tcf24	-0.52087	0.227602
																												Serpinb1b	-0.552932	0.139906		Zc3h6	-0.52066	0.168031
																												H3f3b	-0.551788	0.139771		Rnf152	-0.520544	0.164683
																												Chp2	-0.551565	0.158214		Zfp931	-0.520466	0.165893
																												Vwa3b	-0.551311	0.158115		4921524J17Rik	-0.52	0.167318
																												Fpr2	-0.55129	0.186433		Cd70	-0.519624	0.332641
																												Nmb	-0.551169	0.146109		Ppef1	-0.519415	0.267259
																												Tbcc	-0.551007	0.141979		Kir3dl2	-0.518881	0.257178
																												Mthfs	-0.550958	0.146658		Pcdhb19	-0.518324	0.175164
																												Ccdc162	-0.550417	0.147086		Csrnp3	-0.518303	0.166103
																												St8sia2	-0.549846	0.144207		Nxph1	-0.518273	0.166482
																												Fcrlb	-0.549464	0.159099		Gnrh1	-0.518074	0.229577
																												Togaram2	-0.549458	0.15146		Greb1	-0.517684	0.183233
																												Klhl36	-0.549346	0.144273		4930505A04Rik	-0.517678	0.433955
																												Pskh1	-0.549041	0.143465		Lifr	-0.517674	0.166707
																												Gabre	-0.548725	0.147191		Bpifb2	-0.517317	0.4342
																												Gm12166	-0.548559	0.187843		Ncoa4	-0.517053	0.169508
																												Fsd2	-0.548516	0.174113		Zfp994	-0.516943	0.172318
																												Mettl27	-0.547059	0.145922		Kcng3	-0.516488	0.435046
																												Castor1	-0.545589	0.148944		Cpsf6	-0.516453	0.167245
																												Zfp433	-0.545215	0.153697		Tubgcp5	-0.516397	0.168318
																												Spata3	-0.545149	0.194716		Obp1b	-0.515815	0.435514
																												Mms22l	-0.544561	0.154815		Zfp882	-0.515586	0.180946
																												Nobox	-0.544258	0.309705		Ctdspl2	-0.5149	0.175087
																												Apobec2	-0.544142	0.166902		Rln1	-0.514629	0.242677
																												Slc35d2	-0.544108	0.1713		Fgl2	-0.514628	0.183018
																												Naaladl1	-0.543877	0.164814		Vps13a	-0.514589	0.169724
																												Pfkfb1	-0.543585	0.170756		Cys1	-0.514251	0.170705
																												Tmem254	-0.543446	0.146149		Map3k21	-0.513957	0.183639
																												Cela1	-0.542986	0.154214		Trip11	-0.513671	0.170523
																												Prss33	-0.542845	0.339031		Zfp292	-0.513425	0.171565
																												Kcnk13	-0.54275	0.147647		Aurka	-0.513037	0.18365
																												B830017H08Rik	-0.542736	0.154333		Smc5	-0.512856	0.171432
																												Postn	-0.542438	0.157693		Wfikkn1	-0.512807	0.266858
																												AU041133	-0.542365	0.149092		4930503L19Rik	-0.512496	0.172875
																												Enkur	-0.542242	0.156202		Lrrtm2	-0.512489	0.170913
																												Hsd17b7	-0.542062	0.14736		Lingo2	-0.512479	0.173848
																												Serpine1	-0.541696	0.166224		Rad51c	-0.512444	0.178332
																												Mlph	-0.541554	0.150385		Gldn	-0.512344	0.193737
																												Sgsh	-0.541244	0.149087		Kbtbd7	-0.512218	0.171614
																												Slc43a3	-0.541126	0.164321		Hsd3b2	-0.512001	0.313328
																												Rftn1	-0.540626	0.148992		Slc4a4	-0.51197	0.170762
																												Il9r	-0.539239	0.576481		Dmd	-0.511465	0.171802
																												Osr2	-0.539239	0.576481		Nr1d2	-0.511215	0.17142
																												Cyp2j13	-0.539239	0.576481		Krt17	-0.511021	0.232088
																												Atp4b	-0.539239	0.576481		Wdr37	-0.510945	0.171873
																												H2-M1	-0.539239	0.576481		H4c18	-0.510916	0.439875
																												Serpinb9f	-0.539239	0.576481		Cfap54	-0.510713	0.177293
																												Olfr94	-0.539239	0.576481		Cxxc4	-0.510564	0.172646
																												Krtap5-4	-0.539239	0.576481		Dnajb4	-0.509811	0.172935
																												Fcrl5	-0.539239	0.576481		Lrrc36	-0.509591	0.187859
																												Apobec4	-0.539239	0.576481		Tecrl	-0.509487	0.285494
																												Olfr410	-0.539239	0.576481		Snhg4	-0.509196	0.173673
																												Olfr417	-0.539239	0.576481		Sacm1l	-0.509017	0.173211
																												Gm7247	-0.539239	0.576481		Nopchap1	-0.508761	0.173925
																												Olfr1131	-0.539239	0.576481		Uhmk1	-0.508633	0.173435
																												P3r3urf	-0.539239	0.576481		Rab8b	-0.508495	0.174897
																												Wfdc11	-0.539239	0.576481		Slamf6	-0.508459	0.267985
																												Gm5795	-0.539239	0.576481		Ly6g5b	-0.508335	0.247358
																												Zfp989	-0.539239	0.576481		Wfdc11	-0.507987	0.442471
																												Gm8265	-0.539239	0.576481		Zfp455	-0.507851	0.19235
																												Gm5799	-0.539239	0.576481		Eif5a2	-0.507687	0.174675
																												Tmem207	-0.539239	0.576481		Eif2s3x	-0.507297	0.176114
																												Dcpp2	-0.539239	0.576481		Tcp11l1	-0.506614	0.178993
																												Gm13694	-0.539239	0.576481		Vma21	-0.506445	0.175756
																												Dcpp1	-0.539239	0.576481		Akap11	-0.506249	0.1756
																												Gm13695	-0.539239	0.576481		Rab27b	-0.506162	0.176479
																												Gm13277	-0.539239	0.576481		Itga2	-0.505878	0.28503
																												1810024B03Rik	-0.539135	0.189272		Fgfbp1	-0.505745	0.21933
																												Cdkn1c	-0.538101	0.151662		Pign	-0.505304	0.179119
																												Cd164l2	-0.537719	0.157129		Sstr1	-0.505281	0.247241
																												Ttll9	-0.537553	0.158858		Rap1a	-0.505026	0.176868
																												Gpr37	-0.537198	0.15058		Zfp712	-0.504995	0.187523
																												Ccdc187	-0.536941	0.152394		Slc24a2	-0.504764	0.176664
																												Pkd1l1	-0.536803	0.231418		Slc7a11	-0.504644	0.178193
																												Isl1	-0.536169	0.165321		Sv2c	-0.504513	0.17758
																												Sox1	-0.536139	0.151946		Cfl2	-0.504379	0.177137
																												Col6a6	-0.536105	0.168339		Tlr6	-0.504261	0.243645
																												Serpind1	-0.534996	0.153988		Zfp37	-0.503926	0.179985
																												Scn7a	-0.53329	0.156142		Glg1	-0.50355	0.178411
																												Zfp39	-0.532196	0.155875		Sfrp5	-0.503506	0.178966
																												Klrk1	-0.532161	0.320665		Mybl1	-0.503412	0.189675
																												Magea13	-0.531135	0.284358		Pip5k1b	-0.503037	0.180846
																												Myh13	-0.531128	0.232185		Slc25a16	-0.502768	0.181267
																												Tc2n	-0.530664	0.174455		Ch25h	-0.502311	0.253033
																												Def6	-0.530306	0.162368		Samd15	-0.50229	0.200342
																												Prss42	-0.530152	0.51489		Zfp995	-0.502093	0.193353
																												Gm21083	-0.530152	0.51489		Jun	-0.502064	0.180196
																												Gm17455	-0.529396	0.237796		Gm4951	-0.501992	0.277028
																												Prr18	-0.529326	0.156696		Tgoln1	-0.501739	0.179423
																												Cand2	-0.529325	0.157976		Serpinb1c	-0.500735	0.375935
																												Pkdrej	-0.529292	0.170218		Slc51a	-0.500716	0.18186
																												Ccl1	-0.52928	0.515583		Pgr	-0.500297	0.183222
																												Ulbp1	-0.529196	0.183028		Fundc1	-0.499926	0.181389
																												Pctp	-0.528121	0.162101		Snx13	-0.499712	0.182067
																												Nkx2-9	-0.527581	0.167165		Zeb2	-0.499607	0.181614
																												Vat1l	-0.52649	0.158799		Apoc1	-0.499332	0.189658
																												Lmntd1	-0.52622	0.174781		Amotl2	-0.499278	0.183159
																												Cd82	-0.52604	0.15968		Elavl2	-0.499075	0.182048
																												Arhgap22	-0.525963	0.162256		Enpp6	-0.499074	0.184476
																												Haao	-0.525263	0.20049		Zfp518a	-0.499041	0.187717
																												Eml1	-0.524949	0.160103		Mmp16	-0.498881	0.189529
																												Ccr3	-0.524711	0.355271		Kbtbd8	-0.498236	0.194124
																												Vmn1r200	-0.524711	0.355271		Ptgfr	-0.498227	0.20892
																												Mmp2	-0.524649	0.165333		Nkrf	-0.498214	0.183401
																												Clec7a	-0.524603	0.175758		Zfp874a	-0.498027	0.185272
																												Tfb1m	-0.524595	0.16351		Pbx3	-0.497969	0.183771
																												H1f10	-0.524032	0.162054		Slc17a6	-0.497734	0.182744
																												Ttc12	-0.523947	0.164182		Dcaf12l1	-0.497673	0.183318
																												Pkhd1	-0.523903	0.277821		B3gnt6	-0.497652	0.223508
																												Gm973	-0.523871	0.163735		Tigd3	-0.49753	0.201068
																												Sptlc3	-0.522531	0.233535		Gpr22	-0.497373	0.184713
																												Fgfrl1	-0.522455	0.163006		Mdfic2	-0.497236	0.210449
																												Sebox	-0.522253	0.166115		Cbfb	-0.497	0.185432
																												Il13ra2	-0.522074	0.194293		Pcdh8	-0.49677	0.185613
																												Irx4	-0.52122	0.180611		Tmed5	-0.496576	0.1845
																												Hacl1	-0.520721	0.164932		Rbm12b2	-0.496249	0.186909
																												Dgkk	-0.520514	0.164703		Asprv1	-0.496228	0.199214
																												Gm49366	-0.51984	0.219752		Chsy1	-0.49586	0.18855
																												Glyctk	-0.51979	0.172212		Slc6a20b	-0.495855	0.184545
																												Tmie	-0.519673	0.166224		Pnma2	-0.495312	0.185762
																												Map3k21	-0.519176	0.170964		Fmr1	-0.495271	0.185842
																												Mks1	-0.519123	0.167574		Pgap1	-0.49517	0.186418
																												Tmigd3	-0.518731	0.271056		Rbm47	-0.495135	0.221509
																												Isoc1	-0.518665	0.165335		Map7d2	-0.495033	0.185227
																												Fndc10	-0.518554	0.165414		Ftcd	-0.494504	0.45446
																												Il17rc	-0.518297	0.169468		Slc5a12	-0.494504	0.45446
																												Aqp6	-0.517811	0.16654		Epgn	-0.494504	0.45446
																												Gabrq	-0.517772	0.166868		Ano9	-0.494504	0.45446
																												Vmn2r118	-0.517593	0.283552		F7	-0.494504	0.45446
																												Ifitm10	-0.517583	0.166227		Trim43b	-0.494504	0.45446
																												Cfap97d2	-0.517442	0.184807		Eea1	-0.494241	0.186937
																												Gm27027	-0.51707	0.168814		Tlcd4	-0.494005	0.187038
																												Ccdc121	-0.51698	0.180039		Usp45	-0.493678	0.187495
																												Olfr1342	-0.516913	0.406149		Olfm3	-0.493318	0.187323
																												Rsph6a	-0.516783	0.315533		Bves	-0.492986	0.214374
																												Galnt15	-0.516525	0.16703		Crebrf	-0.492934	0.187661
																												Prob1	-0.516377	0.168937		4930590J08Rik	-0.492773	0.243851
																												Prokr2	-0.516271	0.174394		Slc4a9	-0.49245	0.224311
																												Hcn2	-0.515724	0.167416		Fosl1	-0.492388	0.222137
																												Ak9	-0.515083	0.185028		Nup153	-0.491725	0.190271
																												Matn1	-0.514868	0.315562		Naaladl2	-0.491435	0.228631
																												Sec31b	-0.514028	0.189847		Atp2b3	-0.491397	0.191206
																												Cmtm5	-0.513991	0.16912		Sypl2	-0.491313	0.213672
																												Cfap61	-0.513829	0.177425		Ccdc121rt1	-0.490869	0.213944
																												2210016F16Rik	-0.513444	0.170867		Hipk3	-0.490848	0.189403
																												Sapcd2	-0.512099	0.180849		Lrrtm4	-0.490351	0.191325
																												Opn4	-0.511916	0.205323		Luzp1	-0.48961	0.190478
																												Gm30191	-0.511442	0.221737		Sp3	-0.489246	0.191723
																												Fam205a3	-0.51089	0.237601		Nyx	-0.488988	0.240789
																												Serpinb5	-0.510785	0.288032		Fcho2	-0.488846	0.191576
																												Pdgfrl	-0.510627	0.181499		Mycl	-0.488845	0.196583
																												Ppp1r14a	-0.510555	0.172376		Erbin	-0.488327	0.191363
																												Gm8206	-0.510393	0.195279		Npat	-0.488059	0.193308
																												Gm5458	-0.510121	0.482784		Slain2	-0.487263	0.193903
																												Prrg1	-0.509751	0.173125		Slc16a10	-0.486834	0.220965
																												Col4a4	-0.509701	0.178271		Snx29	-0.486702	0.216874
																												Dysf	-0.509074	0.175253		Dnajc25	-0.486245	0.201192
																												Tmem88b	-0.508917	0.173107		Ikzf1	-0.485956	0.205125
																												Exoc3l4	-0.508574	0.176729		Prkaa1	-0.48558	0.194562
																												Dnaaf3	-0.508564	0.189145		Tal1	-0.485269	0.19704
																												Qdpr	-0.508177	0.173671		Ep300	-0.485183	0.195085
																												Rad21l	-0.507992	0.214856		Plek2	-0.485009	0.230491
																												Bcas1	-0.507756	0.174013		Dzank1	-0.484249	0.194829
																												Fcer2a	-0.507584	0.189949		Gatm	-0.483993	0.195067
																												Shld2	-0.50747	0.17751		Zfp503	-0.483756	0.199063
																												Asb5	-0.507167	0.21215		Pcdh10	-0.48324	0.196007
																												Litaf	-0.506725	0.17533		Smim32	-0.483083	0.230872
																												Patl2	-0.506593	0.225073		Tmem159	-0.48306	0.200089
																												mt-Nd3	-0.506514	0.175184		Fmo4	-0.482637	0.313301
																												Churc1	-0.506413	0.176213		Bdnf	-0.482389	0.199083
																												Ugt8a	-0.505978	0.175583		Zfp54	-0.482184	0.207104
																												Msl3l2	-0.505819	0.176935		Prkar1a	-0.482142	0.196665
																												Fut1	-0.505724	0.324304		Emx2	-0.48193	0.203846
																												BC049762	-0.504831	0.287283		H2-Q2	-0.481707	0.208249
																												Aldh3b3	-0.504276	0.377728		Wnt5a	-0.481652	0.202365
																												Yif1a	-0.504077	0.17833		Bbx	-0.481604	0.200134
																												Zmynd15	-0.50383	0.197596		Dipk2a	-0.481525	0.199108
																												Pgr15l	-0.503494	0.184077		Fzd9	-0.481472	0.2054
																												Zfp775	-0.503476	0.179945		Tmem241	-0.481139	0.204402
																												Tmem50b	-0.503442	0.177783		Srp54b	-0.481062	0.289102
																												Mb	-0.503341	0.200857		Crk	-0.480611	0.198622
																												Bmp6	-0.50321	0.179055		Slc6a1	-0.480434	0.198306
																												Mob3b	-0.502997	0.1788		Plekhm3	-0.48037	0.20046
																												Gm7102	-0.50214	0.348665		Rad21l	-0.480037	0.447635
																												Ccdc158	-0.501905	0.216471		Sacs	-0.479779	0.199439
																												Eras	-0.501891	0.303522		Knstrn	-0.479553	0.227023
																												Olfr1130	-0.501729	0.537122		Tasp1	-0.479001	0.202738
																												Apol7b	-0.501729	0.537122		Stox2	-0.478136	0.20104
																												Chst7	-0.501261	0.190572		Itgbl1	-0.478133	0.203842
																												Mbp	-0.50062	0.180058		Fbxl4	-0.478081	0.203596
																												Ccdc9b	-0.500282	0.181506		Mtfr1	-0.478037	0.203943
																												Nudt16	-0.500005	0.182655		Sema3d	-0.47791	0.208173
																												Atp10b	-0.499025	0.185335		Enpp4	-0.477621	0.202476
																												Exoc3l	-0.499006	0.183308		Aph1b	-0.477604	0.202873
																												5530401A14Rik	-0.498501	0.492733		F2r	-0.477601	0.203315
																												Fam221b	-0.498391	0.198305		Endod1	-0.47743	0.201264
																												Slc16a8	-0.498359	0.195861		Nme7	-0.477355	0.201099
																												Ifnlr1	-0.498215	0.204063		Glis3	-0.477228	0.215791
																												Catsperg1	-0.497222	0.203314		Egfr	-0.476729	0.205812
																												C1qtnf5	-0.496663	0.184758		Zfp879	-0.47672	0.224241
																												Plek2	-0.496244	0.204961		Shisa2	-0.47623	0.211427
																												Pemt	-0.495614	0.195161		Rfx4	-0.476191	0.205951
																												Il7r	-0.495436	0.230944		AI987944	-0.476119	0.206782
																												Gpx3	-0.49537	0.185527		Fgl1	-0.475986	0.24201
																												Rsph4a	-0.49537	0.189421		Ptprn2	-0.475866	0.204287
																												Cabcoco1	-0.495063	0.198669		Pcm1	-0.475764	0.203915
																												Arrdc3	-0.494853	0.185251		Col4a5	-0.47563	0.209743
																												Acta2	-0.494729	0.185849		Tmem65	-0.475307	0.203526
																												Stk32b	-0.494653	0.189682		Gm29427	-0.475166	0.224309
																												Gucy2e	-0.494445	0.188635		Scaper	-0.474846	0.204955
																												Pth1r	-0.494344	0.187859		Fam174a	-0.474718	0.204396
																												Fam161a	-0.493931	0.190283		Pcdhb3	-0.474602	0.210673
																												3300002I08Rik	-0.493728	0.211274		Otud3	-0.474074	0.217091
																												Sox30	-0.493183	0.350379		Fam135a	-0.474003	0.206072
																												Ucma	-0.492547	0.190833		Sult1c2	-0.473977	0.298918
																												Sbk2	-0.492423	0.273037		Rbm12	-0.473585	0.206988
																												Cited4	-0.492281	0.192589		Vash1	-0.473108	0.231392
																												Slc15a2	-0.491554	0.188664		Cep170	-0.472726	0.20621
																												Myo1d	-0.491521	0.188609		Hes1	-0.472436	0.21329
																												Pmfbp1	-0.490745	0.199427		Nf1	-0.472325	0.206336
																												Lrrc31	-0.490113	0.303386		Lekr1	-0.472106	0.217332
																												Arhgap24	-0.489995	0.190458		Nefh	-0.471584	0.206679
																												Gm26992	-0.489842	0.317675		Smad7	-0.471292	0.209209
																												Gm3550	-0.48978	0.376208		Il17rc	-0.471204	0.21977
																												Styxl1	-0.489647	0.239832		Zfp280c	-0.470563	0.209545
																												Gm14226	-0.489495	0.365836		Cd3g	-0.470486	0.363907
																												Shisa8	-0.489462	0.190649		Lrif1	-0.469834	0.21033
																												Svopl	-0.489359	0.249201		2610021A01Rik	-0.469801	0.211837
																												Ufsp1	-0.488879	0.19225		Cpox	-0.469646	0.209594
																												Pla2g4a	-0.488365	0.192995		Helb	-0.469624	0.220854
																												Angel1	-0.487504	0.192736		Tmem30a	-0.469437	0.208746
																												Lalba	-0.48707	0.502614		Aldh1a7	-0.468835	0.236885
																												Myog	-0.48707	0.502614		Arhgap40	-0.468758	0.28866
																												Ang2	-0.48707	0.502614		Tec	-0.468531	0.23277
																												Ffar2	-0.48707	0.502614		Zfp984	-0.468053	0.220131
																												Irx2	-0.486848	0.193326		Gk	-0.467999	0.212177
																												Mag	-0.486362	0.192777		Gfra2	-0.467832	0.211518
																												Cabp2	-0.486333	0.203857		Ankrd26	-0.467581	0.21423
																												F2rl1	-0.485851	0.264353		Ikzf2	-0.467368	0.230874
																												Zfp872	-0.485729	0.273136		Ptbp2	-0.466985	0.211544
																												Fam163a	-0.4856	0.195931		Calcrl	-0.466737	0.217612
																												Lrrc2	-0.48523	0.196616		Cyp2f2	-0.466353	0.281019
																												H2bc21	-0.48503	0.195444		Paqr3	-0.466224	0.220357
																												Mmp23	-0.48471	0.197787		Mga	-0.465952	0.213064
																												Pmp22	-0.484514	0.194678		Cd24a	-0.465764	0.214346
																												Pgm5	-0.484454	0.196483		St13	-0.465671	0.212538
																												Cmtm8	-0.484091	0.210962		Kncn	-0.465068	0.308008
																												Gtse1	-0.484068	0.228446		Efcab7	-0.464999	0.227439
																												Cenpf	-0.483991	0.236347		Cep85l	-0.464905	0.216817
																												Slc22a7	-0.483658	0.226054		Csnk1g3	-0.464647	0.21425
																												Fgf15	-0.483367	0.355915		Slc38a1	-0.464475	0.21368
																												Cysltr2	-0.482961	0.22651		Klhl9	-0.46403	0.214386
																												Zcchc12	-0.48284	0.196177		8030462N17Rik	-0.463768	0.215974
																												Igfbp1	-0.482834	0.252313		Tra2a	-0.463712	0.214551
																												Spata6	-0.482784	0.198114		Syde2	-0.463472	0.231374
																												Cfap161	-0.482753	0.211065		Rc3h1	-0.463383	0.21562
																												Snai3	-0.482301	0.402311		Rerg	-0.463329	0.217254
																												Gm2026	-0.481865	0.217138		Nap1l5	-0.463096	0.214816
																												Pjvk	-0.481817	0.29447		Slc28a2	-0.463087	0.371453
																												Tgfbi	-0.481737	0.199625		Hcar1	-0.462868	0.247681
																												Cldn14	-0.481588	0.209999		Azin1	-0.462641	0.215749
																												Ces1f	-0.481391	0.507446		Atxn3	-0.462488	0.217662
																												Olfr566	-0.481391	0.507446		Nxt2	-0.462368	0.216817
																												Mybpc2	-0.481064	0.209392		Paqr8	-0.462356	0.215761
																												Sntg2	-0.481052	0.215742		Neil3	-0.462062	0.372509
																												Abtb2	-0.480922	0.198614		Suco	-0.46195	0.217224
																												Adamts2	-0.48018	0.199208		Ythdf3	-0.461716	0.217102
																												Efcab10	-0.479815	0.219134		Ndufaf6	-0.461529	0.221577
																												Zfp185	-0.479441	0.20435		Pou4f2	-0.461034	0.225992
																												Gm12184	-0.479271	0.255903		Magee1	-0.460325	0.217885
																												Cyp2s1	-0.478395	0.202468		1110032F04Rik	-0.459926	0.227568
																												1300017J02Rik	-0.478377	0.257973		Yipf4	-0.459853	0.21895
																												Insig1	-0.478189	0.200437		Clcn5	-0.459789	0.220029
																												Caps2	-0.478153	0.230866		Cd200	-0.459005	0.219222
																												F2r	-0.478021	0.201902		Atp13a3	-0.458883	0.220212
																												Slc22a14	-0.478005	0.447722		Gm49336	-0.458654	0.221145
																												Sstr5	-0.47797	0.258078		Aldh1a1	-0.458511	0.2195
																												Bcdin3d	-0.477854	0.204414		Chrm2	-0.458254	0.221125
																												Pigz	-0.477817	0.201852		Gjc3	-0.458107	0.220279
																												Qrich2	-0.477797	0.33416		Nudt15	-0.458094	0.231968
																												Unc5b	-0.477747	0.200876		Pcdhb22	-0.457875	0.224514
																												Fxyd2	-0.477559	0.221126		Serpinb11	-0.45749	0.37727
																												Ccdc17	-0.477058	0.205917		Arhgap26	-0.457461	0.221137
																												Cfap99	-0.476453	0.214927		Adamts4	-0.457193	0.222958
																												Gm49387	-0.476436	0.203748		Nhs	-0.45716	0.225618
																												Sdhaf1	-0.476247	0.203558		Fam167a	-0.456851	0.234292
																												Cabp7	-0.476239	0.202258		Usp32	-0.456795	0.221772
																												Pkd2l1	-0.475923	0.205334		Nck1	-0.456787	0.223031
																												Pcbd2	-0.475809	0.205195		Nmur2	-0.456615	0.264808
																												Qpct	-0.475307	0.204401		Irs1	-0.456126	0.22425
																												Gm10131	-0.475214	0.393412		Sos2	-0.455663	0.224026
																												Jrk	-0.474706	0.206068		Dpys	-0.45561	0.305143
																												Tff3	-0.474595	0.51343		Rapgef2	-0.455184	0.223849
																												Cln6	-0.474439	0.205497		Gclm	-0.455159	0.223449
																												Col3a1	-0.474133	0.206881		Ssu2	-0.455122	0.286843
																												Nt5dc1	-0.474068	0.207958		Il2ra	-0.455066	0.3289
																												Pcdhb10	-0.473862	0.208575		Prph	-0.455049	0.229698
																												Cd38	-0.473787	0.205287		Zfp760	-0.454725	0.22761
																												Glra1	-0.473761	0.205164		Kcnh6	-0.454593	0.241953
																												Bicdl2	-0.473642	0.479412		Dapl1	-0.454493	0.273152
																												Myh14	-0.473205	0.205156		Pax3	-0.453905	0.246786
																												Ndc80	-0.472922	0.273304		Wee1	-0.45356	0.22726
																												Sv2c	-0.472762	0.205482		Aqp9	-0.453361	0.243046
																												E130208F15Rik	-0.472646	0.207387		Sgpp1	-0.453303	0.225711
																												Diaph3	-0.472627	0.213488		Pld5	-0.45323	0.229009
																												Eci3	-0.472388	0.267449		Dnajc24	-0.45323	0.229772
																												Gpr139	-0.472278	0.207836		Pvalb	-0.453085	0.225015
																												Kdelr3	-0.471679	0.227971		Herc3	-0.452953	0.225873
																												Kif14	-0.471544	0.262012		Coq10b	-0.452648	0.227131
																												Ppcs	-0.471359	0.209403		Spic	-0.452555	0.423199
																												Kdr	-0.47113	0.207945		Gkn3	-0.452456	0.229927
																												H2-Q2	-0.470964	0.218593		Trim14	-0.452262	0.355867
																												Spata13	-0.470274	0.209249		Hecw1	-0.452189	0.226636
																												Gm8279	-0.469757	0.382865		Pdcd10	-0.452111	0.226622
																												Gm8094	-0.469452	0.242687		Abcb7	-0.452039	0.22708
																												Pon3	-0.469243	0.214174		Zfyve16	-0.451734	0.228727
																												P2rx5	-0.469132	0.212729		Serpind1	-0.451105	0.232485
																												Gm13030	-0.468704	0.518506		Pcnx4	-0.450956	0.228729
																												Tst	-0.468575	0.210193		Brca1	-0.450847	0.250555
																												Them4	-0.468285	0.210279		Tmem41b	-0.450662	0.228436
																												Klhdc8a	-0.468257	0.210268		Rwdd4a	-0.450407	0.229354
																												Fzd9	-0.468038	0.213447		Rcan3	-0.450393	0.228709
																												Dnah10	-0.467993	0.216593		Nxph4	-0.450292	0.230266
																												Tshr	-0.467936	0.250462		Mrap2	-0.45021	0.230212
																												Iqch	-0.467833	0.26245		Wdfy1	-0.45008	0.230026
																												Draxin	-0.467068	0.243902		Gbe1	-0.450071	0.23084
																												Mfrp	-0.466694	0.212156		Gm14295	-0.449967	0.231908
																												Uqcc3	-0.466393	0.213138		Cenpq	-0.449836	0.237478
																												Rfx2	-0.466213	0.21781		Tmem178b	-0.44981	0.229526
																												Prkcq	-0.465925	0.213151		Dkk2	-0.449429	0.256912
																												Fbxo40	-0.465874	0.216059		Mtm1	-0.449293	0.238763
																												Lrrc61	-0.465836	0.212822		Sp4	-0.449026	0.233911
																												Speer4a	-0.465232	0.269847		Dcun1d1	-0.448807	0.230211
																												Pax2	-0.464472	0.214934		Scn3a	-0.448543	0.231012
																												Kif19a	-0.464116	0.2186		Insyn2b	-0.448524	0.233951
																												Bend3	-0.463981	0.216526		Gjd3	-0.44837	0.40703
																												Slc6a16	-0.463944	0.232631		Uhrf1	-0.448254	0.272441
																												Klhl1	-0.463347	0.215593		Ermn	-0.448119	0.230217
																												Trdmt1	-0.46314	0.216873		Rab39b	-0.448063	0.231534
																												Gm10643	-0.462896	0.225382		Apln	-0.447892	0.231589
																												Mettl7b	-0.462742	0.568443		Slitrk1	-0.447856	0.23127
																												Sp6	-0.462719	0.226042		Matr3	-0.447851	0.230307
																												Plekhb1	-0.462456	0.215437		Cdc25a	-0.447525	0.236382
																												Lemd1	-0.46221	0.22093		Spry2	-0.447287	0.232982
																												Fgf18	-0.46218	0.221377		Sec23a	-0.447197	0.231579
																												Gpx6	-0.462147	0.304197		Dpf3	-0.446954	0.242762
																												Zfp986	-0.461946	0.346006		Tbc1d12	-0.446913	0.233475
																												Ccdc190	-0.461833	0.217107		Mtrr	-0.446899	0.236279
																												Adssl1	-0.461349	0.217102		Fyttd1	-0.446769	0.231914
																												Pcp4l1	-0.461324	0.216633		Ythdf2	-0.446653	0.232792
																												Cpa2	-0.461273	0.226493		Gm49361	-0.44665	0.258764
																												Jund	-0.461052	0.216975		Pcdh19	-0.446641	0.232909
																												Mcam	-0.460169	0.218044		Rprd1a	-0.44623	0.234336
																												Tab1	-0.460138	0.21847		Creb5	-0.445599	0.237319
																												Srp54a	-0.459935	0.220022		Cntn1	-0.44539	0.232929
																												Gipr	-0.459309	0.225559		Mlana	-0.445055	0.390337
																												Gab1	-0.459307	0.218855		Pus7l	-0.444661	0.258908
																												Zkscan4	-0.459144	0.223418		Zyg11b	-0.44464	0.23399
																												Cfap91	-0.45907	0.230355		Siglecf	-0.444632	0.291024
																												Slc20a2	-0.458723	0.219295		Il17rb	-0.444235	0.253967
																												Plp1	-0.457217	0.220631		Scaf11	-0.444232	0.23491
																												Tmem205	-0.456833	0.222576		Kank4	-0.444182	0.236539
																												Fabp4	-0.456736	0.398795		Clint1	-0.443945	0.235343
																												6330409D20Rik	-0.456571	0.228267		Ttc29	-0.443896	0.268485
																												Pate4	-0.456405	0.365016		Tceal1	-0.443881	0.235232
																												Mall	-0.45636	0.236012		Fndc3a	-0.443762	0.235561
																												Zfp937	-0.45633	0.22627		Iws1	-0.443379	0.236737
																												Cyp27a1	-0.456209	0.222616		Gimap1	-0.443354	0.249638
																												Spidr	-0.456186	0.227417		Ramac	-0.443135	0.235803
																												Dolk	-0.456076	0.222797		Lrrc8b	-0.443078	0.236398
																												Casp8	-0.456065	0.228448		Serpini1	-0.443015	0.235543
																												Cnp	-0.455346	0.222556		Ro60	-0.442562	0.23661
																												Gal3st1	-0.455264	0.223962		Ddx21	-0.442529	0.238203
																												Ido2	-0.455144	0.24149		Kcnj6	-0.442303	0.256494
																												Fahd2a	-0.454697	0.22468		Insig2	-0.442124	0.237248
																												Slc10a3	-0.454499	0.229745		Gon7	-0.442065	0.240471
																												Slc4a9	-0.454372	0.243159		Dlgap5	-0.441661	0.39389
																												Pramel1	-0.454336	0.429996		Kcnd3	-0.441619	0.237372
																												Zfp976	-0.454291	0.234763		Enpp3	-0.441556	0.282895
																												Minar2	-0.454172	0.224155		Alkbh8	-0.441301	0.238751
																												Creb3l1	-0.454146	0.228484		Zfp966	-0.441001	0.57104
																												Olfr78	-0.454086	0.243372		Apoa4	-0.441001	0.57104
																												Ttc30b	-0.454063	0.225011		Ahcyl2	-0.440952	0.23777
																												AA467197	-0.453537	0.275984		Them4	-0.440784	0.239353
																												Slc43a1	-0.453361	0.281339		Fundc2	-0.44077	0.238375
																												Gm40460	-0.453328	0.466		Smim18	-0.440476	0.241582
																												Ttf2	-0.452773	0.229161		Zfp773	-0.440111	0.250884
																												Klk9	-0.452683	0.336665		Foxr2	-0.43998	0.266723
																												C1qtnf6	-0.452642	0.236794		BC024139	-0.439509	0.247159
[truncated: 16,403 more rows]

## Sheet: Fig. 5
Fig. 5a, Conversion of testosterone to androstenedione and estradiol to estrone by putative S. aureus hsd genes expressed in E. coli.
	Control (TSB)			BL21(pET28a-HSD1)			BL21(pET28a-HSD2)			BL21(pET28a-HSD3)			BL21(pET28a-HSD4)			BL21(pET28a-HSD5)			BL21(pET28a-HSD6)			BL21(pET28a-HSD8)			BL21(pET28a-HSD9)			BL21(pET28a-HSD10)			BL21(pET28a-HSD11)			BL21(pET28a-HSD12)			BL21(pET28a-HSD13)			BL21(pET28a-HSD14)			BL21(pET28a-HSD15)			BL21(pET28a-HSD16)
Conversion of estradiol to estrone in 24 h (%)	0.065299	0.092359	0.082874	0.031277	0.050047	0.023533	0.013167	0.035991	0.0705	0.04079	0.039394	0.063496	1.04037	1.25607	1.81628	0.058264	0.017102	0.052082	0.019582	0.052873	0.155049	0.03454	0.024192	0.022016	0.021701	0.045648	0.007473	0.025433	0.064445	0.076987	0.016604	0.035573	0.07327	25.9638	26.4678	26.8381	0.038176	0.039946	0.091445	0.013798	0.06	0.092102	0.020422	0.074105	0.080709	0.057953	0.065816	0.009452
Conversion of testosterone to androstenedione in 24 h (%)	0.089296	0.045547	0.014948	0.005103	0.083741	0.073151	0.08206	0.026915	0.021338	0.036611	0.027774	0.02847	0.147543	0.159825	0.081355	0.033409	0.047243	0.029922	0.092878	0.03645	0.066847	0.034341	0.042318	0.028419	0.072908	0.010606	0.036402	0.028056	0.04041	0.08889	0.058983	0.046664	0.076545	7.48695	7.53799	7.34651	0.048063	0.093227	0.022798	0.059947	0.025991	0.004132	0.016356	0.077105	0.081092	0.010837	0.048307	0.060192
Fig. 5b, Conversion of testosterone to androstenedione and estradiol to estrone by culture filtrates from S. aureus wild-type (SA) and hsd12 isogenic mutant (SAΔhsd).
Conversion of estradiol to estrone in 24 h (%)							Conversion of testosterone to androstenedione in 24 h (%)
TSB	SA	SAΔhsd	ANOVA summary				TSB	SA	SAΔhsd	ANOVA summary
0.023321	46.655	15.1525	F	2191			0.650384	10.1102	0.666923	F	1434
0.401529	47.9945	14.281	P value	<0.0001			0.264522	9.56048	0.559752	P value	<0.0001
0.591643	44.75	14.9783	P value summary	****			0.470241	10.1215	0.284936	P value summary	****
0.171874			Significant diff. among means (P < 0.05)?	Yes			0.087443			Significant diff. among means (P < 0.05)?	Yes
n=4	n=3	n=3	R squared	0.9984			n=4	n=3	n=3	R squared	0.9976
			Tukey's multiple comparisons test	Adjusted P Value						Tukey's multiple comparisons test	Adjusted P Value
			TSB vs. SA	<0.0001						TSB vs. SA	<0.0001
			TSB vs. SAΔhsd	<0.0001						TSB vs. SAΔhsd	0.7761
			SA vs. SAΔhsd	<0.0001						SA vs. SAΔhsd	<0.0001
Fig. 5d, Anxiety-like behavior of female mice in the OFT and depression-like behavior in FST and TST tests. n=17/group.																			Fig. 5e, Nose estradiol levels in female mice. n=12/group.									Fig. 5f, Midbrain estradiol levels in female mice. n=12/group.
Center zone time in OFT (s)						Immobile duration in FST (s)						Immobile duration in TST (s)
Control	SA	SAΔhsd	ANOVA summary			Control	SA	SAΔhsd	ANOVA summary			Control	SA	SAΔhsd	ANOVA summary				Control	SA	SAΔhsd	ANOVA summary						Control	SA	SAΔhsd	ANOVA summary
9.34	4.53	12.2	F	8.276		73.06	61.34	25.06	F	4.483		28.8	107.19	9.59	F	5.335			0.92	0.62	0.54	F	5.354					0.78	0.27	0.29	F	5.701
7.2	3.2	2.67	P value	0.0008		133.93	173.94	148.28	P value	0.0164		152	107.22	101.89	P value	0.0081			0.83	0.21	0.41	P value	0.0097					0.59	0.65	0.37	P value	0.0075
20.2	3.74	15.73	P value summary	***		20.26	239.46	65.03	P value summary	*		117.38	28.8	66.68	P value summary	**			0.22	0.1	0.25	P value summary	**					0.2	0.09	0.85	P value summary	**
6.4	2.4	6.54	Significant diff. among means (P < 0.05)?	Yes		127.45	106.13	106.15	Significant diff. among means (P < 0.05)?	Yes		53.86	151.47	33.6	Significant diff. among means (P < 0.05)?	Yes			0.8	0.22	0.29	Significant diff. among means (P < 0.05)?	Yes					0.99	0.32	0.79	Significant diff. among means (P < 0.05)?	Yes
4	5.33	4	R squared	0.2564		108.77	177.59	65.06	R squared	0.1574		60.23	202.67	29.86	R squared	0.1819			0.78	0.21	0.4	R squared	0.245					0.47	0.49	0.63	R squared	0.2568
5.6	2.4	14.4	Tukey's multiple comparisons test	Adjusted P Value		20.29	103.45	127.49	Tukey's multiple comparisons test	Adjusted P Value		100.81	181.47	39.46	Tukey's multiple comparisons test	Adjusted P Value			0.65	0.15	0.43	Tukey's multiple comparisons test	Adjusted P Value					0.66	0.06	0.87	Tukey's multiple comparisons test	Adjusted P Value
13.07	10.14	10.4	Control vs. SA	0.0081		61.88	155.73	5.87	Control vs. SA	0.0357		13.87	78.45	128.07	Control vs. SA	0.0219			0.31	0.04	0.46	Control vs. SA	0.0107					0.63	0.1	0.45	Control vs. SA	0.0197
4.53	0.8	9.33	Control vs. SAΔhsd	0.7784		155.77	147.76	156.36	Control vs. SAΔhsd	0.9978		45.86	122.13	76.29	Control vs. SAΔhsd	0.9898			0.57	0.74	0.35	Control vs. SAΔhsd	0.7969					0.57	0.08	0.52	Control vs. SAΔhsd	0.9903
11.46	6.93	9.86	SA vs. SAΔhsd	0.0011		106.7	122.12	107.3	SA vs. SAΔhsd	0.0307		67.25	141.35	53.34	SA vs. SAΔhsd	0.0154			0.55	0.47	0.7	SA vs. SAΔhsd	0.0497					0.49	0.71	0.54	SA vs. SAΔhsd	0.0142
11.46	11.47	19.2				156.79	180.79	73.07				93.88	164.27	141.86					0.1	0.22	0.79							0.34	0.22	0.49
14.94	1.6	6.93				118.94	139.27	153.71				138.72	168.04	142.92					0.82	0.14	0.53							0.52	0.31	0.36
5.32	7.2	9.34				131.16	154.12	100.76				124.24	163.83	124.25					0.23	0.05	0.88							0.21	0.14	0.43
10.42	1.07	12				160.53	185.06	179.2				91.22	151.47	34.66					n=12	n=12	n=12							n=12	n=12	n=12
2.4	1.87	4.47				118.49	107.81	149.3				52.28	184.55	135.51
7.21	3.99	9.06				76.92	123.28	24.04				138.69	181.33	165.4
4.53	0	4.53				57.59	166.4	172.26				188.27	153.6	166.38
8.26	4.03	11.99				174.39	174.93	126.41				175.03	156.26	153.08
n=17	n=17	n=17				n=17	n=17	n=17				n=17	n=17	n=17
Fig. 5h, Anxiety-like behavior of CUMS treated male mice in the OFT and depression-like behavior in FST and TST tests. n=17/group.																			Fig. 5i, Nose testosterone levels in CUMS-treated male mice. n=12/group.									Fig. 5j, Midbrain testosterone levels in CUMS-treated male mice. n=12/group.
Center zone time in OFT (s)						Immobile duration in FST (s)						Immobile duration in TST (s)
Control	SA	SAΔhsd	ANOVA summary			Control	SA	SAΔhsd	ANOVA summary			Control	SA	SAΔhsd	Kruskal-Wallis test				Control	SA	SAΔhsd	Kruskal-Wallis test						Control	SA	SAΔhsd	Kruskal-Wallis test
21.06	2.93	24.54	F	6.43		53.85	174.4	94.93	F	6.133		24.53	51.73	41.6	P value	0.0263			0.56	0.58	0.6	P value	0.017					10.56	0.16	9.3	P value	0.0091
12.26	4.53	2.13	P value	0.0034		120.55	45.87	76.28	P value	0.0042		101.4	168.49	67.2	Exact or approximate P value?	Approximate			1.74	0.04	1.4	Exact or approximate P value?	Approximate					0.29	0.22	2.26	Exact or approximate P value?	Approximate
17.87	2.67	22.6	P value summary	**		49.65	152.51	17.1	P value summary	**		122.15	80.03	101.86	P value summary	*			0.92	0.79	0.84	P value summary	*					3.36	0.1	3.86	P value summary	**
4.54	5.33	8.53	Significant diff. among means (P < 0.05)?	Yes		91.73	130.64	151.46	Significant diff. among means (P < 0.05)?	Yes		21.87	94.4	38.39	Do the medians vary signif. (P < 0.05)?	Yes			0.46	0.56	0.76	Do the medians vary signif. (P < 0.05)?	Yes					0.13	0.13	0.49	Do the medians vary signif. (P < 0.05)?	Yes
11.47	3.47	11.47	R squared	0.2113		97.66	103.49	42.17	R squared	0.2035		70.44	166.48	68.82	Number of groups	3			1.42	0.36	0.91	Number of groups	3					0.17	0.09	0.22	Number of groups	3
5.06	11.73	14.67	Tukey's multiple comparisons test	Adjusted P Value		102.4	133.95	118.47	Tukey's multiple comparisons test	Adjusted P Value		41.6	125.34	95.5	Kruskal-Wallis statistic	7.277			0.56	0.74	0.39	Kruskal-Wallis statistic	8.155					0.85	0.26	0.19	Kruskal-Wallis statistic	9.401
10.16	10.13	14.07	Control vs. SA	0.0058		19.73	179.19	57.06	Control vs. SA	0.0202		106.17	58.14	61.87	Dunn's multiple comparisons test	Adjusted P Value			0.4	0.22	0.55	Dunn's multiple comparisons test	Adjusted P Value					2.12	2.38	0.34	Dunn's multiple comparisons test	Adjusted P Value
12.27	2.4	3.73	Control vs. SAΔhsd	0.9428		63.5	94.88	129.53	Control vs. SAΔhsd	0.9006		85.87	165.8	136.57	Control vs. SA	0.0567			0.56	0.28	0.45	Control vs. SA	0.0449					10.7	0.25	6.64	Control vs. SA	0.0363
8.27	4.8	9.6	SA vs. SAΔhsd	0.0141		129.63	114.72	10.67	SA vs. SAΔhsd	0.0063		59.73	147.74	64	Control vs. SAΔhsd	>0.9999			0.26	0.19	0.86	Control vs. SAΔhsd	>0.9999					4.56	0.95	6.44	Control vs. SAΔhsd	>0.9999
8.27	4	23.2				142.93	178.12	167.46				81.07	147.2	186.09	SA vs. SAΔhsd	0.0603			0.68	0.24	0.61	SA vs. SAΔhsd	0.0361					3.24	0.15	1.28	SA vs. SAΔhsd	0.0163
15.2	6.13	11.54				134.96	176.53	180.26				173.32	189.35	159.47					0.49	0.2	0.27							1.55	1.12	4.3
27.47	6.13	0				157.89	164.83	69.85				109.33	188.25	131.33					0.76	0.26	0.51							2.37	1.98	3.73
13.84	2.68	1.86				163.72	220.26	98.66				110.09	191.87	96.04					n=12	n=12	n=12							n=12	n=12	n=12
4.26	0	8				138.7	142.93	100.25				184.56	130.67	151.46
7.73	1.86	3.47				148.24	134.96	86.47				143.48	196.32	99.49
7.47	6.66	10.13				95.46	157.89	137.58				118.93	178.68	86.4
6.12	5.86	12.53				20.29	163.72	77.33				171.96	180.83	175.99
n=17	n=17	n=17				n=17	n=17	n=17				n=17	n=17	n=17
Fig. 5k, Relative expression of TH and TPH2 genes in midbrain samples. n=6/group (n=3, CUMS-treated male; n=3, female)
th						tph2
Control	SA	SAΔhsd	ANOVA summary			Control	SA	SAΔhsd	ANOVA summary
0.653487	0.272835	0.607239	F	7.154		0.78131	0.794681	1.57471	F	11.78
0.592451	0.354474	1.5299	P value	0.0066		0.873371	0.653195	0.743455	P value	0.0008
0.889254	0.682106	1.27238	P value summary	**		0.89488	0.257238	1.11334	P value summary	***
1.24163	0.308906	1.3787	Significant diff. among means (P < 0.05)?	Yes		0.986347	0.403241	1.71353	Significant diff. among means (P < 0.05)?	Yes
1.576	0.225892	1.3007	R squared	0.4882		1.16084	0.147618	2.26654	R squared	0.611
1.29811	0.836922	0.750119	Tukey's multiple comparisons test	Adjusted P Value		1.43025	0.571222	1.46264	Tukey's multiple comparisons test	Adjusted P Value
n=6	n=6	n=6	Control vs. SA	0.023		n=6	n=6	n=6	Control vs. SA	0.0457
			Control vs. SAΔhsd	0.8751					Control vs. SAΔhsd	0.1033
			SA vs. SAΔhsd	0.0086					SA vs. SAΔhsd	0.0006
Fig. 5l, Midbrain serotonin and dopamine levels. n=12/group (n=6, CUMS-treated male; n=6, female)
Serotonin (nmol/g tissue)						Dopamine (nmol/g tissue)
Control	SA	SAΔhsd	Kruskal-Wallis test			Control	SA	SAΔhsd	ANOVA summary
0.713278	0.121063	0.429501	P value	<0.0001		0.021902	0.007636	0.010811	F	6.631
0.469263	0.089608	0.38706	Exact or approximate P value?	Approximate		0.066363	0.013238	0.036003	P value	0.0038
0.621685	0.323085	0.288225	P value summary	****		0.069366	0.007072	0.013845	P value summary	**
0.201198	0.191321	0.604509	Do the medians vary signif. (P < 0.05)?	Yes		0.042504	0.01034	0.054239	Significant diff. among means (P < 0.05)?	Yes
0.636314	0.260913	0.387189	Number of groups	3		0.033636	0.014253	0.105321	R squared	0.2867
0.405581	0.284622	0.821845	Kruskal-Wallis statistic	18.92		0.134506	0.000913	0.176615	Tukey's multiple comparisons test	Adjusted P Value
0.461947	0.385875	0.402054	Dunn's multiple comparisons test	Adjusted P Value		0.051944	0.003402	0.053472	Control vs. SA	0.0118
0.451232	0.238941	0.411992	Control vs. SA	0.0001		0.023354	0.008996	0.012096	Control vs. SAΔhsd	0.9831
0.991381	0.33738	0.366265	Control vs. SAΔhsd	>0.9999		0.061567	0.009314	0.079667	SA vs. SAΔhsd	0.0075
0.649123	0.184887	0.635562	SA vs. SAΔhsd	0.0034		0.100209	0.015765	0.085779
0.301	0.190761	0.643211				0.049891	0.034775	0.038123
0.803972	0.217105	0.291764				0.013451	0.023716	0.032547
n=12	n=12	n=12				n=12	n=12	n=12

## Sheet: Fig. 6
Fig. 6a, In vitro conversion of estradiol to estrone and testosterone to androstenedione by S. aureus culture filtrate. n=3/group.
Time(h)	Estrone (ng/mL)			Estradiol (ng/mL)
0	0.70724	0.0784962	0.200989	94.818	97.7033	97.571
24	26.7932	30.861	27.3089	72.0036	69.0814	72.889
48	50.4628	48.8899	51.6736	43.6647	48.7981	44.162
60	62.4357	57.7019	61.0113	35.7257	38.1764	33.6428
Time(h)	Androstenedione (ng/mL)			Testosterone (ng/mL)
0	0.0922338	0.645962	0.0697504	80.6321	83.2565	82.6815
24	6.41456	5.98006	3.67311	75.8685	73.9852	76.0214
48	11.3869	10.9435	13.2719	72.3354	70.8788	75.115
60	21.5237	21.8094	23.8984	53.7975	56.6468	55.4785
Fig. 6b, Conversion of testosterone to androstenedione and estradiol to estrone by culture filtrates from S. aureus wild-type (SA) and hsd12 isogenic mutant (SAΔhsd).
Conversion of estradiol to estrone in 24 h (%)							Conversion of testosterone to androstenedione in 24 h (%)
TSB	SA	SAΔhsd	ANOVA summary				TSB	SA	SAΔhsd	ANOVA summary
0.182746	27.1195	3.65047	F	446.4			0.565811	7.79572	0.290845	F	35.32
0.432017	30.8788	2.98611	P value	<0.0001			0.0781947	7.47832	0.405663	P value	0.0005
0.836967	27.255	3.31662	P value summary	****			0.424128	4.60899	0.901262	P value summary	***
n=3	n=3	n=3	Significant diff. among means (P < 0.05)?	Yes			n=3	n=3	n=3	Significant diff. among means (P < 0.05)?	Yes
			R squared	0.9933						R squared	0.9217
			Tukey's multiple comparisons test	Adjusted P Value						Tukey's multiple comparisons test	Adjusted P Value
			TSB vs. SA	<0.0001						TSB vs. SA	0.0008
			TSB vs. SAΔhsd	0.074						TSB vs. SAΔhsd	0.9766
			SA vs. SAΔhsd	<0.0001						SA vs. SAΔhsd	0.0009
Fig. 6d, Anxiety-like behavior of female mice and CUMS treated male mice in the OFT and depression-like behavior in FST and TST tests. n=12/group.
Female mice
Center zone time in OFT (s)						Immobile duration in FST (s)						Immobile duration in TST (s)
Control	SA	SAΔhsd	ANOVA summary			Control	SA	SAΔhsd	ANOVA summary			Control	SA	SAΔhsd	ANOVA summary
13.87	8.8	24.27	F	5.059		119.99	19.29	3.73	F	1.447		102.39	120.79	151.46	F	5.681
9.58	6.92	9.85	P value	0.0121		42.75	99.198	30.53	P value	0.2499		154.67	149.64	156.82	P value	0.0076
29.07	30.66	35.45	P value summary	*		77.46	132.38	134.22	P value summary	ns		180.61	190.81	166.47	P value summary	**
36.65	2.4	30.66	Significant diff. among means (P < 0.05)?	Yes		91.5	94.96	139.5	Significant diff. among means (P < 0.05)?	No		101.77	165.62	87.41	Significant diff. among means (P < 0.05)?	Yes
30.41	7.46	12	R squared	0.2347		37.87	94.969	28.22	R squared	0.08061		50.33	160.88	101.73	R squared	0.2561
6.41	21.37	23.46	Tukey's multiple comparisons test	Adjusted P Value		74.69	107.69	24.05	Tukey's multiple comparisons test	Adjusted P Value		100.67	136.78	129.45	Tukey's multiple comparisons test	Adjusted P Value
20.4	9.06	28.8	Control vs. SA	0.0182		108.54	104.45	118.64	Control vs. SA	0.292		134.23	183.59	99.41	Control vs. SA	0.0108
44.53	8	40.27	Control vs. SAΔhsd	0.9558		75.2	116.8	76.8	Control vs. SAΔhsd	0.993		190.4	153.07	136.52	Control vs. SAΔhsd	0.9186
25.88	20.02	15.75	SA vs. SAΔhsd	0.0359		80.93	80.68	2.12	SA vs. SAΔhsd	0.3457		130.13	210.01	158.57	SA vs. SAΔhsd	0.0283
31.46	10.66	12.84				28.76	51.29	118.34				18.59	151.22	132.94
13.87	5.32	21.94				22.47	76.11	95.84				153.7	194.75	109.61
46.66	23.2	38.13				8.53	95.845	19.2				93.33	172.25	53.86
n=12	n=12	n=12				n=12	n=12	n=12				n=12	n=12	n=12
CUMS treated male mice
Center zone time in OFT (s)						Immobile duration in FST (s)						Immobile duration in TST (s)
Control	SA	SAΔhsd	ANOVA summary			Control	SA	SAΔhsd	ANOVA summary			Control	SA	SAΔhsd	Kruskal-Wallis test
28.26	12.53	20.8	F	5.322		91.2	148.8	108.28	F	4.924		152.01	184.51	72.53	P value	0.0163
41.06	25.76	51.07	P value	0.0099		17.1	125.63	39.49	P value	0.0135		17.23	161.33	122.82	Exact or approximate P value?	Approximate
36.28	9.93	19.27	P value summary	**		105.68	127.46	87.05	P value summary	*		42.13	162.43	177.1	P value summary	*
27.44	13.97	23.53	Significant diff. among means (P < 0.05)?	Yes		68.33	79.52	78.65	Significant diff. among means (P < 0.05)?	Yes		114.35	193.75	132.11	Do the medians vary signif. (P < 0.05)?	Yes
27.19	8.8	14.4	R squared	0.2439		107.77	89.11	69.92	R squared	0.2298		138.71	82.02	130.5	Number of groups	3
39.56	19.21	8.42	Tukey's multiple comparisons test	Adjusted P Value		89.6	139.07	2.12	Tukey's multiple comparisons test	Adjusted P Value		169.6	157.23	165.68	Kruskal-Wallis statistic	8.233
32.09	4.8	25.23	Control vs. SA	0.0117		65.11	115.06	63.92	Control vs. SA	0.0203		161.44	163.15	112.44	Dunn's multiple comparisons test	Adjusted P Value
11.73	20.53	63.54	Control vs. SAΔhsd	0.8382		106.68	142.4	122.71	Control vs. SAΔhsd	0.9613		135.46	214.4	124.27	Control vs. SA	0.0394
22.59	30.14	21.95	SA vs. SAΔhsd	0.0453		72.71	76.33	79.97	SA vs. SAΔhsd	0.0382		133	140.29	152.3	Control vs. SAΔhsd	>0.9999
18.41	10.42	32.12				57.19	104.53	112.64				132.7	137.82	101.33	SA vs. SAΔhsd	0.0383
61.32	5.57	34.79				79.11	132.04	84.33				100.17	196.97	146.36
25.86	22.13	21.87				67.2	64.55	117.86				140.26	140.26	115.19
n=12	n=12	n=12				n=12	n=12	n=12				n=12	n=12	n=12
Fig. 6f, Nose, midbrain estradiol levels in female mice and nose, midbrain testosterone levels in male mice. n=6/group.
Female mice
Nose estradiol (ng/g tissue)						Brain estradiol (ng/g tissue)
Control	SA	Unpaired t test				Control	SA	Unpaired t test
0.668791	0.552974	P value	0.0132			1.23957	0.954086	P value	0.0306
1.10451	0.438032	P value summary	*			1.73823	0.54139	P value summary	*
0.796431	0.368714	Significantly different (P < 0.05)?	Yes			0.688374	0.765093	Significantly different (P < 0.05)?	Yes
0.581578	0.516553	One- or two-tailed P value?	Two-tailed			0.974532	0.351244	One- or two-tailed P value?	Two-tailed
0.797013	0.239485	t, df	t=3.007, df=10			0.812813	0.702386	t, df	t=2.515, df=10
0.9633	0.804072					0.949324	0.247166
n=6	n=6					n=6	n=6
Male mice
Nose testosterone (ng/g tissue)						Brain testosterone (ng/g tissue)
Control	SE	Unpaired t test				Control	SA	Unpaired t test
1.23215	0.406431	P value	0.0389			3.53487	1.25337	P value	0.0264
1.68329	1.03589	P value summary	*			6.75149	2.26712	P value summary	*
0.894156	1.74484	Significantly different (P < 0.05)?	Yes			4.4463	4.50408	Significantly different (P < 0.05)?	Yes
2.34476	0.839381	One- or two-tailed P value?	Two-tailed			6.04413	2.97048	One- or two-tailed P value?	Two-tailed
3.03836	0.798159	t, df	t=2.375, df=10			3.20296	3.53944	t, df	t=2.602, df=10
3.62402	1.26676					8.30646	3.19882
n=6	n=6					n=6	n=6
Fig. 6h, Anxiety-like behavior of female mice in the OFT and depression-like behavior in FST and TST tests. n=10/group.
Center zone time in OFT (s)						Immobile duration in FST (s)						Immobile duration in TST (s)
SA	SA+estradiol	Mann Whitney test				SA	SA+estradiol	Unpaired t test				SA	SA+estradiol	Mann Whitney test
18.4	22.14	P value	0.0147			109.87	129.07	P value	0.0155			181.88	110.99	P value	0.0039
20.82	28.13	Exact or approximate P value?	Exact			167.46	130.66	P value summary	*			190.63	65.58	Exact or approximate P value?	Exact
16.8	17.05	P value summary	*			125.47	73.62	Significantly different (P < 0.05)?	Yes			182.98	73.39	P value summary	**
6.4	28.55	Significantly different (P < 0.05)?	Yes			186.13	148.8	One- or two-tailed P value?	Two-tailed			139.13	74.82	Significantly different (P < 0.05)?	Yes
8.79	19.43	One- or two-tailed P value?	Two-tailed			147.3	45.49	t, df	t=2.673, df=18			116.24	74.07	One- or two-tailed P value?	Two-tailed
15.93	14.14	Sum of ranks in column A,B	73 , 137			124.31	110.6					168.01	151.47	Sum of ranks in column A,B	142 , 68
5.32	25.06	Mann-Whitney U	18			145.08	107.19					165.84	130.89	Mann-Whitney U	13
4.79	46.9					171.82	153.09					163.25	160.54
31.21	25.87					168.23	47.49					56.55	43.61
7.2	17.09					138.77	140.88					181.33	20.86
n=10	n=10					n=10	n=10					n=10	n=10
Fig. 6j, Anxiety-like behavior of male mice in the OFT and depression-like behavior in FST and TST tests. n=10/group.
Center zone time in OFT (s)						Immobile duration in FST (s)						Immobile duration in TST (s)
SA	SA+estradiol	Unpaired t test				SA	SA+estradiol	Mann Whitney test				SA	SA+estradiol	Unpaired t test
28.27	12.53	P value	0.0196			116.8	130.13	P value	0.0115			146.67	108.82	P value	0.0025
20.51	29.35	P value summary	*			154.74	6.51	Exact or approximate P value?	Exact			175.99	161.19	P value summary	**
20.01	37.84	Significantly different (P < 0.05)?	Yes			77.87	45.4	P value summary	*			129.98	133.78	Significantly different (P < 0.05)?	Yes
12.8	22.15	One- or two-tailed P value?	Two-tailed			117.46	18.7	Significantly different (P < 0.05)?	Yes			182.24	109.52	One- or two-tailed P value?	Two-tailed
14.12	15.46	t, df	t=2.563, df=18			125.76	56.02	One- or two-tailed P value?	Two-tailed			119.29	56.18	t, df	t=3.514, df=18
11.73	51.47					94.93	22.39	Sum of ranks in column A,B	138 , 72			137.6	99.2
10.15	19.46					85.09	45.85	Mann-Whitney U	17			182.77	96.98
18.15	29.07					121.66	45.9					166.8	81.37
25.37	24.31					159.21	146.16					172.24	146.09
8.27	51.47					56.53	57.01					117.88	78.89
n=10	n=10					n=10	n=10					n=10	n=10

## Sheet: Extended Data Fig. 1
Extended Data Fig. 1b, Multivariate (covariate-adjusted MaAsLin2) analysis at genus level.									Extended Data Fig. 1f, Correlation of S. aureus (SA) abundance with GAD-7 depression score in males and females among all individuals.														Extended Data Fig. 1h, Sequence type distribution of randomly selected isolates (one per colonized individual; n=31, healthy cohort; n=45, depressed cohort).
Significant associations (−log(FDR)*sign(coeff))									Male						Female								MLST	Health	Depression
	All	Female	Male						Actual abundance of S. aureus (log2)	GAD-7	Spearman r				Actual abundance of S. aureus (log2)	GAD-7	Spearman r						ST15	8	12
Corynebacterium	-4.16286	-3.04264	-0.974221						0.416324	0	r	0.2276			1.19266	3	r	0.2229					ST398	7	10
Staphylococcus	3.25418	1.57314	1.12441						0.951165	1	95% confidence interval	0.02574 to 0.4117			0.639695	0	95% confidence interval	0.03929 to 0.3919					ST188	2	5
Jeotgalicoccus	1.55442	0	1.21015						0	2					0.196278	3							ST59	0	5
									1.37564	2	P value				0	4	P value						ST5	1	3
									0.490083	3	P (two-tailed)	0.0235			0.891248	3	P (two-tailed)	0.0148					ST7	2	2
Extended Data Fig. 1d, Multivariate (covariate-adjusted MaAsLin2) analysis of culture results.									0.0782641	3	P value summary	*			1.02838	4	P value summary	*					ST1	0	1
Significant associations (−log(FDR)*sign(coeff))									2.05631	2	Exact or approximate P value?	Approximate			0.874857	1	Exact or approximate P value?	Approximate					ST22	1	1
	All	Female	Male						1.19853	4	Significant? (alpha = 0.05)	Yes			0.373845	0	Significant? (alpha = 0.05)	Yes					ST30	1	1
Staphylococcus_aureus	1.39653	1.64036	0.0197562						0.722286	4					0	2							ST4567	0	1
Corynebacterium_accolens	-1.39653	-1.18666	-0.186549						0.223095	4	Number of XY Pairs	99			1.8283	0	Number of XY Pairs	119					ST630	0	1
									0.666102	1					1.01992	1							ST88	0	1
									2.20283	2					1.24497	4							ST2144	1	0
									1.28326	2					0	4							ST25	3	0
Extended Data Fig. 1e, Multivariate analysis of bacterial abundance and PHQ-9 scores.									0.517538	3					1.45805	2							ST2631	1	0
Significant associations (−log(FDR)*sign(coeff))									0.670427	0					1.11621	3							ST72	2	0
	All	Female	Male						0.164999	2					0.659637	1							Others	2	2
Corynebacterium accolens	-5.26372	-3.79497	-1.15211						0.349077	2					0.140549	2							n	31	45
Staphylococcus aureus	4.73313	3.17918	1.84647						2.78252	2					1.4392	1
Streptococcus gordonii	-1.37577	-2.09201	0						1.86372	2					1.76643	1
Klebsiella pneumoniae	0.326559	2.09201	0						0.943289	2					1.52584	2
Lawsonella clevelandensis	-1.10196	-1.46175	-0.223392						1.31226	0					0.651578	2
Lactobacillus crispatus	0	-1.32922	0						1.32201	3					0.968785	4
Campylobacter ureolyticus	0	0	13.8512						2.50506	4					1.03093	0
Mammaliicoccus vitulinus	0	0	6.11139						2.10576	1					0.938144	3
Alkalibacterium olivapovliticus	0	0	3.23351						0.494681	3					0.873172	3
Cutibacterium namnetense	0.0227463	0	-1.96268						0.789397	1					1.53418	2
Peptoniphilus harei	-0.0206044	0.481934	-1.8432						0.68659	1					1.4494	0
									2.19869	2					0	3
									0.93268	4					1.27315	3
									0.775192	1					1.07765	0
									2.7211	0					2.58346	1
									1.55498	2					1.72035	0
Extended Data Fig. 1g, Multivariate analysis of bacterial abundance and GAD-7 scores.									0	0					0	0
Significant associations (−log(FDR)*sign(coeff))									1.16962	3					0.463539	3
Group	All	Female	Male						0.478017	3					1.24738	4
Corynebacterium accolens	-3.33776	-2.13185	-1.1129						0.571035	2					2.86616	4
Staphylococcus aureus	2.47537	2.66344	0.29427						2.04562	1					0.944381	3
Streptococcus gordonii	-2.47537	-1.17973	0						2.56402	1					0.256286	1
Anaerococcus sp. Marseille Q7828	-1.31978	0	-0.483555						1.32205	3					0	0
Klebsiella pneumoniae	0.43657	2.66344	0						2.27481	1					1.64504	2
Lactobacillus crispatus	0	-2.66344	0						0.516354	4					0	4
Campylobacter ureolyticus	0	0	-15.8559						1.9286	4					0	4
Mammaliicoccus vitulinus	0	0	2.08268						1.77576	3					0	1
Corynebacterium propinquum	-0.673876	-0.0861726	-2.03674						1.25075	4					1.78523	1
Staphylococcus saccharolyticus	0	0	1.87189						0	3					1.92706	4
Peptoniphilus harei	-0.0362144	0.154193	-1.50441						0.501283	0					0.611193	2
									0	0					2.84672	1
									1.06854	2					1.02324	4
									0.255103	1					2.80333	2
									0	4					0	0
									0.810068	0					0	4
									0.885693	2					0.405534	3
									0	1					2.12256	0
									0.0383798	2					0.317114	2
									0	2					0	1
									2.27427	3					2.04011	2
									3.20499	1					1.35151	1
									3.3073	2					1.06586	1
									0.521726	9					2.20879	1
									0	15					1.40656	4
									2.54799	20					1.57734	20
									2.74965	17					1.55922	19
									3.67295	9					0.478791	12
									3.08721	19					0.301907	16
									0.699202	11					0.453249	19
									2.934	8					1.64099	14
									0.36401	4					3.30461	11
									1.78842	11					2.92717	13
									1.44999	12					1.07341	12
									2.45976	20					1.04081	18
									2.21644	21					0.919613	18
									1.32856	16					0.871715	16
									1.54652	21					1.44872	14
									1.5752	11					2.0626	21
									2.08946	16					0.0184832	8
									1.40364	8					2.3687	17
									3.26737	20					3.79866	20
									1.31882	11					2.7481	18
									1.7259	14					0.627948	12
									1.98588	4					1.51965	8
									0	9					2.32107	11
									0.844033	20					2.78826	17
									3.85206	8					3.30889	17
									3.12144	17					1.83741	5
									3.21687	13					1.60457	3
									0.453796	17					2.63336	11
									3.7101	17					0.708536	12
									2.467	16					1.90893	18
									2.72515	7					2.39269	12
									3.54911	20					1.03089	18
									1.77845	15					0.47952	10
									2.64037	10					0	10
									0.135632	14					1.40146	18
									0.705713	15					1.57115	11
									0	18					1.55963	18
									0	20					0	5
									1.74439	7					0	18
									0.913102	7					2.53037	12
									0	21					2.62977	15
															2.66036	18
															0.705713	20
															1.48491	20
															2.25637	8
															3.16488	13
															1.47066	20
															1.35902	15
															1.97304	11
															2.62362	14
															1.62068	15
															2.99378	19
															1.05238	19
															0	6
															0.619707	13
															0	21
															0.535249	17
															2.15129	6
															0	18
															2.24927	19
															0	2

[truncated: 12 more sheets: Extended Data Fig. 1a,c, ED Fig. 1c (culture results), Extended Data Fig. 2, Extended Data Fig. 3, Extended Data Fig. 4, Extended Data Fig. 5, Extended Data Fig. 6, Extended Data Fig. 7, Extended Data Fig. 8, Extended Data Fig. 9, Extended Data Fig. 10, Suppl. Figure 1]
